# Supplementary material for: Agronomic Characteristics Related to Grain Yield and Nutrient Use Efficiency for Wheat Production in China
Source: PLoS One. 2016 Sep 15;11(9):e0162802. doi: 10.1371/journal.pone.0162802 (PMC5025147; doi:10.1371/journal.pone.0162802)
Supplement: S4 Fig — (XLSX) [file pone.0162802.s004.xlsx]

## Sheet: Fig.4(1)
No.	data source	Treatments			Yan	Yon
1	Hebei province
23	裴雪霞，王秀斌，何萍，张秀芝，李科江，周卫，梁国庆，金继运	氮肥后移对壤氮素供应和冬小麦氮素吸收利用的影响
24		N0
25		N300/2			6366	5853
26		N210/2			6265	5853
27		N210/3			6429	5853
28		N210/4			6187	5853
152	Henan province
193	李丙奇，孙克刚，和爱玲，张欣	潮土区氮肥运筹对小麦产量和氮肥利用率的影响
194		T1
195		T2			6216	5396
196		T3			6779	5396
197		T4			7978	5396
198		T5			7445	5396
199		T6			7796	5396
200		T7			8070	5396
201	王桂良,黄玉芳,叶优良	不同钾肥品种和用量对小麦产量品质和养分吸收利用的影响
202	钾肥品种试验	0
203		俄罗斯产 KCl
204		罗布泊产 K2SO4
205		开封产 K2SO4
206		俄罗斯产 K2SO4
207		罗布泊产K2SO4
208		罗布泊产
209		罗布泊产K2SO4
210		罗布泊产 K2SO4
211	王桂良 叶优良	超高产小麦干物质累积、氮素营养及诊断研究
212	温县	N0
213		N90			8786.7	8523.4
214		N180			9228.5	8523.4
215		N270			9523	8523.4
216		N360			8934	8523.4
217	兰考	N0
218		N90			9200	8946.7
219		N180			9737.3	8946.7
220		N270			9866.7	8946.7
221		N360			9506.7	8946.7
222	温县	N0
223		N90			8955.9	8671.7
224		N180			9258.4	8671.7
225		N270			9120.9	8671.7
226		N360			9075	8671.7
227	兰考	N0
228		N90			9093.4	8940
229		N180			9831.7	8940
230		N270			9593.4	8940
231		N360			9306.7	8940
277	苗玉红 谭金芳	两个超高产小麦品种钾素营养差异性研究
278	温麦6号	钾水平0/mu
279		5
280		10
281		15
282		20
283	兰考906-4	钾水平0
284		5
285		10
286		15
287		20
294	逯怀森,董根中,肖伟强,卢浩坡,宁金星,尚巧平	施钾对旱地小麦养分变化的影响
295		基施75	有机肥46 500 kg·hm
296		基施150	有机肥46 501 kg·hm
297		苗期75	有机肥46 502 kg·hm
298		拔节期75	有机肥46 503 kg·hm
299		孕穗期75	有机肥46 504 kg·hm
300		CK	有机肥46 505 kg·hm
301	赵鹏 陈阜	豫北秸秆还田配施氮肥对冬小麦氮利用及土壤硝态氮的短期效应
302		N0
303		N90			6365	5746
304		N180			7080	5746
305		N270			7465	5746
306		N360			7260	5746
307		S+N0
308		S+N90			6815	5535
309		S+N180			7675	5535
310		S+N270			8290	5535
311		S+N360			8003	5535
351	郭天财,宋 晓,马冬云,冯 伟,王永华	施氮水平对2种穗型冬小麦品种产量及氮素吸收利用的影响
352		兰考矮早八	N0
353			N1		7733.2	6976.9
354			N2		8602.9	6976.9
355			N3		8299.5	6976.9
356
357		豫麦49-198	N0
358			N1		8302.4	7409.9
359			N2		9415.9	7409.9
360			N3		8854.3	7409.9
391	唐旭 马义兵	小麦-玉米轮作土壤磷素长期演变规律研究
392		郑州	CK
393		1991-2005	N		2257	1861
394			NP		2760
395			NK		5984
396			NPK		6215
397			NPKM		5981
398			NPKSt		5674
399	Shanxi province
400	李廷亮1，谢英荷	施肥和覆膜垄沟种植对旱地小麦产量及水氮利用的影响
401		旋地平作
402		旋地平作			1802.3	1599.34
403		旋地平作			1917.63	1599.34
404		旋地平作			2052.88	1599.34
405		覆膜垄沟			2013.65	1599.34
406	裴雪霞,王姣爱,党建友,张定一	小麦氮素吸收利用的基因型差异研究
407	品种试验	晋麦31
408		晋麦47
409		晋麦54
410		晋麦60
411		晋麦65
412		晋麦71
413		晋麦72
414		临丰615
415		临优145
416		临汾138
417		临汾5064
418		临选2039
419		临选2098
420		济南17
421		陕225
422		小偃54
423		晋麦31			6185.78	5954.57
424		晋麦47			7266.94	6236.71
425		晋麦54			6885.26	6101.79
426		晋麦60			6772.02	5624.22
427		晋麦65			6664.34	6470.29
428		晋麦71			6547.28	4848.9
429		晋麦72			6186.42	5425.14
430		临丰615			6346.59	5661.85
431		临优145			5361.85	5260.58
432		临汾138			6409.48	6178.27
433		临汾5064
434		临选2039			6520.06	5421.85
435		临选2098			6333.64	6099.54
436		济南17			5970.52	5435.9
437		陕225			5981.33	5866.13
438		小偃54			4885.66	4239.54
464	闫翠萍 裴雪霞 王姣爱杨峰曹勇张晶党建友	秸秆还田与施氮对冬小麦生长发育及水肥利用率的影响
465		S+N0(CK)
466		S+N5			7407.4	5632.83
467		S+N10			7815.03	5632.83
468		S+N15			8286.01	5632.83
469		S+N20			8066.24	5632.83
470		N0(CK)
471		N5			7093.29	5295.03
472		N10			7476.3	5295.03
473		N15			7893.41	5295.03
474		N20			7998.03	5295.03
475	Shandong province
476	石玉 2007年博士论文	不同类型小麦品质形成的生理机制及植株-土壤氮素循环研究
477		NPK	第一章不同类型小麦品种的品质差异及其生理基础		10103.4
478		NPK			6671.96
479		NPK			10194.7
480		NPK			6879.33
481		NPK			11096.8
482		NPK			9238.9
483		NPK			6521.03
484		NPK			10007.8
485		NPK			9453.11
486		NPK			8737.3
487		NPK			10425.2
488		NPK			10962.4
489		NPK			6894.95
490		NPK			7701.38
491		NPK			10134.3
492	石玉 博士论文		第二章施氮量对不同类型小麦品质形成调控机制的研究
493		N0
494		N180			9483.32	8077.93
495		N240			9601.08	8077.93
496		N360			9588.77	8077.93
497		N0
498		N180			9538.27	8561.4
499		N240			9756.35	8561.4
500		N360			9735.37	8561.4
501		N0
502		N180			11071	9291.8
503		N240			11311.9	9291.8
504		N360			11097.6	9291.8
505		N0
506		N180			7764.31	6670.6
507		N240			8027.65	6670.6
508		N360			8216.78	6670.6
543	晁赢，李旭花	长期定位施肥对土壤肥力特征及养分吸收利用的影响		磷素生理效率
544	定位试验	CK		177.98
545		N1P1K1+M1	有机无机	197.53	5360	1842
546		M2	有机肥	184.24	5317	1842
547		N2P2K2	常量无机肥	186.51	5075	1842
548		M3	高量有机肥	186.17	4940	1842
549		N3P3K3	高量无机肥	179.31	5266	1842
550	张法全 王小燕 于振文 王西芝 白洪立	公顷产10000 kg小麦氮素和干物质积累与分配特性
551	试验3	N0
552		N210			9566.85	8952.49
553		N240			9954.73	8952.49
554		N270			10647	8952.49
555		N300			9879.78	8952.49
556		N330			9604.89	8952.49
557	试验1	N0
558		N180			9571.59	8953.78
559		N240			10143.8	8953.78
560	试验2	N260			10911.5	8953.78
613	王旭清,王法宏,董玉红,任德昌,曹宏鑫
614	95(6)161	施肥	垄作		6195
616		施肥	平作		5629.5
618	烟农19	施肥	垄作		6765
620		施肥	平作		5965
686	Quanxiao Fang, Qiang Yu, Enli Wang, Yuhai Chen, Guoliang Zhang, Jing Wang ,Longhui Li	Plant Soil ,2006,284:335–350
687			N0
688			N100		6000	4800
689			N200		5900	4800
690			N300		6100	4800
698	Shaanxi province
730	王荣辉1,2,王朝辉1,李生秀	施磷量对旱地小麦氮磷钾和干物质积累及产量的影响
731		P0
732		P50
733		P100	OPT
734		P150
735	何晓雁1郝明德1, 2*李慧成2蔡志风3	黄土高原旱地小麦施肥对产量及水肥利用效率的影响
736		CK
737		N			1803.8	1462.5
738		M			5265
739		NP			3948.8
740		NM			5362.5
741		NPM			5898.8
742	杨晓1，郝明德2*，李芳林1	黄土区长期施肥对小麦产量和养分吸收的影响
743		CK			1784.97
744		P			1108.44
745		N			2395.38	1784.97
746		NP			6180.69
747		M	每公顷75t		4865.66
748		PM			4565.09
749		NM	每公顷75t		6773.99
750		NPM			6913.29
760	赵新春,王朝辉	半干旱黄土区不同施氮水平冬小麦产量形成与氮素利用
761		N0
762		N80			5020	2400
763		N160			5390	2400
764		N240			6110	2400
765	赵新春,王朝辉	小麦的氮效率及施氮对小麦氮磷钾吸收与转运的影响
766		N0
767		N80			5310	4190
768		N160			5810	4190
769		N240			5860	4190
770	段敏,同延安,魏样	不同施肥条件下冬小麦氮素吸收、转运及累积的研究
771		CK			5266
772		FP			6766
773		N150P150K75			8762
774		N225P120K120			9474
775		N270P150K150			7287
776		N300P120K120			7396
777	段敏，同延安	2010年硕士学位论文	陕西关中地区小麦玉米养分资源管理及其高产探索研究
778		CK			4919
779		FP			6752	4919
780		NP			7433
781		NK			7001
782		PK			5974
783		NPK			8218	5974
807	党廷辉,郝明德,郭胜利,蔡贵信	旱地小麦施氮和地膜栽培的氮素效应与淋溶
808		CK			2774.8
809		N1			3986.4	2774.8
810		N2			3733.6	2774.8
811		N1F			4299	2774.8
812	常规栽培(行距20 cm)	W			4207.8	2774.8
813	膜际栽培(覆膜宽30 cm,膜间距60 cm,膜间种植4行,行距15cm)	WM1			4562.5	2774.8
814	膜下栽培(覆膜宽60 cm,膜间距30cm,膜上种植4行,行距15 cm)	WM2			3995.1	2774.8
815	少耕留高茬覆盖(休闲期免耕高留茬,并麦杆覆盖,行距20	WT			4246.9	2774.8
816	赵新春,王朝辉	半干旱黄土区不同施氮水平冬小麦产量形成与氮素利用
817		0			2400
818		80			5020	2400
819		160			5390	2400
820		240			6110	2400
854	王旭刚1,郝明德2,李建民1,张春霞2	氮磷配施对旱地小麦产量和吸肥特性的影响。
855		1	氮(磷)吸收量/(kg·hm-2)=籽粒氮(磷)含量
856		2	×籽粒产量+秸秆氮(磷)含量×秸秆产量,
857		3
858		4
859		5
860		6
861		7
862		8
863		9
864	孙春梅 李生秀	不同基因型冬小麦的水氮利用效率研究
865	施氮	西杂1号			5115	2373
866		西农1376(父）			4683.1	3218.4
867		陕150			4592.7	1860.9
868		小僵6号			4613.7	1674.2
869		西农2611			3794.5	1828.8
870		西农1376(母）			5023.5	2643.7
871		陕160			4658.6	2604.8
872		阎麦8911			4431.8	2748.7
873		矮丰3号			5091.4	2750.3
874		陕229			4429.3	2578.8
875	不施氮	西杂1号			2373
876		西农1376(父）			3218.4
877		陕150			1860.9
878		小僵6号			1674.2
879		西农2611			1828.8
880		西农1376(母）			2643.7
881		陕160			2604.8
882		阎麦8911			2748.7
883		矮丰3号			2750.3
884		陕229			2578.8
885	翟军海 周建斌	不同水肥调控措施对小麦养分吸收的效应及其机理研究		氮肥生理效率
886		CK		—	4834.9
887	灌水40mm	I			4843.9
888		N		5.72	5085	4834.9
889		M	4500kg/ha麦草		4810.79
890		IN		11.61	5563.81
891		IM	4500kg/ha麦草		4655.07
892		NM	4500kg/ha麦草	6.68	5156.37
893		INM	4500kg/ha麦草	12.78	5756
894	徐福利 李生秀	氮素施用技术与不同保墒耕作施肥对土壤水肥因子及小麦产量的影响
895	地块1 1A	秋季施氮0	春季施氮0		3510
896	1B	0	50		4025
897	1C	0	100		3795
898	1D	0	150		3750
899	2A	50	0		3655
900	2B	50	50		3725
901	2C	50	100		3680
902	2D	50	150		3605
903	3A	100	0		3790
904	3B	100	50		4020
905	3C	100	100		4165
906	3D	100	150		3845
907	4A	150	0		3730
908	4B	150	50		3990
909	4C	150	100		4240
910	4D	150	150		3890
911	5A	200	0		3715
912	5B	200	50		3710
913	5C	200	100		3715
914	5D	200	150		3715
975	党廷辉,郝明德	黄土塬区不同水分条件下冬小麦氮肥效应与土壤氮素调节
976	1996-1998年平均	0			1038
977		45			2734.3
978		90			3557
979		135			3935.8
980		180			3757.5
981	同延安赵营赵护兵 樊红柱	施氮量对冬小麦氮素吸收、转运及产量的影响
982			N0		5472
983			N105		6378	5472
984			N210		6771	5472
985			N315		6742	5472
986	王 兵 王朝辉	氮肥用量和栽培模式对西北旱地冬小麦生长和养分利用的影响
987			N0		2269
988			N1		5270	2269
989			N2		4688	2269
1007	唐旭 马义兵	小麦-玉米轮作土壤磷素长期演变规律研究
1008		杨陵	CK		1009
1009		1991-2005	N		1084	1009
1010			NP		1261
1011			NK		5184
1012			NPK		5304
1013			NPKM		5301
1014			NPKSt		5412
1015	Jiangsu province
1016	通州十总小麦测土配方施肥示范简报
1017	刁锡华	PK			4518
1018		NPK（配方）			7368	4518
1019		常规			7305	4518
1020	刁锡明	PK			3225
1021		NPK（配方）			6609	3225
1022		常规			6540	3225
1023	喻凤生	PK			3180
1024		NPK（配方）			5790	3180
1025		常规			5775	3180
1041	林忠成	太湖地区土壤-作物系统氮素利用的综合研究		氮肥生理效率
1042	2008	N0	2010博士学位论文	-	3556.93
1043		N1		51.74	5586.74	3556.93
1044		N2		39.4	6416.81	3556.93
1045		N3		36.52	7464.08	3556.93
1046		N4		29.98	7441.77	3556.93
1047		N5		27.62	7497.85	3556.93
1048	2009	N00		－	2256.13
1049		N11		46.53	5087.54	2256.13
1050		N22		43.16	6933.47	2256.13
1051		N33		35.93	7277.64	2256.13
1052		N44		32.4	7523.26	2256.13
1053		N55		29.26	7684.84	2256.13
1054		N01		50.23	4427.21	2256.13
1055		N02		38.99	5993	2256.1
1056		N03		33.94	6497.25	2256.1
1057		N04		30.02	7028.51	2256.1
1058		N05		27.38	7413.2	2256.1
1094	朱秀英 周马康 崔春梅 孙晓荣	小麦精确施氮对产量和氮肥利用率的影响
1095		N 0			5523
1096		N 1			7174.5	5523
1097		N 2			6292.5	5523
1115	周正权 郭文善	氮肥运筹对扬麦10号产量品质及其氮肥利用率的影响
1116		基施氮量0	追施氮量0		3371.7
1117		0	60		4260.8	3371.7
1118		0	120		5374.7	3371.7
1119		0	180		5965.7	3371.7
1120		60	0		4138.6	3371.7
1121		60	60		5574.8	3371.7
1122		60	120		6672.8	3371.7
1123		60	180		7431.9	3371.7
1124		120	0		4879.5	3371.7
1125		120	60		6930.2	3371.7
1126		120	120		8425	3371.7
1127		120	180		7517.6	3371.7
1128		180	0		5675.1	3371.7
1129		180	60		7218.6	3371.7
1130		180	120		6331.5	3371.7
1131		180	180		5733.9	3371.7
1132	葛鑫 戴其根	淮北地区不同类型小麦氮肥施用技术的研究
1133	陕农229	0			3410.7
1134		65.6			4760	3410.7
1135		131.3			6027	3410.7
1136		196.9			7146.8	3410.7
1137		262.5			7484.6	3410.7
1138		328.1			6906.8	3410.7
1139		393.8			5386.7	3410.7
1140	济南17	0			3673.4
1141		65.6			4878.9	3673.4
1142		131.3			5841.8	3673.4
1143		196.9			6852.3	3673.4
1144		262.5			7353.9	3673.4
1145		328.1			7809	3673.4
1146		393.8			5500.1	3673.4
1147	陕农229	基追比10:0			6333	3410.7
1148		9:1			6640.1	3410.7
1149		8:2			6950.1	3410.7
1150		7:3			7120.1	3410.7
1151		6:4			7253.4	3410.7
1152		5:5			7484.6	3410.7
1153		4:6			7285.1	3410.7
1154		3:7			7057.8	3410.7
1155	济南17	基追比10:0			6670.1	3673.4
1156		9:1			6848.9	3673.4
1157		8:2			6915.6	3673.4
1158		7:3			7022.8	3673.4
1159		6:4			7180.1	3673.4
1160		5:5			7353.9	3673.4
1161		4:6			7222.2	3673.4
1162		3:7			7057.8	3673.4
1163	追氮时期	5(基):5(拔)			7353.9	3673.4
1164		5(基):2.5(拔):2.5(花)			7023.8	3673.4
1165		5(基):5(花)			6435.6	3673.4
1181	谢学俭 沈其荣	苏南稻麦轮作农田系统土壤中磷氮的流失
1182		P0
1183		P20
1184		P40
1185		P80
1186		P160
1187	杨勇 郭文善	晚播小麦高产优质栽培机理与技术研究
1188	播期10.30密度180	3:3.5:3.5			9551.1
1189	180	5:2.5:2.5			9211.8
1190	180	7:1.5:1.5			9009.15
1191	360	3:3.5:3.5			9067.05
1192	360	5;2.5:2.5			9313.65
1193	360	7:1.5:1.5			9070.35
1194	播期11.19密度180	3:3.5:3.5			8010.45
1195	180	5:2.5:2.5			8114.4
1196	180	7:1.5:1.5			7771.2
1197	360	3:3.5:3.5			9311.25
1198	360	5;2.5:2.5			9101.4
1199	360	7:1.5:1.5			8465.7
1200		膜侧沟播			7970.3
1201		覆膜穴播			8945.9
1202		露地高密			9311.3
1203		露地低密			8010.5
1204	王小军 张洪程	不同土壤肥力配方施肥对淮南小麦产量、品质及肥料吸收利用率的影响
1205	高肥力田扬麦11	N0P0K0			4826.7
1206		N0P2K2			5443.35
1207		N1P2K2			6472.8	5443.35
1208		N2P0K2			7403.7
1209		N2P1K2			7540.5
1210		N2P2K2			7927.35	5443.35
1211		N2P3K2			7036.35
1212		N2P2K0			7369.65
1213		N2P2K1			7699.65
1214		N2P2K3			7141.5
1215		N3P2K2			6978.75	5443.35
1216		N1P1K2			6175.2
1217		N1P2K1			6511.8
1218		N2P1K1			7260.45
1219		N1.5P2K2			6618.75	5443.35
1220		N2.5P2K2			7264.65	5443.35
1221	高肥力田扬麦15	N0P0K0			3600
1222		N0P2K2			4250.1
1223		N1P2K2			7427.85	4250.1
1224		N2P0K2			7522.8
1225		N2P1K2			7665
1226		N2P2K2			8138.4	4250.1
1227		N2P3K2			7585.95
1228		N2P2K0			7679.7
1229		N2P2K1			7983.6
1230		N2P2K3			7291.2
1231		N3P2K2			7771.05	4250.1
1232		N1P1K2			5920.35
1233		N1P2K1			6762.9
1234		N2P1K1			7771.05
1235		N1.5P2K2			7525.8	4250.1
1236		N2.5P2K2			7899	4250.1
1237	中肥力田扬麦11	N0P0K0			3056.85
1238		N0P2K2			3217.35
1239		N1P2K2			5983.65	3217.35
1240		N2P0K2			6754.2
1241		N2P1K2			7069.35
1242		N2P2K2			7669.2	3217.35
1243		N2P3K2			6886.65
1244		N2P2K0			6787.65
1245		N2P2K1			7391.85
1246		N2P2K3			6430.05
1247		N3P2K2			6872.7	3217.35
1248		N1P1K2			5127.6
1249		N1P2K1			5488.8
1250		N2P1K1			7223.85
1251		N1.5P2K2			6153.75	3217.35
1252		N2.5P2K2			7725	3217.35
1253	中肥力田扬麦15	N0P0K0			2985.3
1254		N0P2K2			3642.15
1255		N1P2K2			5994.75	3642.15
1256		N2P0K2			6671.4
1257		N2P1K2			6744.9
1258		N2P2K2			6994.5	3642.15
1259		N2P3K2			6761.4
1260		N2P2K0			6731.85
1261		N2P2K1			6869.85
1262		N2P2K3			6807.9
1263		N3P2K2			7324.65	3642.15
1264		N1P1K2			4500.3
1265		N1P2K1			5316.3
1266		N2P1K1			6925.65
1267		N1.5P2K2			6248.25	3642.15
1268		N2.5P2K2			7403.25	3642.15
1269	低肥力扬麦11	N0P0K0			2798.4
1270		N0P2K2			2879.7
1271		N1P2K2			4642.5	2879.7
1272		N2P0K2			5895.3
1273		N2P1K2			6024.6
1274		N2P2K2			6498.9	2879.7
1275		N2P3K2			6587.25
1276		N2P2K0			6453.3
1277		N2P2K1			6475.2
1278		N2P2K3			6579
1279		N3P2K2			6802.05	2879.7
1280		N1P1K2			4805.85
1281		N1P2K1			5355.9
1282		N2P1K1			6103.2
1283		N1.5P2K2			5963.7	2879.7
1284		N2.5P2K2			6718.8	2879.7
1285	低肥力田扬麦15	N0P0K0			2669.55
1286		N0P2K2			2743.95
1287		N1P2K2			4672.35	2743.95
1288		N2P0K2			5719.05
1289		N2P1K2			6368.7
1290		N2P2K2			6620.25	2743.95
1291		N2P3K2			6758.85
1292		N2P2K0			6095.25
1293		N2P2K1			6527.25
1294		N2P2K3			6705.3
1295		N3P2K2			7412.55	2743.95
1296		N1P1K2			4637.4
1297		N1P2K1			4998.75
1298		N2P1K1			7133.1
1299		N1.5P2K2			5487.45	2743.95
1300		N2.5P2K2			7201.05	2743.95
1301	朱秀英 周马康 崔春梅 孙晓荣	小麦精确施氮对产量和氮肥利用率的影响
1302			N 0		5523
1303			N 1		7174.5	5523
1304			N 2		6292.5	5523
1420	黄严帅 张洪程	氮肥用量和运筹对不同类型专用小麦产量形成及氮素吸收利用的影响
1421	高邮地点 扬麦11	2001-2002	N0		3571.5
1422			N1		5020.5	3571.5
1423			N2		5536.5	3571.5
1424			N3		5775	3571.5
1425			N4		6117	3571.5
1426			N5		5838	3571.5
1427			N6		5647.5	3571.5
1428	扬州地点	2001-2002	N0		3549
1429			N1		5068.5	3549
1430			N2		5551.5	3549
1431			N3		6214.5	3549
1432			N4		6523.5	3549
1433			N5		5994	3549
1434			N6		5697	3549
1435	高邮 宁麦9号	2001-2002	N0		3489
1436			N1		4722	3489
1437			N2		5169	3489
1438			N3		5779.5	3489
1439			N4		6190.5	3489
1440			N5		6079.5	3489
1441			N6		5640	3489
1442	扬州地点	2001-2002	N0		3567
1443			N1		4570.5	3567
1444			N2		5652	3567
1445			N3		6316.5	3567
1446			N4		6735	3567
1447			N5		6231	3567
1448			N6		6127.5	3567
1449	高邮 扬麦11	基追比10:0			5425.5	3571.5
1450		9:1			5673	3571.5
1451		8:2			5886	3571.5
1452		7:3			6079.5	3571.5
1453		6:4			6283.5	3571.5
1454		5:5			6117	3571.5
1455		4:6			5941.5	3571.5
1456		3:7			5767.5	3571.5
1457	扬州地点	基追比10:0			6033	3549
1458		9:1			6225	3549
1459		8:2			6409.5	3549
1460		7:3			6487.5	3549
1461		6:4			6771	3549
1462		5:5			6523.5	3549
1463		4:6			6201	3549
1464		3:7			5835	3549
1465	高邮 宁麦9号	基追比10:0			5734.5	3489
1466		9:1			5902.5	3489
1467		8:2			6093	3489
1468		7:3			6139.5	3489
1469		6:4			6339	3489
1470		5:5			6190.5	3489
1471		4:6			5946	3489
1472		3:7			5853	3489
1473	扬州地点	基追比10:0			6603	3567
1474		9:1			6249	3567
1475		8:2			6331.5	3567
1476		7:3			6510	3567
1477		6:4			7042.5	3567
1478		5:5			6735	3567
1479		4:6			6294	3567
1480		3:7			6183	3567
1591
1644	Beijing
1645	巨晓棠,潘家荣,刘学军,等	高肥力土壤冬小麦生长季肥料氮的去向研究Ⅰ.冬小麦生长季肥料氮去向
1646		0			4680
1647		120			6145	4680
1648		240			5218	4680
1649		360			5428	4680
1650	刘学军,赵紫娟,巨晓棠,张福锁	基施氮肥对冬小麦产量、氮肥利用率及氮平衡的影响
1651		N0			4217
1652		N75			4433	4217
1653		N112.5			4400	4217
1654		N150			4450	4217
1667	唐旭 马义兵	小麦-玉米轮作土壤磷素长期演变规律研究
1668		昌平	CK		605
1669		1991-2005	N		692	605
1670			NP		875
1671			NK		2914
1672			NPK		3530
1673			NPKM		3509
1674			NPKSt		4022
1675	Ningxia
1681	张爱平,刘汝亮,李友宏,杨世琦,杨淑静,杨正礼	施用磷肥对春小麦产量与吸氮特性及土体中硝态氮累积的影响
1682		P0
1683		P60
1684		P120
1685		P180
1700	Gansu	春小麦
1712	沈新磊,黄思光,王 俊,凌 莉,李世清,李凤民	半干旱农田生态系统地膜覆盖模式和施氮对小麦产量和氮效率的效应
1713	1999底墒L	M0	0		1922
1714	春小麦		75		2554	1922
1715		M30	0		2067.7
1716			75		2491.4	2067.7
1717		M60	0		2272.1
1718			75		2436.2	2272.1
1719		Mw	0		2276.4
1720			75		2750.1	2276.4
1721	底墒H	M0	0		2194.1
1722			75		2424.3	2194.1
1723		M30	0		2221.1
1724			75		3138.5	2221.1
1725		M60	0		2858.1
1726			75		3305.3	2858.1
1727		Mw	0		2625.9
1728			75		3123.1	2625.9
1729	2000底墒L	M0	0		1100.24
1730			75		1833.91	1100.24
1731		M30	0		1076.8
1732			75		1886.15	1076.8
1733		M60	0		1109
1734			75		1202.85	1109
1735		Mw	0		1286.88
1736			75
1737	底墒H	M0	0		1482.46
1738			75
1739		M30	0		1430.04
1740			75		1763.32	1430.04
1741		M60	0		1461.45
1742			75		1771.39	1461.45
1743		Mw	0		1448.03
1744			75		2144.52	1448.03
1745	覆膜	M0	0		1863
1746			225		2120	1863
1747		M75	0		2776
1748			225		3497	2776
1749		M150	0		2905
1750			225		3088	2905
1751		Mw	0		3079
1752			225		3111	3079
1753	李文学 张福锁	小麦/玉米/蚕豆间作系统中氮、磷吸收利用特点及其环境效应
1754	不施磷P0	N0	单作		3958
1755		N100			3760
1756		N200			4802
1757		N300			3542
1758		N400			3477
1759		N0	间作		5806
1760		N100
1761		N200
1762		N300
1763		N400
1764	施磷P75	N0	单作		4792
1765		N100			4159
1766		N200			4256
1767		N300			4504
1768		N400			5218
1769		N0	间作		5569
1770		N100			6268
1771		N200			4738
1772		N300			5374
1773		N400
1806	Chongqing
1812	熊明彪 宋光煜	长期施肥条件下紫色土-小麦系统中钾素利用的研究
1813		CK			1089.3
1814		N			1123.7	1089.3
1815		NP			1489.5
1816		NK			1432.1
1817		M			1093.8
1818		NPK			2431.4
1819		MNPK			2503.9
1832	田秀英 石孝军	定位施肥对稻麦产量和紫色土肥力的影响研究
1833		CK			1569.94
1834		N			1676.3
1835		NP			2652.02
1836		NK			1813.87
1837		PK			1759.54
1838		NPK			3109.83	1759.54
1839		M1			1879.77
1840		Ml+NPK			3735.26
1841	稻油	M1+(NPK)cl			4000
1842		M1+(NPK)H			4144.51
1843		M2+NPK			3431.21
1844
1889	Xinjiang
1890	唐旭 马义兵	小麦-玉米轮作土壤磷素长期演变规律研究
1891		乌鲁木齐	CK		1081
1892	15年均值	1990-2004	N		2418	1081
1893			NP		2453
1894	每年施入的氮相等，由秸秆和农家肥量确定		NK		4788
1895			NPK		4838
1896			NPKM		4645
1897			NPKSt		5303
1898	Hunan
1899	唐旭 马义兵	小麦-玉米轮作土壤磷素长期演变规律研究
1900		祁阳	CK		405
1901		1991-2005	N		446	405
1902			NP		469
1903			NK		1106
1904			NPK		1336
1905			NPKM		1516
1906			NPKSt		1672
1	Shanxi province	1997年小麦山西临汾市乔李镇南麻村石灰性褐土钾肥长期定位试验	NP	钾肥定位试验
5	Shanxi province	1997年小麦山西临汾市乔李镇南麻村石灰性褐土钾肥长期定位试验	NPK	钾肥定位试验
9	Shanxi province	1997年小麦山西临汾市乔李镇南麻村石灰性褐土钾肥长期定位试验	NPSt	钾肥定位试验
13	Shanxi province	1997年小麦山西临汾市乔李镇南麻村石灰性褐土钾肥长期定位试验	NPKSt	钾肥定位试验
17	Shanxi province	1993年小麦山西临汾市乔李镇南麻村石灰性褐土钾肥长期定位试验	NP	钾肥定位试验
21	Shanxi province	1993年小麦山西临汾市乔李镇南麻村石灰性褐土钾肥长期定位试验	NPK	钾肥定位试验
25	Shanxi province	1993年小麦山西临汾市乔李镇南麻村石灰性褐土钾肥长期定位试验	NPSt	钾肥定位试验
29	Shanxi province	1993年小麦山西临汾市乔李镇南麻村石灰性褐土钾肥长期定位试验	NPKSt	钾肥定位试验
33	Shanxi province	1994年小麦山西临汾市乔李镇南麻村石灰性褐土钾肥长期定位试验	NP	钾肥定位试验
37	Shanxi province	1994年小麦山西临汾市乔李镇南麻村石灰性褐土钾肥长期定位试验	NPK	钾肥定位试验
41	Shanxi province	1994年小麦山西临汾市乔李镇南麻村石灰性褐土钾肥长期定位试验	NPSt	钾肥定位试验
45	Shanxi province	1994年小麦山西临汾市乔李镇南麻村石灰性褐土钾肥长期定位试验	NPKSt	钾肥定位试验
49	Shanxi province	1995年小麦山西临汾市乔李镇南麻村石灰性褐土钾肥长期定位试验	NP	钾肥定位试验
53	Shanxi province	1995年小麦山西临汾市乔李镇南麻村石灰性褐土钾肥长期定位试验	NPK	钾肥定位试验
57	Shanxi province	1995年小麦山西临汾市乔李镇南麻村石灰性褐土钾肥长期定位试验	NPSt	钾肥定位试验
61	Shanxi province	1995年小麦山西临汾市乔李镇南麻村石灰性褐土钾肥长期定位试验	NPKSt	钾肥定位试验
65	Shanxi province	1996年小麦山西临汾市乔李镇南麻村石灰性褐土钾肥长期定位试验	NP	钾肥定位试验
69	Shanxi province	1996年小麦山西临汾市乔李镇南麻村石灰性褐土钾肥长期定位试验	NPK	钾肥定位试验
73	Shanxi province	1996年小麦山西临汾市乔李镇南麻村石灰性褐土钾肥长期定位试验	NPSt	钾肥定位试验
77	Shanxi province	1996年小麦山西临汾市乔李镇南麻村石灰性褐土钾肥长期定位试验	NPKSt	钾肥定位试验
81	Shanxi province	1998年小麦山西临汾市乔李镇南麻村石灰性褐土钾肥长期定位试验	NP	钾肥定位试验
85	Shanxi province	1998年小麦山西临汾市乔李镇南麻村石灰性褐土钾肥长期定位试验	NPK	钾肥定位试验
89	Shanxi province	1998年小麦山西临汾市乔李镇南麻村石灰性褐土钾肥长期定位试验	NPSt	钾肥定位试验
97	Shanxi province	1999年小麦山西临汾市乔李镇南麻村石灰性褐土钾肥长期定位试验	NP	钾肥定位试验
101	Shanxi province	1999年小麦山西临汾市乔李镇南麻村石灰性褐土钾肥长期定位试验	NPK	钾肥定位试验
105	Shanxi province	1999年小麦山西临汾市乔李镇南麻村石灰性褐土钾肥长期定位试验	NPSt	钾肥定位试验
109	Shanxi province	1999年小麦山西临汾市乔李镇南麻村石灰性褐土钾肥长期定位试验	NPKSt	钾肥定位试验
128	Shanxi province	2000年小麦山西临汾市乔李镇南麻村钾肥长期定位试验	NP	钾肥定位试验
132	Shanxi province	2000年小麦山西临汾市乔李镇南麻村钾肥长期定位试验	NPK	钾肥定位试验
136	Shanxi province	2000年小麦山西临汾市乔李镇南麻村钾肥长期定位试验	NPSt	钾肥定位试验
140	Shanxi province	2000年小麦山西临汾市乔李镇南麻村钾肥长期定位试验	NPKSt	钾肥定位试验
144	Shanxi province	2001年小麦山西临汾市乔李镇南麻村钾肥长期定位试验	NPSt	钾肥定位试验
148	Shanxi province	2001年小麦山西临汾市乔李镇南麻村钾肥长期定位试验	NPKSt	钾肥定位试验
152	Shanxi province	2001年小麦山西临汾市乔李镇南麻村钾肥长期定位试验	NP	钾肥定位试验
156	Shanxi province	2001年小麦山西临汾市乔李镇南麻村钾肥长期定位试验	NPK	钾肥定位试验
1	Shanxi province	2004年小麦山西临汾市乔李镇南麻村养分缺素试验	OPT	养分限制因子（OPT试验）	5491	2699
5	Shanxi province	2004年小麦山西临汾市乔李镇南麻村养分缺素试验	-N	养分限制因子（OPT试验）	2699
9	Shanxi province	2004年小麦山西临汾市乔李镇南麻村养分缺素试验	-P	养分限制因子（OPT试验）	5119
13	Shanxi province	2004年小麦山西临汾市乔李镇南麻村养分缺素试验	-K	养分限制因子（OPT试验）	5305
17	Shanxi province	2004年小麦山西临汾市乔李镇南麻村养分缺素试验	-Zn	养分限制因子（OPT试验）	5072
21	Shanxi province	2004年小麦山西临汾市乔李镇南麻村养分缺素试验	-Mn	养分限制因子（OPT试验）	4933
25	Shanxi province	2005年小麦山西临汾市乔李南麻村养分缺素试验	OPT	养分限制因子（OPT试验）	7524	6598
29	Shanxi province	2005年小麦山西临汾市乔李南麻村养分缺素试验	-N	养分限制因子（OPT试验）	6598
33	Shanxi province	2005年小麦山西临汾市乔李南麻村养分缺素试验	-P	养分限制因子（OPT试验）	6218
37	Shanxi province	2005年小麦山西临汾市乔李南麻村养分缺素试验	-K	养分限制因子（OPT试验）	7524
41	Shanxi province	2005年小麦山西临汾市乔李南麻村养分缺素试验	-Zn	养分限制因子（OPT试验）	7524
45	Shanxi province	2005年小麦山西临汾市乔李南麻村养分缺素试验	－Mn	养分限制因子（OPT试验）	7866
49	Shanxi province	2003年小麦山西临汾市乔李镇南麻村养分缺素试验	OPT	养分限制因子（OPT试验）	7444	5926
53	Shanxi province	2003年小麦山西临汾市乔李镇南麻村养分缺素试验	-N	养分限制因子（OPT试验）	5926
57	Shanxi province	2003年小麦山西临汾市乔李镇南麻村养分缺素试验	-P	养分限制因子（OPT试验）	5889
61	Shanxi province	2003年小麦山西临汾市乔李镇南麻村养分缺素试验	-K	养分限制因子（OPT试验）	6296
65	Shanxi province	2003年小麦山西临汾市乔李镇南麻村养分缺素试验	-Zn	养分限制因子（OPT试验）	7630
69	Shanxi province	2003年小麦山西临汾市乔李镇南麻村养分缺素试验	-Mn	养分限制因子（OPT试验）	7037
73	Shanxi province	2002年小麦山西临汾乔李镇南麻村钾肥长期定位试验	NP	钾肥定位试验	4354
77	Shanxi province	2002年小麦山西临汾乔李镇南麻村钾肥长期定位试验	NPK	钾肥定位试验	4805
81	Shanxi province	2002年小麦山西临汾乔李镇南麻村钾肥长期定位试验	NPSt	钾肥定位试验	5706
85	Shanxi province	2002年小麦山西临汾乔李镇南麻村钾肥长期定位试验	NPKSt	钾肥定位试验	5556
109	Shanxi province	2004年小麦山西临汾市乔李镇南麻村石灰性褐土钾肥长期定位试验	NP	钾肥定位试验	6990
113	Shanxi province	2004年小麦山西临汾市乔李镇南麻村石灰性褐土钾肥长期定位试验	NPK	钾肥定位试验	7380
117	Shanxi province	2004年小麦山西临汾市乔李镇南麻村石灰性褐土钾肥长期定位试验	NPSt	钾肥定位试验	7200
121	Shanxi province	2004年小麦山西临汾市乔李镇南麻村石灰性褐土钾肥长期定位试验	NPKSt	钾肥定位试验	7890
125	Shanxi province	2003年小麦山西临汾乔李镇南麻村钾肥长期定位试验	NP	钾肥定位试验	5736
129	Shanxi province	2003年小麦山西临汾乔李镇南麻村钾肥长期定位试验	NPK	钾肥定位试验	5910
133	Shanxi province	2003年小麦山西临汾乔李镇南麻村钾肥长期定位试验	NPSt	钾肥定位试验	5280
137	Shanxi province	2003年小麦山西临汾乔李镇南麻村钾肥长期定位试验	NPKSt	钾肥定位试验	6630
143	Shanxi province	2003年小麦山西临汾市乔李镇南麻村磷钾肥肥效试验	NP1k0	两种以上肥料的交互作用	4560
147	Shanxi province	2003年小麦山西临汾市乔李镇南麻村磷钾肥肥效试验	NP1K1	两种以上肥料的交互作用	5160
151	Shanxi province	2003年小麦山西临汾市乔李镇南麻村磷钾肥肥效试验	NP1K2	两种以上肥料的交互作用	5490
155	Shanxi province	2003年小麦山西临汾市乔李镇南麻村磷钾肥肥效试验	NP1K3	两种以上肥料的交互作用	4980
159	Shanxi province	2003年小麦山西临汾市乔李镇南麻村磷钾肥肥效试验	NP2K2	两种以上肥料的交互作用	4620
163	Shanxi province	2003年小麦山西临汾市乔李镇南麻村磷钾肥肥效试验	FP	两种以上肥料的交互作用	4560
167	Shanxi province	2005年小麦山西临汾乔李镇南麻村钾肥长期定位试验	NP	钾肥定位试验	5485
171	Shanxi province	2005年小麦山西临汾乔李镇南麻村钾肥长期定位试验	NPK	钾肥定位试验	5972
175	Shanxi province	2005年小麦山西临汾乔李镇南麻村钾肥长期定位试验	NPKSt	钾肥定位试验	6179
179	Shanxi province	2005年小麦山西临汾乔李镇南麻村钾肥长期定位试验	NPSt	钾肥定位试验	5674
195	Shanxi province	2007年冬小麦不同品种钾肥（硫酸钾、氯化钾）对产量和品质的影响02	NP	肥料品种对比	4860
199	Shanxi province	2007年冬小麦不同品种钾肥（硫酸钾、氯化钾）对产量和品质的影响02	NPK（cl）	肥料品种对比	6359
203	Shanxi province	2007年冬小麦不同品种钾肥（硫酸钾、氯化钾）对产量和品质的影响02	NPK（SO4）	肥料品种对比	5384
207	Shanxi province	2007年冬小麦不同品种钾肥（硫酸钾、氯化钾）对产量和品质的影响01	NP	肥料品种对比	5631
211	Shanxi province	2007年冬小麦不同品种钾肥（硫酸钾、氯化钾）对产量和品质的影响01	NPK（cl)	肥料品种对比	5727
215	Shanxi province	2007年冬小麦不同品种钾肥（硫酸钾、氯化钾）对产量和品质的影响01	NPK(SO4)	肥料品种对比	5930
219	Shanxi province	2007年冬小麦养分限制因子研究	OPT	养分限制因子（OPT试验）	6756	5870
223	Shanxi province	2007年冬小麦养分限制因子研究	OPT-N	养分限制因子（OPT试验）	5870
227	Shanxi province	2007年冬小麦养分限制因子研究	OPT－P	养分限制因子（OPT试验）	6299
231	Shanxi province	2007年冬小麦养分限制因子研究	OPT－K	养分限制因子（OPT试验）	6683
239	Shanxi province	2007年冬小麦养分限制因子研究	FP	养分限制因子（OPT试验）	6384
251	Shanxi province	2007年冬小麦养分限制因子研究	CK	养分限制因子（OPT试验）	6110
255	Shanxi province	2007年冬小麦－夏玉米轮作条件下养分限制因子研究（小麦）	OPT	养分限制因子（OPT试验）	8084	3728
259	Shanxi province	2007年冬小麦－夏玉米轮作条件下养分限制因子研究（小麦）	OPT-N	养分限制因子（OPT试验）	3728
263	Shanxi province	2007年冬小麦－夏玉米轮作条件下养分限制因子研究（小麦）	OP-P	养分限制因子（OPT试验）	6356
267	Shanxi province	2007年冬小麦－夏玉米轮作条件下养分限制因子研究（小麦）	OPT-K	养分限制因子（OPT试验）	7392
271	Shanxi province	2007年冬小麦－夏玉米轮作条件下养分限制因子研究（小麦）	OPT-Zn	养分限制因子（OPT试验）	8055
275	Shanxi province	2007年冬小麦－夏玉米轮作条件下养分限制因子研究（小麦）	CK	养分限制因子（OPT试验）	3385
279	Shanxi province	2007年冬小麦－夏玉米长期施用钾肥下钾素循环与调控（小麦）	NP	钾肥定位试验	7110
283	Shanxi province	2007年冬小麦－夏玉米长期施用钾肥下钾素循环与调控（小麦）	NPK	钾肥定位试验	7735
287	Shanxi province	2007年冬小麦－夏玉米长期施用钾肥下钾素循环与调控（小麦）	NPSt	钾肥定位试验	7212
291	Shanxi province	2007年冬小麦－夏玉米长期施用钾肥下钾素循环与调控（小麦）	NPKSt	钾肥定位试验	7946
295	Shanxi province	2008年山西省冬小麦－夏玉米轮作条件下不同施氮肥方式对作物产量、品质及环境的影响01	OPT-N	其他	5959.92
296	Shanxi province	2008年山西省冬小麦－夏玉米轮作条件下不同施氮肥方式对作物产量、品质及环境的影响01	OPT-N	其他	6002.1	5822.7
297	Shanxi province	2008年山西省冬小麦－夏玉米轮作条件下不同施氮肥方式对作物产量、品质及环境的影响01	OPT-N	其他	5506.2
298	Shanxi province	2008年山西省冬小麦－夏玉米轮作条件下不同施氮肥方式对作物产量、品质及环境的影响01	OPT1	其他	9085.8	5822.7
299	Shanxi province	2008年山西省冬小麦－夏玉米轮作条件下不同施氮肥方式对作物产量、品质及环境的影响01	OPT1	其他	9423.24	5822.7
300	Shanxi province	2008年山西省冬小麦－夏玉米轮作条件下不同施氮肥方式对作物产量、品质及环境的影响01	OPT1	其他	8448.54	5822.7
301	Shanxi province	2008年山西省冬小麦－夏玉米轮作条件下不同施氮肥方式对作物产量、品质及环境的影响01	OPT2	其他	8945.58	5822.7
302	Shanxi province	2008年山西省冬小麦－夏玉米轮作条件下不同施氮肥方式对作物产量、品质及环境的影响01	OPT2	其他	8945.58	5822.7
303	Shanxi province	2008年山西省冬小麦－夏玉米轮作条件下不同施氮肥方式对作物产量、品质及环境的影响01	OPT2	其他	9712.8	5822.7
304	Shanxi province	2008年山西省冬小麦－夏玉米轮作条件下不同施氮肥方式对作物产量、品质及环境的影响01	OPT3	其他	9529.26	5822.7
305	Shanxi province	2008年山西省冬小麦－夏玉米轮作条件下不同施氮肥方式对作物产量、品质及环境的影响01	OPT3	其他	8993.46	5822.7
306	Shanxi province	2008年山西省冬小麦－夏玉米轮作条件下不同施氮肥方式对作物产量、品质及环境的影响01	OPT3	其他	9468.84	5822.7
307	Shanxi province	2008年山西省冬小麦－夏玉米轮作条件下不同施氮肥方式对作物产量、品质及环境的影响01	OPT4	其他	9534.96	5822.7
308	Shanxi province	2008年山西省冬小麦－夏玉米轮作条件下不同施氮肥方式对作物产量、品质及环境的影响01	OPT4	其他	9776.64	5822.7
309	Shanxi province	2008年山西省冬小麦－夏玉米轮作条件下不同施氮肥方式对作物产量、品质及环境的影响01	OPT4	其他	9365.1	5822.7
310	Shanxi province	2008年山西省冬小麦－夏玉米轮作条件下不同施氮肥方式对作物产量、品质及环境的影响01	OPT5	其他	9191.82	5822.7
311	Shanxi province	2008年山西省冬小麦－夏玉米轮作条件下不同施氮肥方式对作物产量、品质及环境的影响01	OPT5	其他	9864.42	5822.7
312	Shanxi province	2008年山西省冬小麦－夏玉米轮作条件下不同施氮肥方式对作物产量、品质及环境的影响01	OPT5	其他	9976.14	5822.7
313	Shanxi province	2008年山西省冬小麦－夏玉米轮作条件下不同施氮肥方式对作物产量、品质及环境的影响01	CK0	其他	5025.12
314	Shanxi province	2008年山西省冬小麦－夏玉米轮作条件下不同施氮肥方式对作物产量、品质及环境的影响01	CK0	其他	5614.5
315	Shanxi province	2008年山西省冬小麦－夏玉米轮作条件下不同施氮肥方式对作物产量、品质及环境的影响01	CK0	其他	5658.96
316	Shanxi province	2009年山西省冬小麦不同施氮量及氮肥分配方式对作物产量及环境的影响(试验1)	1	氮肥用量	6201.6
317	Shanxi province	2009年山西省冬小麦不同施氮量及氮肥分配方式对作物产量及环境的影响(试验1)	1	氮肥用量	6224.4	5861.6
318	Shanxi province	2009年山西省冬小麦不同施氮量及氮肥分配方式对作物产量及环境的影响(试验1)	1	氮肥用量	5873.28
319	Shanxi province	2009年山西省冬小麦不同施氮量及氮肥分配方式对作物产量及环境的影响(试验1)	1	氮肥用量	5147.1
320	Shanxi province	2009年山西省冬小麦不同施氮量及氮肥分配方式对作物产量及环境的影响(试验1)	2	氮肥用量	6116.1	5861.6
321	Shanxi province	2009年山西省冬小麦不同施氮量及氮肥分配方式对作物产量及环境的影响(试验1)	2	氮肥用量	6233.52	5861.6
322	Shanxi province	2009年山西省冬小麦不同施氮量及氮肥分配方式对作物产量及环境的影响(试验1)	2	氮肥用量	6369.18	5861.6
323	Shanxi province	2009年山西省冬小麦不同施氮量及氮肥分配方式对作物产量及环境的影响(试验1)	2	氮肥用量	5849.34	5861.6
324	Shanxi province	2009年山西省冬小麦不同施氮量及氮肥分配方式对作物产量及环境的影响(试验1)	40603	氮肥用量	7021.26	5861.6
325	Shanxi province	2009年山西省冬小麦不同施氮量及氮肥分配方式对作物产量及环境的影响(试验1)	40603	氮肥用量	6691.8	5861.6
326	Shanxi province	2009年山西省冬小麦不同施氮量及氮肥分配方式对作物产量及环境的影响(试验1)	40603	氮肥用量	6991.62	5861.6
327	Shanxi province	2009年山西省冬小麦不同施氮量及氮肥分配方式对作物产量及环境的影响(试验1)	40603	氮肥用量	5776.38	5861.6
328	Shanxi province	2009年山西省冬小麦不同施氮量及氮肥分配方式对作物产量及环境的影响(试验1)	40604	氮肥用量	6227.82	5861.6
329	Shanxi province	2009年山西省冬小麦不同施氮量及氮肥分配方式对作物产量及环境的影响(试验1)	40604	氮肥用量	6160.56	5861.6
330	Shanxi province	2009年山西省冬小麦不同施氮量及氮肥分配方式对作物产量及环境的影响(试验1)	40604	氮肥用量	6764.76	5861.6
331	Shanxi province	2009年山西省冬小麦不同施氮量及氮肥分配方式对作物产量及环境的影响(试验1)	40604	氮肥用量	6162.84	5861.6
332	Shanxi province	2009年山西省冬小麦不同施氮量及氮肥分配方式对作物产量及环境的影响(试验1)	40605	氮肥用量	6389.7	5861.6
333	Shanxi province	2009年山西省冬小麦不同施氮量及氮肥分配方式对作物产量及环境的影响(试验1)	40605	氮肥用量	6327	5861.6
334	Shanxi province	2009年山西省冬小麦不同施氮量及氮肥分配方式对作物产量及环境的影响(试验1)	40605	氮肥用量	6840	5861.6
335	Shanxi province	2009年山西省冬小麦不同施氮量及氮肥分配方式对作物产量及环境的影响(试验1)	40605	氮肥用量	6757.92	5861.6
336	Shanxi province	2009年山西省冬小麦不同施氮量及氮肥分配方式对作物产量及环境的影响(试验1)	40634	氮肥用量	7622.04	5861.6
337	Shanxi province	2009年山西省冬小麦不同施氮量及氮肥分配方式对作物产量及环境的影响(试验1)	40634	氮肥用量	7333.62	5861.6
338	Shanxi province	2009年山西省冬小麦不同施氮量及氮肥分配方式对作物产量及环境的影响(试验1)	40634	氮肥用量	6790.98	5861.6
339	Shanxi province	2009年山西省冬小麦不同施氮量及氮肥分配方式对作物产量及环境的影响(试验1)	40634	氮肥用量	6289.38	5861.6
340	Shanxi province	2009年山西省冬小麦不同施氮量及氮肥分配方式对作物产量及环境的影响(试验1)	40635	氮肥用量	7623.18	5861.6
341	Shanxi province	2009年山西省冬小麦不同施氮量及氮肥分配方式对作物产量及环境的影响(试验1)	40635	氮肥用量	7209.36	5861.6
342	Shanxi province	2009年山西省冬小麦不同施氮量及氮肥分配方式对作物产量及环境的影响(试验1)	40635	氮肥用量	6783	5861.6
343	Shanxi province	2009年山西省冬小麦不同施氮量及氮肥分配方式对作物产量及环境的影响(试验1)	40635	氮肥用量	6947.16	5861.6
344	Shanxi province	2009年山西省冬小麦不同施氮量及氮肥分配方式对作物产量及环境的影响(试验1)	40636	氮肥用量	7400.88	5861.6
345	Shanxi province	2009年山西省冬小麦不同施氮量及氮肥分配方式对作物产量及环境的影响(试验1)	40636	氮肥用量	8267.28	5861.6
346	Shanxi province	2009年山西省冬小麦不同施氮量及氮肥分配方式对作物产量及环境的影响(试验1)	40636	氮肥用量	7866	5861.6
347	Shanxi province	2009年山西省冬小麦不同施氮量及氮肥分配方式对作物产量及环境的影响(试验1)	40636	氮肥用量	7423.68	5861.6
348	Shanxi province	2009年山西省冬小麦不同施氮量及氮肥分配方式对作物产量及环境的影响(试验1)	5	氮肥用量	8180.64	5861.6
349	Shanxi province	2009年山西省冬小麦不同施氮量及氮肥分配方式对作物产量及环境的影响(试验1)	5	氮肥用量	8042.7	5861.6
350	Shanxi province	2009年山西省冬小麦不同施氮量及氮肥分配方式对作物产量及环境的影响(试验1)	5	氮肥用量	7490.94	5861.6
351	Shanxi province	2009年山西省冬小麦不同施氮量及氮肥分配方式对作物产量及环境的影响(试验1)	5	氮肥用量	6993.9	5861.6
352	Shanxi province	2009年山西省冬小麦不同施氮量及氮肥分配方式对作物产量及环境的影响(试验1)	6	氮肥用量	7355.28	5861.6
353	Shanxi province	2009年山西省冬小麦不同施氮量及氮肥分配方式对作物产量及环境的影响(试验1)	6	氮肥用量	7612.92	5861.6
354	Shanxi province	2009年山西省冬小麦不同施氮量及氮肥分配方式对作物产量及环境的影响(试验1)	6	氮肥用量	6262.02	5861.6
355	Shanxi province	2009年山西省冬小麦不同施氮量及氮肥分配方式对作物产量及环境的影响(试验1)	6	氮肥用量	6946.02	5861.6
356	Shanxi province	2009年山西省冬小麦养分限制因子研究(试验3)	OPT	养分限制因子（OPT试验）	4786.86	4178.1
357	Shanxi province	2009年山西省冬小麦养分限制因子研究(试验3)	OPT	养分限制因子（OPT试验）	5474.28	4632.96
358	Shanxi province	2009年山西省冬小麦养分限制因子研究(试验3)	OPT	养分限制因子（OPT试验）	4631.82	3885.12
359	Shanxi province	2009年山西省冬小麦养分限制因子研究(试验3)	OPT-N	养分限制因子（OPT试验）	4178.1
360	Shanxi province	2009年山西省冬小麦养分限制因子研究(试验3)	OPT-N	养分限制因子（OPT试验）	4632.96
361	Shanxi province	2009年山西省冬小麦养分限制因子研究(试验3)	OPT-N	养分限制因子（OPT试验）	3885.12
362	Shanxi province	2009年山西省冬小麦养分限制因子研究(试验3)	OPT-P	养分限制因子（OPT试验）	4493.88
363	Shanxi province	2009年山西省冬小麦养分限制因子研究(试验3)	OPT-P	养分限制因子（OPT试验）	4468.8
364	Shanxi province	2009年山西省冬小麦养分限制因子研究(试验3)	OPT-P	养分限制因子（OPT试验）	4005.96
365	Shanxi province	2009年山西省冬小麦养分限制因子研究(试验3)	OPT-K	养分限制因子（OPT试验）	4265.88
366	Shanxi province	2009年山西省冬小麦养分限制因子研究(试验3)	OPT-K	养分限制因子（OPT试验）	4692.24
367	Shanxi province	2009年山西省冬小麦养分限制因子研究(试验3)	OPT-K	养分限制因子（OPT试验）	4067.52
368	Shanxi province	2009年山西省冬小麦养分限制因子研究(试验3)	60%OPT-N	养分限制因子（OPT试验）
369	Shanxi province	2009年山西省冬小麦养分限制因子研究(试验3)	60%OPT-N	养分限制因子（OPT试验）	4305.78	4232.1
370	Shanxi province	2009年山西省冬小麦养分限制因子研究(试验3)	60%OPT-N	养分限制因子（OPT试验）	4731	4232.1
371	Shanxi province	2009年山西省冬小麦养分限制因子研究(试验3)	FP	养分限制因子（OPT试验）	4018.5
372	Shanxi province	2009年山西省冬小麦养分限制因子研究(试验3)	FP	养分限制因子（OPT试验）	4490.46
373	Shanxi province	2009年山西省冬小麦养分限制因子研究(试验3)	FP	养分限制因子（OPT试验）	4476.78
374	Shanxi province	2009年山西省冬小麦养分限制因子研究(试验3)	CK	养分限制因子（OPT试验）	3791.64
375	Shanxi province	2009年山西省冬小麦养分限制因子研究(试验3)	CK	养分限制因子（OPT试验）	4021.92
376	Shanxi province	2009年山西省冬小麦养分限制因子研究(试验3)	CK	养分限制因子（OPT试验）	4104
377	Shanxi province	2009年山西省冬小麦高效施肥技术集成研究(试验4)	CK	其他	5834.52
381	Shanxi province	2009年山西省冬小麦高效施肥技术集成研究(试验4)	N240P150K90	其他	6761.34
385	Shanxi province	2009年山西省冬小麦高效施肥技术集成研究(试验4)	N180P150K90	其他	8551.14
389	Shanxi province	2009年山西省冬小麦高效施肥技术集成研究(试验4)	N180P150K90Zn30	其他	8228.52
393	Shanxi province	2009年山西省冬小麦高效施肥技术集成研究(试验4)	N180P150K90Zn30+秸秆还田	其他	7852.32
397	Shanxi province	2009年山西省冬小麦高效施肥技术集成研究(试验4)	N180P150K90Zn30+秸秆还田+菌剂	其他	7916.16
401	Shanxi province	2009年山西省冬小麦氮适宜用量研究(试验2)	N0P0K0	氮肥用量	5108.34
402	Shanxi province	2009年山西省冬小麦氮适宜用量研究(试验2)	N0P0K0	氮肥用量	4962.42
403	Shanxi province	2009年山西省冬小麦氮适宜用量研究(试验2)	N0P0K0	氮肥用量	5530.14
404	Shanxi province	2009年山西省冬小麦氮适宜用量研究(试验2)	N0P0K0	氮肥用量	5925.72
405	Shanxi province	2009年山西省冬小麦氮适宜用量研究(试验2)	N0P2K2	氮肥用量	5989.56
406	Shanxi province	2009年山西省冬小麦氮适宜用量研究(试验2)	N0P2K2	氮肥用量	6396.54	5932
407	Shanxi province	2009年山西省冬小麦氮适宜用量研究(试验2)	N0P2K2	氮肥用量	5310.12
408	Shanxi province	2009年山西省冬小麦氮适宜用量研究(试验2)	N0P2K2	氮肥用量	6031.74
413	Shanxi province	2009年山西省冬小麦氮适宜用量研究(试验2)	N2P2K2	氮肥用量	7236.72	5932
414	Shanxi province	2009年山西省冬小麦氮适宜用量研究(试验2)	N2P2K2	氮肥用量	7156.92	5932
415	Shanxi province	2009年山西省冬小麦氮适宜用量研究(试验2)	N2P2K2	氮肥用量	6992.76	5932
416	Shanxi province	2009年山西省冬小麦氮适宜用量研究(试验2)	N2P2K2	氮肥用量	8208	5932
421	Shanxi province	2009年山西省冬小麦磷适宜用量研究(试验2)	N0P0K0	磷肥用量	5108.34
425	Shanxi province	2009年山西省冬小麦磷适宜用量研究(试验2)	N2P0K2	磷肥用量	5167.62
433	Shanxi province	2009年山西省冬小麦磷适宜用量研究(试验2)	N2P2K2	磷肥用量	7236.72
441	Shanxi province	2009年山西省冬小麦钾适宜用量研究(试验2)	N0P0K0	钾肥用量	5108.34
445	Shanxi province	2009年山西省冬小麦钾适宜用量研究(试验2)	N2P2K0	钾肥用量	5167.62
453	Shanxi province	2009年山西省冬小麦钾适宜用量研究(试验2)	N2P2K2	钾肥用量	7236.72
461	Shanxi province	2009年山西省轮作条件下冬小麦养分耗竭后土壤恢复研究(试验6)	OPT	养分限制因子（OPT试验）	7052.04	5810.6
462	Shanxi province	2009年山西省轮作条件下冬小麦养分耗竭后土壤恢复研究(试验6)	OPT	养分限制因子（OPT试验）	6270	5810.6
465	Shanxi province	2009年山西省轮作条件下冬小麦养分耗竭后土壤恢复研究(试验6)	OPT-N	养分限制因子（OPT试验）	5840.22
466	Shanxi province	2009年山西省轮作条件下冬小麦养分耗竭后土壤恢复研究(试验6)	OPT-N	养分限制因子（OPT试验）	5780.94
469	Shanxi province	2009年山西省轮作条件下冬小麦养分耗竭后土壤恢复研究(试验6)	OPT-P	养分限制因子（OPT试验）	4556.58
470	Shanxi province	2009年山西省轮作条件下冬小麦养分耗竭后土壤恢复研究(试验6)	OPT-P	养分限制因子（OPT试验）	4937.34
473	Shanxi province	2009年山西省轮作条件下冬小麦养分耗竭后土壤恢复研究(试验6)	OPT-K	养分限制因子（OPT试验）	5212.08
474	Shanxi province	2009年山西省轮作条件下冬小麦养分耗竭后土壤恢复研究(试验6)	OPT-K	养分限制因子（OPT试验）	6232.38
477	Shanxi province	2009年山西省轮作条件下冬小麦养分耗竭后土壤恢复研究(试验6)	OPT-Zn	养分限制因子（OPT试验）	6198.18
478	Shanxi province	2009年山西省轮作条件下冬小麦养分耗竭后土壤恢复研究(试验6)	OPT-Zn	养分限制因子（OPT试验）	5690.88
481	Shanxi province	2009年山西省轮作条件下冬小麦养分耗竭后土壤恢复研究(试验6)	CK	养分限制因子（OPT试验）	4130.22
482	Shanxi province	2009年山西省轮作条件下冬小麦养分耗竭后土壤恢复研究(试验6)	CK	养分限制因子（OPT试验）	4607.88
485	Shanxi province	2009年山西省在轮作条件下长期施用钾肥对冬小麦钾素循环与调控(试验5)	NP	钾肥定位试验	5038.8
486	Shanxi province	2009年山西省在轮作条件下长期施用钾肥对冬小麦钾素循环与调控(试验5)	NP	钾肥定位试验	5404.74
489	Shanxi province	2009年山西省在轮作条件下长期施用钾肥对冬小麦钾素循环与调控(试验5)	NPK	钾肥定位试验	5506.2
490	Shanxi province	2009年山西省在轮作条件下长期施用钾肥对冬小麦钾素循环与调控(试验5)	NPK	钾肥定位试验	4915.68
493	Shanxi province	2009年山西省在轮作条件下长期施用钾肥对冬小麦钾素循环与调控(试验5)	NPSt	钾肥定位试验	5546.1
494	Shanxi province	2009年山西省在轮作条件下长期施用钾肥对冬小麦钾素循环与调控(试验5)	NPSt	钾肥定位试验	5139.12
497	Shanxi province	2009年山西省在轮作条件下长期施用钾肥对冬小麦钾素循环与调控(试验5)	NPKSt	钾肥定位试验	5702.28
498	Shanxi province	2009年山西省在轮作条件下长期施用钾肥对冬小麦钾素循环与调控(试验5)	NPKSt	钾肥定位试验	4748.1
501	Shanxi province	2008年山西省冬小麦－夏玉米轮作条件下养分限制因子研究01	OPT	养分限制因子（OPT试验）	9234	3310.6
502	Shanxi province	2008年山西省冬小麦－夏玉米轮作条件下养分限制因子研究01	OPT	养分限制因子（OPT试验）	8926.2	3310.6
505	Shanxi province	2008年山西省冬小麦－夏玉米轮作条件下养分限制因子研究01	OPT-N	养分限制因子（OPT试验）	2991.36
506	Shanxi province	2008年山西省冬小麦－夏玉米轮作条件下养分限制因子研究01	OPT-N	养分限制因子（OPT试验）	3629.76
509	Shanxi province	2008年山西省冬小麦－夏玉米轮作条件下养分限制因子研究01	OPT-P	养分限制因子（OPT试验）	7708.68
510	Shanxi province	2008年山西省冬小麦－夏玉米轮作条件下养分限制因子研究01	OPT-P	养分限制因子（OPT试验）	7702.98
513	Shanxi province	2008年山西省冬小麦－夏玉米轮作条件下养分限制因子研究01	OPT-K	养分限制因子（OPT试验）	8910.24
514	Shanxi province	2008年山西省冬小麦－夏玉米轮作条件下养分限制因子研究01	OPT-K	养分限制因子（OPT试验）	8336.82
517	Shanxi province	2008年山西省冬小麦－夏玉米轮作条件下养分限制因子研究01	OPT-Zn	养分限制因子（OPT试验）	8169.24
518	Shanxi province	2008年山西省冬小麦－夏玉米轮作条件下养分限制因子研究01	OPT-Zn	养分限制因子（OPT试验）	8208
521	Shanxi province	2008年山西省冬小麦－夏玉米轮作条件下养分限制因子研究01	CK	养分限制因子（OPT试验）	3225.06
522	Shanxi province	2008年山西省冬小麦－夏玉米轮作条件下养分限制因子研究01	CK	养分限制因子（OPT试验）	3392.64
523	Shanxi province	2008年山西省冬小麦－夏玉米轮作条件下养分限制因子研究01	CK	养分限制因子（OPT试验）	3575.04
525	Shanxi province	2004年山西省钾肥长期定位试验总结(试验1)	CK	钾肥定位试验	6997.3
529	Shanxi province	2004年山西省钾肥长期定位试验总结(试验1)	+K	钾肥定位试验	7387.8
533	Shanxi province	2004年山西省钾肥长期定位试验总结(试验1)	+ST	钾肥定位试验	7207.6
537	Shanxi province	2004年山西省钾肥长期定位试验总结(试验1)	+K+ST	钾肥定位试验	7898.3
541	Shanxi province	2008年山西省冬小麦－夏玉米长期施用钾肥下钾素循环与调控（小麦）	NP	钾肥定位试验	7785.06
545	Shanxi province	2008年山西省冬小麦－夏玉米长期施用钾肥下钾素循环与调控（小麦）	NPK	钾肥定位试验	7962.9
549	Shanxi province	2008年山西省冬小麦－夏玉米长期施用钾肥下钾素循环与调控（小麦）	NPST	钾肥定位试验	8071.2
553	Shanxi province	2008年山西省冬小麦－夏玉米长期施用钾肥下钾素循环与调控（小麦）	NPKST	钾肥定位试验	8783.7
557	Shanxi province	2006年山西省临汾市长期施用钾肥下冬小麦钾素循环与调控	NP	定位试验	6932.34
558	Shanxi province	2006年山西省临汾市长期施用钾肥下冬小麦钾素循环与调控	NP	定位试验	7078.26
559	Shanxi province	2006年山西省临汾市长期施用钾肥下冬小麦钾素循环与调控	NP	定位试验	6846.84
560	Shanxi province	2006年山西省临汾市长期施用钾肥下冬小麦钾素循环与调控	NP	定位试验	7078.26
561	Shanxi province	2006年山西省临汾市长期施用钾肥下冬小麦钾素循环与调控	NPK	定位试验	7855.74
562	Shanxi province	2006年山西省临汾市长期施用钾肥下冬小麦钾素循环与调控	NPK	定位试验	7262.94
563	Shanxi province	2006年山西省临汾市长期施用钾肥下冬小麦钾素循环与调控	NPK	定位试验	7821.54
564	Shanxi province	2006年山西省临汾市长期施用钾肥下冬小麦钾素循环与调控	NPK	定位试验	7742.88
565	Shanxi province	2006年山西省临汾市长期施用钾肥下冬小麦钾素循环与调控	NPSt	定位试验	7690.44
566	Shanxi province	2006年山西省临汾市长期施用钾肥下冬小麦钾素循环与调控	NPSt	定位试验	6931.2
567	Shanxi province	2006年山西省临汾市长期施用钾肥下冬小麦钾素循环与调控	NPSt	定位试验	7223.04
568	Shanxi province	2006年山西省临汾市长期施用钾肥下冬小麦钾素循环与调控	NPSt	定位试验	8276.4
569	Shanxi province	2006年山西省临汾市长期施用钾肥下冬小麦钾素循环与调控	NPKSt	定位试验	7745.16
570	Shanxi province	2006年山西省临汾市长期施用钾肥下冬小麦钾素循环与调控	NPKSt	定位试验	8254.74
571	Shanxi province	2006年山西省临汾市长期施用钾肥下冬小麦钾素循环与调控	NPKSt	定位试验	8955.84
572	Shanxi province	2006年山西省临汾市长期施用钾肥下冬小麦钾素循环与调控	NPKSt	定位试验	8251.32
573	Shanxi province	2010年冬小麦-夏玉米轮作氮肥调控技术研究（小麦）	W0M0	氮肥用量	5422.98
574	Shanxi province	2010年冬小麦-夏玉米轮作氮肥调控技术研究（小麦）	W0M0	氮肥用量	5543.82
575	Shanxi province	2010年冬小麦-夏玉米轮作氮肥调控技术研究（小麦）	W0M0	氮肥用量	5664.66
576	Shanxi province	2010年冬小麦-夏玉米轮作氮肥调控技术研究（小麦）	W0M0	氮肥用量	5543.82
577	Shanxi province	2010年冬小麦-夏玉米轮作氮肥调控技术研究（小麦）	W40M60-1	氮肥用量	6097.86	5543.8
578	Shanxi province	2010年冬小麦-夏玉米轮作氮肥调控技术研究（小麦）	W40M60-1	氮肥用量	6722.58	5543.8
579	Shanxi province	2010年冬小麦-夏玉米轮作氮肥调控技术研究（小麦）	W40M60-1	氮肥用量	6384	5543.8
580	Shanxi province	2010年冬小麦-夏玉米轮作氮肥调控技术研究（小麦）	W40M60-1	氮肥用量	6732.84	5543.8
581	Shanxi province	2010年冬小麦-夏玉米轮作氮肥调控技术研究（小麦）	W45M55-1	氮肥用量	6478.62	5543.8
582	Shanxi province	2010年冬小麦-夏玉米轮作氮肥调控技术研究（小麦）	W45M55-1	氮肥用量	6634.8	5543.8
583	Shanxi province	2010年冬小麦-夏玉米轮作氮肥调控技术研究（小麦）	W45M55-1	氮肥用量	6480.9	5543.8
584	Shanxi province	2010年冬小麦-夏玉米轮作氮肥调控技术研究（小麦）	W45M55-1	氮肥用量	6722.58	5543.8
585	Shanxi province	2010年冬小麦-夏玉米轮作氮肥调控技术研究（小麦）	W50M50	氮肥用量	6292.8	5543.8
586	Shanxi province	2010年冬小麦-夏玉米轮作氮肥调控技术研究（小麦）	W50M50	氮肥用量	6703.2	5543.8
587	Shanxi province	2010年冬小麦-夏玉米轮作氮肥调控技术研究（小麦）	W50M50	氮肥用量	6019.2	5543.8
588	Shanxi province	2010年冬小麦-夏玉米轮作氮肥调控技术研究（小麦）	W50M50	氮肥用量	6156	5543.8
589	Shanxi province	2010年冬小麦-夏玉米轮作氮肥调控技术研究（小麦）	W55M45-1	氮肥用量	5972.46	5543.8
590	Shanxi province	2010年冬小麦-夏玉米轮作氮肥调控技术研究（小麦）	W55M45-1	氮肥用量	6436.44	5543.8
591	Shanxi province	2010年冬小麦-夏玉米轮作氮肥调控技术研究（小麦）	W55M45-1	氮肥用量	6189.06	5543.8
592	Shanxi province	2010年冬小麦-夏玉米轮作氮肥调控技术研究（小麦）	W55M45-1	氮肥用量	6189.06	5543.8
593	Shanxi province	2010年冬小麦-夏玉米轮作氮肥调控技术研究（小麦）	W60M40-1	氮肥用量	5742.18	5543.8
594	Shanxi province	2010年冬小麦-夏玉米轮作氮肥调控技术研究（小麦）	W60M40-1	氮肥用量	5878.98	5543.8
595	Shanxi province	2010年冬小麦-夏玉米轮作氮肥调控技术研究（小麦）	W60M40-1	氮肥用量	5875.56	5543.8
596	Shanxi province	2010年冬小麦-夏玉米轮作氮肥调控技术研究（小麦）	W60M40-1	氮肥用量	5940.54	5543.8
597	Shanxi province	2006年冬小麦/夏玉米轮作条件下冬小麦养分限制因子研究	OPT	养分限制因子（OPT试验）	8316.3	5578.02
601	Shanxi province	2006年冬小麦/夏玉米轮作条件下冬小麦养分限制因子研究	OPT-N	养分限制因子（OPT试验）	5578.02
605	Shanxi province	2006年冬小麦/夏玉米轮作条件下冬小麦养分限制因子研究	OPT-P	养分限制因子（OPT试验）	7529.7
609	Shanxi province	2006年冬小麦/夏玉米轮作条件下冬小麦养分限制因子研究	OPT-K	养分限制因子（OPT试验）	7982.28
613	Shanxi province	2006年冬小麦/夏玉米轮作条件下冬小麦养分限制因子研究	OPT-Zn	养分限制因子（OPT试验）	7923
617	Shanxi province	2006年冬小麦/夏玉米轮作条件下冬小麦养分限制因子研究	CK	养分限制因子（OPT试验）	5878.98
440	Shandong	2006年山东省主要土类小麦施肥长期定位试验（棕壤）	CK	两种以上肥料的交互作用	1319.8
443	Shandong	2006年山东省主要土类小麦施肥长期定位试验（棕壤）	N	两种以上肥料的交互作用	2005
446	Shandong	2006年山东省主要土类小麦施肥长期定位试验（棕壤）	NP	两种以上肥料的交互作用	5122.8
449	Shandong	2006年山东省主要土类小麦施肥长期定位试验（棕壤）	NK	两种以上肥料的交互作用	2167.2
452	Shandong	2006年山东省主要土类小麦施肥长期定位试验（棕壤）	PK	两种以上肥料的交互作用	2895
455	Shandong	2006年山东省主要土类小麦施肥长期定位试验（棕壤）	NPK	两种以上肥料的交互作用	5600.9	2895
458	Shandong	2006年山东省主要土类小麦施肥长期定位试验（棕壤）	N1PK	两种以上肥料的交互作用	5414	2895
461	Shandong	2006年山东省主要土类小麦施肥长期定位试验（棕壤）	N2PK	两种以上肥料的交互作用	6962.5	2895
520	Shandong	2006年山东省小麦平衡施肥试验（海阳杜格庄村）	1-NP	钾肥用量	6055
521	Shandong	2006年山东省小麦平衡施肥试验（海阳杜格庄村）	1-NP	钾肥用量	6400
522	Shandong	2006年山东省小麦平衡施肥试验（海阳杜格庄村）	1-NP	钾肥用量	6305
523	Shandong	2006年山东省小麦平衡施肥试验（海阳杜格庄村）	2-NPK1	钾肥用量	7075
524	Shandong	2006年山东省小麦平衡施肥试验（海阳杜格庄村）	2-NPK1	钾肥用量	7400
525	Shandong	2006年山东省小麦平衡施肥试验（海阳杜格庄村）	2-NPK1	钾肥用量	7060
526	Shandong	2006年山东省小麦平衡施肥试验（海阳杜格庄村）	3-NPK2	钾肥用量	7680
527	Shandong	2006年山东省小麦平衡施肥试验（海阳杜格庄村）	3-NPK2	钾肥用量	7870
528	Shandong	2006年山东省小麦平衡施肥试验（海阳杜格庄村）	3-NPK2	钾肥用量	7730
529	Shandong	2006年山东省小麦平衡施肥试验（海阳杜格庄村）	4-NPK3	钾肥用量	7830
530	Shandong	2006年山东省小麦平衡施肥试验（海阳杜格庄村）	4-NPK3	钾肥用量	7570
531	Shandong	2006年山东省小麦平衡施肥试验（海阳杜格庄村）	4-NPK3	钾肥用量	7900
532	Shandong	2006年山东省小麦平衡施肥示范（海阳杜格庄村）	NP	示范	6645.6
533	Shandong	2006年山东省小麦平衡施肥示范（海阳杜格庄村）	NPK	示范	7846.8
534	Shandong	2006年山东省主要土类小麦施肥长期定位试验（褐土）	CK	两种以上肥料的交互作用	516
537	Shandong	2006年山东省主要土类小麦施肥长期定位试验（褐土）	N	两种以上肥料的交互作用	280.5
540	Shandong	2006年山东省主要土类小麦施肥长期定位试验（褐土）	NP	两种以上肥料的交互作用	2640.4
543	Shandong	2006年山东省主要土类小麦施肥长期定位试验（褐土）	NK	两种以上肥料的交互作用	520.2
546	Shandong	2006年山东省主要土类小麦施肥长期定位试验（褐土）	PK	两种以上肥料的交互作用	2674.5
549	Shandong	2006年山东省主要土类小麦施肥长期定位试验（褐土）	NPK	两种以上肥料的交互作用	4484.3	2674.5
552	Shandong	2006年山东省主要土类小麦施肥长期定位试验（褐土）	N1PK	两种以上肥料的交互作用	4625.5	2674.5
555	Shandong	2006年山东省主要土类小麦施肥长期定位试验（褐土）	N2PK	两种以上肥料的交互作用	5161.4	2674.5
561	Shandong	2007年山东省小麦养分限制因子试验（海阳市成家）	1-CK	养分限制因子（OPT试验）	3960
562	Shandong	2007年山东省小麦养分限制因子试验（海阳市成家）	1-CK	养分限制因子（OPT试验）	3927
563	Shandong	2007年山东省小麦养分限制因子试验（海阳市成家）	1-CK	养分限制因子（OPT试验）	3676.5
564	Shandong	2007年山东省小麦养分限制因子试验（海阳市成家）	2-OPT	养分限制因子（OPT试验）	6372	4292
565	Shandong	2007年山东省小麦养分限制因子试验（海阳市成家）	2-OPT	养分限制因子（OPT试验）	6214.5	4292
566	Shandong	2007年山东省小麦养分限制因子试验（海阳市成家）	2-OPT	养分限制因子（OPT试验）	6012	4292
567	Shandong	2007年山东省小麦养分限制因子试验（海阳市成家）	3-OPT-N	养分限制因子（OPT试验）	4294.5
568	Shandong	2007年山东省小麦养分限制因子试验（海阳市成家）	3-OPT-N	养分限制因子（OPT试验）	3816
569	Shandong	2007年山东省小麦养分限制因子试验（海阳市成家）	3-OPT-N	养分限制因子（OPT试验）	4765.5
570	Shandong	2007年山东省小麦养分限制因子试验（海阳市成家）	4-OPT-P	养分限制因子（OPT试验）	4209
571	Shandong	2007年山东省小麦养分限制因子试验（海阳市成家）	4-OPT-P	养分限制因子（OPT试验）	3679.5
572	Shandong	2007年山东省小麦养分限制因子试验（海阳市成家）	4-OPT-P	养分限制因子（OPT试验）	3676.5
573	Shandong	2007年山东省小麦养分限制因子试验（海阳市成家）	5-OPT-K	养分限制因子（OPT试验）	4683
574	Shandong	2007年山东省小麦养分限制因子试验（海阳市成家）	5-OPT-K	养分限制因子（OPT试验）	4900.5
575	Shandong	2007年山东省小麦养分限制因子试验（海阳市成家）	5-OPT-K	养分限制因子（OPT试验）	5353.5
576	Shandong	2007年山东省小麦养分限制因子试验（海阳市成家）	6-FP	养分限制因子（OPT试验）	5562	4869
577	Shandong	2007年山东省小麦养分限制因子试验（海阳市成家）	6-FP	养分限制因子（OPT试验）	5850	4869
578	Shandong	2007年山东省小麦养分限制因子试验（海阳市成家）	6-FP	养分限制因子（OPT试验）	6234	4869
579	Shandong	2007年山东省小麦养分限制因子试验（海阳市成家）	7-FP-N	养分限制因子（OPT试验）	5829
580	Shandong	2007年山东省小麦养分限制因子试验（海阳市成家）	7-FP-N	养分限制因子（OPT试验）	4096.5
581	Shandong	2007年山东省小麦养分限制因子试验（海阳市成家）	7-FP-N	养分限制因子（OPT试验）	4680
582	Shandong	2007年山东省小麦养分限制因子试验（海阳市成家）	8-FP-P	养分限制因子（OPT试验）	4618.5
583	Shandong	2007年山东省小麦养分限制因子试验（海阳市成家）	8-FP-P	养分限制因子（OPT试验）	4357.5
584	Shandong	2007年山东省小麦养分限制因子试验（海阳市成家）	8-FP-P	养分限制因子（OPT试验）	4167
585	Shandong	2007年山东省小麦养分限制因子试验（海阳市成家）	9-FP-K	养分限制因子（OPT试验）	5119.5
586	Shandong	2007年山东省小麦养分限制因子试验（海阳市成家）	9-FP-K	养分限制因子（OPT试验）	4684.5
587	Shandong	2007年山东省小麦养分限制因子试验（海阳市成家）	9-FP-K	养分限制因子（OPT试验）	4615.5
594	Shandong	2008年山东省冬小麦养分吸收规律研究（青州廉颇村）	1 CK0	其他	5955.37
600	Shandong	2008年山东省冬小麦养分吸收规律研究（青州廉颇村）	1 CK0	其他	6239.67
606	Shandong	2008年山东省冬小麦养分吸收规律研究（青州廉颇村）	1 CK0	其他	6342.98
614	Shandong	2008年山东省冬小麦养分吸收规律研究（青州廉颇村）	1 CK0	其他	5904.13
618	Shandong	2008年山东省冬小麦养分吸收规律研究（青州廉颇村）	2OPT	其他	8035.54
626	Shandong	2008年山东省冬小麦养分吸收规律研究（青州廉颇村）	2OPT	其他	8204.13
632	Shandong	2008年山东省冬小麦养分吸收规律研究（青州廉颇村）	2OPT	其他	8719.01
638	Shandong	2008年山东省冬小麦养分吸收规律研究（青州廉颇村）	2OPT	其他	8223.14
642	Shandong	2008年山东省钾肥不同基追比对小麦/玉米养分需求与供给的影响研究（小麦，青州廉颇村）	1 K0	施肥方法	7480
643	Shandong	2008年山东省钾肥不同基追比对小麦/玉米养分需求与供给的影响研究（小麦，青州廉颇村）	1 K0	施肥方法	8080
644	Shandong	2008年山东省钾肥不同基追比对小麦/玉米养分需求与供给的影响研究（小麦，青州廉颇村）	1 K0	施肥方法	7860
645	Shandong	2008年山东省钾肥不同基追比对小麦/玉米养分需求与供给的影响研究（小麦，青州廉颇村）	2 K1	施肥方法	8760
646	Shandong	2008年山东省钾肥不同基追比对小麦/玉米养分需求与供给的影响研究（小麦，青州廉颇村）	2 K1	施肥方法	8580
647	Shandong	2008年山东省钾肥不同基追比对小麦/玉米养分需求与供给的影响研究（小麦，青州廉颇村）	2 K1	施肥方法	8620
648	Shandong	2008年山东省钾肥不同基追比对小麦/玉米养分需求与供给的影响研究（小麦，青州廉颇村）	3 K1/2+K1/2	施肥方法	8200
649	Shandong	2008年山东省钾肥不同基追比对小麦/玉米养分需求与供给的影响研究（小麦，青州廉颇村）	3 K1/2+K1/2	施肥方法	8060
650	Shandong	2008年山东省钾肥不同基追比对小麦/玉米养分需求与供给的影响研究（小麦，青州廉颇村）	3 K1/2+K1/2	施肥方法	7840
651	Shandong	2008年山东省钾肥不同基追比对小麦/玉米养分需求与供给的影响研究（小麦，青州廉颇村）	4 K7/10+K3/10	施肥方法	8100
652	Shandong	2008年山东省钾肥不同基追比对小麦/玉米养分需求与供给的影响研究（小麦，青州廉颇村）	4 K7/10+K3/10	施肥方法	8060
653	Shandong	2008年山东省钾肥不同基追比对小麦/玉米养分需求与供给的影响研究（小麦，青州廉颇村）	4 K7/10+K3/10	施肥方法	8520
654	Shandong	2008年山东省氮肥不同基追比对小麦/玉米养分需求与供给的影响研究（小麦，青州廉颇村）	1 N0	施肥方法	6325.52
655	Shandong	2008年山东省氮肥不同基追比对小麦/玉米养分需求与供给的影响研究（小麦，青州廉颇村）	1 N0	施肥方法	6514.34
656	Shandong	2008年山东省氮肥不同基追比对小麦/玉米养分需求与供给的影响研究（小麦，青州廉颇村）	1 N0	施肥方法	6255.91
657	Shandong	2008年山东省氮肥不同基追比对小麦/玉米养分需求与供给的影响研究（小麦，青州廉颇村）	2 N1	施肥方法	7447.74	6365
658	Shandong	2008年山东省氮肥不同基追比对小麦/玉米养分需求与供给的影响研究（小麦，青州廉颇村）	2 N1	施肥方法	7183.86	6365
659	Shandong	2008年山东省氮肥不同基追比对小麦/玉米养分需求与供给的影响研究（小麦，青州廉颇村）	2 N1	施肥方法	7069.91	6365
660	Shandong	2008年山东省氮肥不同基追比对小麦/玉米养分需求与供给的影响研究（小麦，青州廉颇村）	3 N1/2+N1/2	施肥方法	7778.32	6365
661	Shandong	2008年山东省氮肥不同基追比对小麦/玉米养分需求与供给的影响研究（小麦，青州廉颇村）	3 N1/2+N1/2	施肥方法	7425.57	6365
662	Shandong	2008年山东省氮肥不同基追比对小麦/玉米养分需求与供给的影响研究（小麦，青州廉颇村）	3 N1/2+N1/2	施肥方法	7314.34	6365
663	Shandong	2008年山东省氮肥不同基追比对小麦/玉米养分需求与供给的影响研究（小麦，青州廉颇村）	4 N1/3+N1/3+N1/3	施肥方法	8195.04	6365
664	Shandong	2008年山东省氮肥不同基追比对小麦/玉米养分需求与供给的影响研究（小麦，青州廉颇村）	4 N1/3+N1/3+N1/3	施肥方法	7972.78	6365
665	Shandong	2008年山东省氮肥不同基追比对小麦/玉米养分需求与供给的影响研究（小麦，青州廉颇村）	4 N1/3+N1/3+N1/3	施肥方法	7614.39	6365
666	Shandong	2008年山东省氮肥不同基追比对小麦/玉米养分需求与供给的影响研究（小麦，青州廉颇村）	5 N1/4+N1/4+N1/4+N1/4	施肥方法	7858.92	6365
667	Shandong	2008年山东省氮肥不同基追比对小麦/玉米养分需求与供给的影响研究（小麦，青州廉颇村）	5 N1/4+N1/4+N1/4+N1/4	施肥方法	7542.15	6365
668	Shandong	2008年山东省氮肥不同基追比对小麦/玉米养分需求与供给的影响研究（小麦，青州廉颇村）	5 N1/4+N1/4+N1/4+N1/4	施肥方法	7661.64	6365
672	Shandong	2009年山东省小麦返青期和拔节期追肥SPAD阈值的确定试验研究（青州市廉颇村）	1.N0(0+0+0)	氮肥用量	5301.6
678	Shandong	2009年山东省小麦返青期和拔节期追肥SPAD阈值的确定试验研究（青州市廉颇村）	1.N0(0+0+0)	氮肥用量	5191.06
681	Shandong	2009年山东省小麦返青期和拔节期追肥SPAD阈值的确定试验研究（青州市廉颇村）	1.N0(0+0+0)	氮肥用量	5483.74
690	Shandong	2009年山东省小麦返青期和拔节期追肥SPAD阈值的确定试验研究（青州市廉颇村）	1.N0(0+0+0)	氮肥用量	5417.9
696	Shandong	2009年山东省小麦返青期和拔节期追肥SPAD阈值的确定试验研究（青州市廉颇村）	2.N60(20+20+20)	氮肥用量	5479.7	5349
704	Shandong	2009年山东省小麦返青期和拔节期追肥SPAD阈值的确定试验研究（青州市廉颇村）	2.N60(20+20+20)	氮肥用量	5678.9	5349
705	Shandong	2009年山东省小麦返青期和拔节期追肥SPAD阈值的确定试验研究（青州市廉颇村）	2.N60(20+20+20)	氮肥用量	5549.6	5349
714	Shandong	2009年山东省小麦返青期和拔节期追肥SPAD阈值的确定试验研究（青州市廉颇村）	2.N60(20+20+20)	氮肥用量	5570.7	5349
720	Shandong	2009年山东省小麦返青期和拔节期追肥SPAD阈值的确定试验研究（青州市廉颇村）	3.N120(40+40+40)	氮肥用量	6149.7	5349
728	Shandong	2009年山东省小麦返青期和拔节期追肥SPAD阈值的确定试验研究（青州市廉颇村）	3.N120(40+40+40)	氮肥用量	6051.2	5349
729	Shandong	2009年山东省小麦返青期和拔节期追肥SPAD阈值的确定试验研究（青州市廉颇村）	3.N120(40+40+40)	氮肥用量	6143.9	5349
738	Shandong	2009年山东省小麦返青期和拔节期追肥SPAD阈值的确定试验研究（青州市廉颇村）	3.N120(40+40+40)	氮肥用量	6268.3	5349
744	Shandong	2009年山东省小麦返青期和拔节期追肥SPAD阈值的确定试验研究（青州市廉颇村）	4. N180(60+60+60)	氮肥用量	6230.9	5349
752	Shandong	2009年山东省小麦返青期和拔节期追肥SPAD阈值的确定试验研究（青州市廉颇村）	4. N180(60+60+60)	氮肥用量	6329.3	5349
756	Shandong	2009年山东省小麦返青期和拔节期追肥SPAD阈值的确定试验研究（青州市廉颇村）	4. N180(60+60+60)	氮肥用量	6378.9	5349
762	Shandong	2009年山东省小麦返青期和拔节期追肥SPAD阈值的确定试验研究（青州市廉颇村）	4. N180(60+60+60)	氮肥用量	6292.7	5349
768	Shandong	2009年山东省小麦返青期和拔节期追肥SPAD阈值的确定试验研究（青州市廉颇村）	5. N240(80+80+80)	氮肥用量	6689.4	5349
776	Shandong	2009年山东省小麦返青期和拔节期追肥SPAD阈值的确定试验研究（青州市廉颇村）	5. N240(80+80+80)	氮肥用量	6584.6	5349
780	Shandong	2009年山东省小麦返青期和拔节期追肥SPAD阈值的确定试验研究（青州市廉颇村）	5. N240(80+80+80)	氮肥用量	6453.7	5349
786	Shandong	2009年山东省小麦返青期和拔节期追肥SPAD阈值的确定试验研究（青州市廉颇村）	5. N240(80+80+80)	氮肥用量	6569.9	5349
792	Shandong	2009年山东省小麦返青期和拔节期追肥SPAD阈值的确定试验研究（青州市廉颇村）	6.N300(100+100+100)	氮肥用量	6553.7	5349
800	Shandong	2009年山东省小麦返青期和拔节期追肥SPAD阈值的确定试验研究（青州市廉颇村）	6.N300(100+100+100)	氮肥用量	6697.6	5349
804	Shandong	2009年山东省小麦返青期和拔节期追肥SPAD阈值的确定试验研究（青州市廉颇村）	6.N300(100+100+100)	氮肥用量	6440.7	5349
812	Shandong	2009年山东省小麦返青期和拔节期追肥SPAD阈值的确定试验研究（青州市廉颇村）	6.N300(100+100+100)	氮肥用量	6339	5349
817	Shandong	2009年山东省基于Nmin值的基肥用量与比例的确定小麦试验研究（青州市廉颇村）	1.N0(0+0+0)	氮肥用量	5156.1
821	Shandong	2009年山东省基于Nmin值的基肥用量与比例的确定小麦试验研究（青州市廉颇村）	1.N0(0+0+0)	氮肥用量	4970.8
828	Shandong	2009年山东省基于Nmin值的基肥用量与比例的确定小麦试验研究（青州市廉颇村）	1.N0(0+0+0)	氮肥用量	5199.19
831	Shandong	2009年山东省基于Nmin值的基肥用量与比例的确定小麦试验研究（青州市廉颇村）	1.N0(0+0+0)	氮肥用量	5034.1
841	Shandong	2009年山东省基于Nmin值的基肥用量与比例的确定小麦试验研究（青州市廉颇村）	2.N120(0+80+40)	氮肥用量	5490.2	5090
845	Shandong	2009年山东省基于Nmin值的基肥用量与比例的确定小麦试验研究（青州市廉颇村）	2.N120(0+80+40)	氮肥用量	5635.8	5090
853	Shandong	2009年山东省基于Nmin值的基肥用量与比例的确定小麦试验研究（青州市廉颇村）	2.N120(0+80+40)	氮肥用量	5545.5	5090
855	Shandong	2009年山东省基于Nmin值的基肥用量与比例的确定小麦试验研究（青州市廉颇村）	2.N120(0+80+40)	氮肥用量	5580.5	5090
865	Shandong	2009年山东省基于Nmin值的基肥用量与比例的确定小麦试验研究（青州市廉颇村）	3.N120(20+60+40)	氮肥用量	5792.68	5090
869	Shandong	2009年山东省基于Nmin值的基肥用量与比例的确定小麦试验研究（青州市廉颇村）	3.N120(20+60+40)	氮肥用量	5811.4	5090
877	Shandong	2009年山东省基于Nmin值的基肥用量与比例的确定小麦试验研究（青州市廉颇村）	3.N120(20+60+40)	氮肥用量	5917.1	5090
881	Shandong	2009年山东省基于Nmin值的基肥用量与比例的确定小麦试验研究（青州市廉颇村）	3.N120(20+60+40)	氮肥用量	5791.9	5090
890	Shandong	2009年山东省基于Nmin值的基肥用量与比例的确定小麦试验研究（青州市廉颇村）	4.N120(40+40+40)	氮肥用量	6013	5090
893	Shandong	2009年山东省基于Nmin值的基肥用量与比例的确定小麦试验研究（青州市廉颇村）	4.N120(40+40+40)	氮肥用量	6122	5090
901	Shandong	2009年山东省基于Nmin值的基肥用量与比例的确定小麦试验研究（青州市廉颇村）	4.N120(40+40+40)	氮肥用量	5995.1	5090
905	Shandong	2009年山东省基于Nmin值的基肥用量与比例的确定小麦试验研究（青州市廉颇村）	4.N120(40+40+40)	氮肥用量	5912.9	5090
909	Shandong	2009年山东省基于Nmin值的基肥用量与比例的确定小麦试验研究（青州市廉颇村）	5.N180(0+120+60)	氮肥用量	5619.5	5090
918	Shandong	2009年山东省基于Nmin值的基肥用量与比例的确定小麦试验研究（青州市廉颇村）	5.N180(0+120+60)	氮肥用量	5643.9	5090
925	Shandong	2009年山东省基于Nmin值的基肥用量与比例的确定小麦试验研究（青州市廉颇村）	5.N180(0+120+60)	氮肥用量	5539	5090
929	Shandong	2009年山东省基于Nmin值的基肥用量与比例的确定小麦试验研究（青州市廉颇村）	5.N180(0+120+60)	氮肥用量	5535	5090
933	Shandong	2009年山东省基于Nmin值的基肥用量与比例的确定小麦试验研究（青州市廉颇村）	6.N180(30+90+60)	氮肥用量	6061.8	5090
942	Shandong	2009年山东省基于Nmin值的基肥用量与比例的确定小麦试验研究（青州市廉颇村）	6.N180(30+90+60)	氮肥用量	6162.6	5090
950	Shandong	2009年山东省基于Nmin值的基肥用量与比例的确定小麦试验研究（青州市廉颇村）	6.N180(30+90+60)	氮肥用量	5965.9	5090
953	Shandong	2009年山东省基于Nmin值的基肥用量与比例的确定小麦试验研究（青州市廉颇村）	6.N180(30+90+60)	氮肥用量	6159.3	5090
957	Shandong	2009年山东省基于Nmin值的基肥用量与比例的确定小麦试验研究（青州市廉颇村）	7.N180(60+60+60)	氮肥用量	6395.9	5090
966	Shandong	2009年山东省基于Nmin值的基肥用量与比例的确定小麦试验研究（青州市廉颇村）	7.N180(60+60+60)	氮肥用量	6243.9	5090
969	Shandong	2009年山东省基于Nmin值的基肥用量与比例的确定小麦试验研究（青州市廉颇村）	7.N180(60+60+60)	氮肥用量	6353.7	5090
978	Shandong	2009年山东省基于Nmin值的基肥用量与比例的确定小麦试验研究（青州市廉颇村）	7.N180(60+60+60)	氮肥用量	6251.2	5090
981	Shandong	2008年山东省小麦-玉米养分限制因子定位试验研究（小麦，青州廉颇村）	OPT	养分限制因子（OPT试验）	8029.75	7493
982	Shandong	2008年山东省小麦-玉米养分限制因子定位试验研究（小麦，青州廉颇村）	OPT	养分限制因子（OPT试验）	8181.82	7493
983	Shandong	2008年山东省小麦-玉米养分限制因子定位试验研究（小麦，青州廉颇村）	OPT	养分限制因子（OPT试验）	7955.37	7493
984	Shandong	2009年山东省基于土壤测试和目标产量的OPT小麦试验研究（青州市廉颇村）	1)OPT	养分限制因子（OPT试验）	6960.3	5660
985	Shandong	2009年山东省基于土壤测试和目标产量的OPT小麦试验研究（青州市廉颇村）	1)OPT	养分限制因子（OPT试验）	7005.2	5660
986	Shandong	2009年山东省基于土壤测试和目标产量的OPT小麦试验研究（青州市廉颇村）	1)OPT	养分限制因子（OPT试验）	6870.8	5660
987	Shandong	2009年山东省基于土壤测试和目标产量的OPT小麦试验研究（青州市廉颇村）	2)OPT–N	养分限制因子（OPT试验）	5790.3
988	Shandong	2009年山东省基于土壤测试和目标产量的OPT小麦试验研究（青州市廉颇村）	2)OPT–N	养分限制因子（OPT试验）	5530.3
989	Shandong	2009年山东省基于土壤测试和目标产量的OPT小麦试验研究（青州市廉颇村）	2)OPT–N	养分限制因子（OPT试验）	5660.4
990	Shandong	2009年山东省基于土壤测试和目标产量的OPT小麦试验研究（青州市廉颇村）	3)OPT–P	养分限制因子（OPT试验）	6840.3
991	Shandong	2009年山东省基于土壤测试和目标产量的OPT小麦试验研究（青州市廉颇村）	3)OPT–P	养分限制因子（OPT试验）	6840.2
992	Shandong	2009年山东省基于土壤测试和目标产量的OPT小麦试验研究（青州市廉颇村）	3)OPT–P	养分限制因子（OPT试验）	6686.3
993	Shandong	2009年山东省基于土壤测试和目标产量的OPT小麦试验研究（青州市廉颇村）	4)OPT–K	养分限制因子（OPT试验）	6665.8
994	Shandong	2009年山东省基于土壤测试和目标产量的OPT小麦试验研究（青州市廉颇村）	4)OPT–K	养分限制因子（OPT试验）	6464.2
995	Shandong	2009年山东省基于土壤测试和目标产量的OPT小麦试验研究（青州市廉颇村）	4)OPT–K	养分限制因子（OPT试验）	6570.6
996	Shandong	2009年山东省基于土壤测试和目标产量的OPT小麦试验研究（青州市廉颇村）	5)60% OPT-N	养分限制因子（OPT试验）	6305.6	5660
997	Shandong	2009年山东省基于土壤测试和目标产量的OPT小麦试验研究（青州市廉颇村）	5)60% OPT-N	养分限制因子（OPT试验）	6555.7	5660
998	Shandong	2009年山东省基于土壤测试和目标产量的OPT小麦试验研究（青州市廉颇村）	5)60% OPT-N	养分限制因子（OPT试验）	6470.1	5660
999	Shandong	2009年山东省基于土壤测试和目标产量的OPT小麦试验研究（青州市廉颇村）	6)FP1(农)	养分限制因子（OPT试验）	6695.3
1000	Shandong	2009年山东省基于土壤测试和目标产量的OPT小麦试验研究（青州市廉颇村）	6)FP1(农)	养分限制因子（OPT试验）	6600.5
1001	Shandong	2009年山东省基于土壤测试和目标产量的OPT小麦试验研究（青州市廉颇村）	6)FP1(农)	养分限制因子（OPT试验）	6805
1002	Shandong	2009年山东省基于土壤测试和目标产量的OPT小麦试验研究（青州市廉颇村）	7)FP2(官)	养分限制因子（OPT试验）	6795.8
1003	Shandong	2009年山东省基于土壤测试和目标产量的OPT小麦试验研究（青州市廉颇村）	7)FP2(官)	养分限制因子（OPT试验）	6805.4
1004	Shandong	2009年山东省基于土壤测试和目标产量的OPT小麦试验研究（青州市廉颇村）	7)FP2(官)	养分限制因子（OPT试验）	6755
1011	Shandong	2008年山东省小麦-玉米养分限制因子定位试验研究（小麦，青州廉颇村）	OPT-N	养分限制因子（OPT试验）	7383.47
1012	Shandong	2008年山东省小麦-玉米养分限制因子定位试验研究（小麦，青州廉颇村）	OPT-N	养分限制因子（OPT试验）	7404.96
1013	Shandong	2008年山东省小麦-玉米养分限制因子定位试验研究（小麦，青州廉颇村）	OPT-N	养分限制因子（OPT试验）	7691.74
1014	Shandong	2008年山东省小麦-玉米养分限制因子定位试验研究（小麦，青州廉颇村）	OPT-P	养分限制因子（OPT试验）	7789.26
1015	Shandong	2008年山东省小麦-玉米养分限制因子定位试验研究（小麦，青州廉颇村）	OPT-P	养分限制因子（OPT试验）	7424.79
1016	Shandong	2008年山东省小麦-玉米养分限制因子定位试验研究（小麦，青州廉颇村）	OPT-P	养分限制因子（OPT试验）	8256.2
1017	Shandong	2008年山东省小麦-玉米养分限制因子定位试验研究（小麦，青州廉颇村）	OPT-K	养分限制因子（OPT试验）	7631.4
1018	Shandong	2008年山东省小麦-玉米养分限制因子定位试验研究（小麦，青州廉颇村）	OPT-K	养分限制因子（OPT试验）	7815.7
1019	Shandong	2008年山东省小麦-玉米养分限制因子定位试验研究（小麦，青州廉颇村）	OPT-K	养分限制因子（OPT试验）	7466.12
1020	Shandong	2008年山东省小麦-玉米养分限制因子定位试验研究（小麦，青州廉颇村）	FP	养分限制因子（OPT试验）	8114.88
1021	Shandong	2008年山东省小麦-玉米养分限制因子定位试验研究（小麦，青州廉颇村）	FP	养分限制因子（OPT试验）	7980.99
1022	Shandong	2008年山东省小麦-玉米养分限制因子定位试验研究（小麦，青州廉颇村）	FP	养分限制因子（OPT试验）	7858.68
1023	Shandong	2008年山东省小麦-玉米养分限制因子定位试验研究（小麦，青州廉颇村）	CK0	养分限制因子（OPT试验）	6570.25
1024	Shandong	2008年山东省小麦-玉米养分限制因子定位试验研究（小麦，青州廉颇村）	CK0	养分限制因子（OPT试验）	6782.64
1025	Shandong	2008年山东省小麦-玉米养分限制因子定位试验研究（小麦，青州廉颇村）	CK0	养分限制因子（OPT试验）	6750.41
1027	Shandong	2010年山东省基于Nmin值的基肥用量与比例的确定小麦试验研究（德州市平原县）	1.N0(0+0+0)	氮肥用量	4833.3
1032	Shandong	2010年山东省基于Nmin值的基肥用量与比例的确定小麦试验研究（德州市平原县）	1.N0(0+0+0)	氮肥用量	4633.3
1037	Shandong	2010年山东省基于Nmin值的基肥用量与比例的确定小麦试验研究（德州市平原县）	1.N0(0+0+0)	氮肥用量	5000
1043	Shandong	2010年山东省基于Nmin值的基肥用量与比例的确定小麦试验研究（德州市平原县）	2.N120(0+80+40)	氮肥用量	5233.3	4822
1049	Shandong	2010年山东省基于Nmin值的基肥用量与比例的确定小麦试验研究（德州市平原县）	2.N120(0+80+40)	氮肥用量	5400	4822
1054	Shandong	2010年山东省基于Nmin值的基肥用量与比例的确定小麦试验研究（德州市平原县）	2.N120(0+80+40)	氮肥用量
1059	Shandong	2010年山东省基于Nmin值的基肥用量与比例的确定小麦试验研究（德州市平原县）	3.N120(20+60+40)	氮肥用量	5600	4822
1064	Shandong	2010年山东省基于Nmin值的基肥用量与比例的确定小麦试验研究（德州市平原县）	3.N120(20+60+40)	氮肥用量	5900	4822
1069	Shandong	2010年山东省基于Nmin值的基肥用量与比例的确定小麦试验研究（德州市平原县）	3.N120(20+60+40)	氮肥用量	6033.3	4822
1075	Shandong	2010年山东省基于Nmin值的基肥用量与比例的确定小麦试验研究（德州市平原县）	4.N120(40+40+40)	氮肥用量	6000	4822
1080	Shandong	2010年山东省基于Nmin值的基肥用量与比例的确定小麦试验研究（德州市平原县）	4.N120(40+40+40)	氮肥用量	6266.7	4822
1081	Shandong	2010年山东省基于Nmin值的基肥用量与比例的确定小麦试验研究（德州市平原县）	4.N120(40+40+40)	氮肥用量	5966.7	4822
1086	Shandong	2010年山东省基于Nmin值的基肥用量与比例的确定小麦试验研究（德州市平原县）	5.N180(0+120+60)	氮肥用量	5366.7	4822
1091	Shandong	2010年山东省基于Nmin值的基肥用量与比例的确定小麦试验研究（德州市平原县）	5.N180(0+120+60)	氮肥用量	5166.7	4822
1097	Shandong	2010年山东省基于Nmin值的基肥用量与比例的确定小麦试验研究（德州市平原县）	5.N180(0+120+60)	氮肥用量	5400	4822
1102	Shandong	2010年山东省基于Nmin值的基肥用量与比例的确定小麦试验研究（德州市平原县）	6.N180(30+90+60)	氮肥用量	5966.7	4822
1107	Shandong	2010年山东省基于Nmin值的基肥用量与比例的确定小麦试验研究（德州市平原县）	6.N180(30+90+60)	氮肥用量	6133.3	4822
1112	Shandong	2010年山东省基于Nmin值的基肥用量与比例的确定小麦试验研究（德州市平原县）	6.N180(30+90+60)	氮肥用量	6266.7	4822
1117	Shandong	2010年山东省基于Nmin值的基肥用量与比例的确定小麦试验研究（德州市平原县）	7.N180(60+60+60)	氮肥用量	6500	4822
1123	Shandong	2010年山东省基于Nmin值的基肥用量与比例的确定小麦试验研究（德州市平原县）	7.N180(60+60+60)	氮肥用量	6800	4822
1129	Shandong	2010年山东省基于Nmin值的基肥用量与比例的确定小麦试验研究（德州市平原县）	7.N180(60+60+60)	氮肥用量	6300	4822
1135	Shandong	2010年山东省小麦返青期和拔节期追肥SPAD阈值的确定试验研究（青州市廉颇村）	1.N0(0+0+0)	氮肥用量	5133.3
1140	Shandong	2010年山东省小麦返青期和拔节期追肥SPAD阈值的确定试验研究（青州市廉颇村）	1.N0(0+0+0)	氮肥用量	5366.7
1145	Shandong	2010年山东省小麦返青期和拔节期追肥SPAD阈值的确定试验研究（青州市廉颇村）	1.N0(0+0+0)	氮肥用量	4933.3
1150	Shandong	2010年山东省小麦返青期和拔节期追肥SPAD阈值的确定试验研究（青州市廉颇村）	2.N60(20+20+20)	氮肥用量	6066.7	5144
1155	Shandong	2010年山东省小麦返青期和拔节期追肥SPAD阈值的确定试验研究（青州市廉颇村）	2.N60(20+20+20)	氮肥用量	5566.7	5144
1160	Shandong	2010年山东省小麦返青期和拔节期追肥SPAD阈值的确定试验研究（青州市廉颇村）	2.N60(20+20+20)	氮肥用量	5633.3	5144
1161	Shandong	2010年山东省小麦返青期和拔节期追肥SPAD阈值的确定试验研究（青州市廉颇村）	3.N120(40+40+40)	氮肥用量	6133.3	5144
1166	Shandong	2010年山东省小麦返青期和拔节期追肥SPAD阈值的确定试验研究（青州市廉颇村）	3.N120(40+40+40)	氮肥用量	5766.7	5144
1171	Shandong	2010年山东省小麦返青期和拔节期追肥SPAD阈值的确定试验研究（青州市廉颇村）	3.N120(40+40+40)	氮肥用量	6300	5144
1177	Shandong	2010年山东省小麦返青期和拔节期追肥SPAD阈值的确定试验研究（青州市廉颇村）	4. N180(60+60+60)	氮肥用量	6400	5144
1182	Shandong	2010年山东省小麦返青期和拔节期追肥SPAD阈值的确定试验研究（青州市廉颇村）	4. N180(60+60+60)	氮肥用量	6133.3	5144
1188	Shandong	2010年山东省小麦返青期和拔节期追肥SPAD阈值的确定试验研究（青州市廉颇村）	4. N180(60+60+60)	氮肥用量	6633.3	5144
1193	Shandong	2010年山东省小麦返青期和拔节期追肥SPAD阈值的确定试验研究（青州市廉颇村）	5. N240(80+80+80)	氮肥用量	6900	5144
1199	Shandong	2010年山东省小麦返青期和拔节期追肥SPAD阈值的确定试验研究（青州市廉颇村）	5. N240(80+80+80)	氮肥用量	6733.3	5144
1204	Shandong	2010年山东省小麦返青期和拔节期追肥SPAD阈值的确定试验研究（青州市廉颇村）	5. N240(80+80+80)	氮肥用量	7100	5144
1210	Shandong	2010年山东省小麦返青期和拔节期追肥SPAD阈值的确定试验研究（青州市廉颇村）	6.N300(100+100+100)	氮肥用量	6966.7	5144
1215	Shandong	2010年山东省小麦返青期和拔节期追肥SPAD阈值的确定试验研究（青州市廉颇村）	6.N300(100+100+100)	氮肥用量	6700	5144
1220	Shandong	2010年山东省小麦返青期和拔节期追肥SPAD阈值的确定试验研究（青州市廉颇村）	6.N300(100+100+100)	氮肥用量	7266.7	5144
1221	Shandong	2010年山东省基于土壤测试和目标产量的OPT小麦试验研究（青州市廉颇村）	1)OPT	养分限制因子（OPT试验）	7233.33	5200
1222	Shandong	2010年山东省基于土壤测试和目标产量的OPT小麦试验研究（青州市廉颇村）	1)OPT	养分限制因子（OPT试验）	6300	5200
1223	Shandong	2010年山东省基于土壤测试和目标产量的OPT小麦试验研究（青州市廉颇村）	1)OPT	养分限制因子（OPT试验）	6566.67	5200
1224	Shandong	2010年山东省基于土壤测试和目标产量的OPT小麦试验研究（青州市廉颇村）	2)OPT–N	养分限制因子（OPT试验）	5200
1225	Shandong	2010年山东省基于土壤测试和目标产量的OPT小麦试验研究（青州市廉颇村）	2)OPT–N	养分限制因子（OPT试验）	5433.33
1226	Shandong	2010年山东省基于土壤测试和目标产量的OPT小麦试验研究（青州市廉颇村）	2)OPT–N	养分限制因子（OPT试验）	4966.67
1227	Shandong	2010年山东省基于土壤测试和目标产量的OPT小麦试验研究（青州市廉颇村）	3)OPT–P	养分限制因子（OPT试验）	5733.33
1228	Shandong	2010年山东省基于土壤测试和目标产量的OPT小麦试验研究（青州市廉颇村）	3)OPT–P	养分限制因子（OPT试验）	5466.67
1229	Shandong	2010年山东省基于土壤测试和目标产量的OPT小麦试验研究（青州市廉颇村）	3)OPT–P	养分限制因子（OPT试验）	6000
1230	Shandong	2010年山东省基于土壤测试和目标产量的OPT小麦试验研究（青州市廉颇村）	4)OPT–K	养分限制因子（OPT试验）	5600
1231	Shandong	2010年山东省基于土壤测试和目标产量的OPT小麦试验研究（青州市廉颇村）	4)OPT–K	养分限制因子（OPT试验）	5766.67
1232	Shandong	2010年山东省基于土壤测试和目标产量的OPT小麦试验研究（青州市廉颇村）	4)OPT–K	养分限制因子（OPT试验）	6033.33
1233	Shandong	2010年山东省基于土壤测试和目标产量的OPT小麦试验研究（青州市廉颇村）	5)60% OPT-N	养分限制因子（OPT试验）	6600	5200
1234	Shandong	2010年山东省基于土壤测试和目标产量的OPT小麦试验研究（青州市廉颇村）	5)60% OPT-N	养分限制因子（OPT试验）	6766.67	5200
1235	Shandong	2010年山东省基于土壤测试和目标产量的OPT小麦试验研究（青州市廉颇村）	5)60% OPT-N	养分限制因子（OPT试验）	6400	5200
1236	Shandong	2010年山东省基于土壤测试和目标产量的OPT小麦试验研究（青州市廉颇村）	6)FP1(农)	养分限制因子（OPT试验）	6800
1237	Shandong	2010年山东省基于土壤测试和目标产量的OPT小麦试验研究（青州市廉颇村）	6)FP1(农)	养分限制因子（OPT试验）	6933.33
1238	Shandong	2010年山东省基于土壤测试和目标产量的OPT小麦试验研究（青州市廉颇村）	6)FP1(农)	养分限制因子（OPT试验）	6600
1239	Shandong	2010年山东省基于土壤测试和目标产量的OPT小麦试验研究（青州市廉颇村）	7)FP2(官)	养分限制因子（OPT试验）	6700
1240	Shandong	2010年山东省基于土壤测试和目标产量的OPT小麦试验研究（青州市廉颇村）	7)FP2(官)	养分限制因子（OPT试验）	6266.67
1241	Shandong	2010年山东省基于土壤测试和目标产量的OPT小麦试验研究（青州市廉颇村）	7)FP2(官)	养分限制因子（OPT试验）	6366.67
337	Henan	2008-2009河南新坡小麦OPT试验	1 OPT	养分限制因子（OPT试验）	7438	5456
338	Henan	2008-2009河南新坡小麦OPT试验	1 OPT	养分限制因子（OPT试验）	7659	5456
339	Henan	2008-2009河南新坡小麦OPT试验	1 OPT	养分限制因子（OPT试验）	7803	5456
340	Henan	2008-2009河南新坡小麦OPT试验	2 OPT-N	养分限制因子（OPT试验）	5243
341	Henan	2008-2009河南新坡小麦OPT试验	2 OPT-N	养分限制因子（OPT试验）	5514
342	Henan	2008-2009河南新坡小麦OPT试验	2 OPT-N	养分限制因子（OPT试验）	5612
343	Henan	2008-2009河南新坡小麦OPT试验	3 OPT-P	养分限制因子（OPT试验）	6147
344	Henan	2008-2009河南新坡小麦OPT试验	3 OPT-P	养分限制因子（OPT试验）	6224
345	Henan	2008-2009河南新坡小麦OPT试验	3 OPT-P	养分限制因子（OPT试验）	6376
346	Henan	2008-2009河南新坡小麦OPT试验	4 OPT-K	养分限制因子（OPT试验）	6447
347	Henan	2008-2009河南新坡小麦OPT试验	4 OPT-K	养分限制因子（OPT试验）	6655
348	Henan	2008-2009河南新坡小麦OPT试验	4 OPT-K	养分限制因子（OPT试验）	6829
349	Henan	2008-2009河南新坡小麦OPT试验	5 FP	养分限制因子（OPT试验）	7135
350	Henan	2008-2009河南新坡小麦OPT试验	5 FP	养分限制因子（OPT试验）	7242
351	Henan	2008-2009河南新坡小麦OPT试验	5 FP	养分限制因子（OPT试验）	7303
352	Henan	2008-2009河南新坡小麦OPT试验	6 CK	养分限制因子（OPT试验）	4549
353	Henan	2008-2009河南新坡小麦OPT试验	6 CK	养分限制因子（OPT试验）	4857
354	Henan	2008-2009河南新坡小麦OPT试验	6 CK	养分限制因子（OPT试验）	5013
355	Henan	2008-2009河南平陵小麦OPT试验	1 OPT	养分限制因子（OPT试验）	7664	5622
356	Henan	2008-2009河南平陵小麦OPT试验	1 OPT	养分限制因子（OPT试验）	7891	5622
357	Henan	2008-2009河南平陵小麦OPT试验	1 OPT	养分限制因子（OPT试验）	8040	5622
358	Henan	2008-2009河南平陵小麦OPT试验	2 OPT-N	养分限制因子（OPT试验）	5402
359	Henan	2008-2009河南平陵小麦OPT试验	2 OPT-N	养分限制因子（OPT试验）	5682
360	Henan	2008-2009河南平陵小麦OPT试验	2 OPT-N	养分限制因子（OPT试验）	5782
361	Henan	2008-2009河南平陵小麦OPT试验	3 OPT-P	养分限制因子（OPT试验）	6503
362	Henan	2008-2009河南平陵小麦OPT试验	3 OPT-P	养分限制因子（OPT试验）	6626
363	Henan	2008-2009河南平陵小麦OPT试验	3 OPT-P	养分限制因子（OPT试验）	6654
364	Henan	2008-2009河南平陵小麦OPT试验	4 OPT-K	养分限制因子（OPT试验）	6643
365	Henan	2008-2009河南平陵小麦OPT试验	4 OPT-K	养分限制因子（OPT试验）	6857
366	Henan	2008-2009河南平陵小麦OPT试验	4 OPT-K	养分限制因子（OPT试验）	7036
367	Henan	2008-2009河南平陵小麦OPT试验	5 FP	养分限制因子（OPT试验）	7352
368	Henan	2008-2009河南平陵小麦OPT试验	5 FP	养分限制因子（OPT试验）	7462
369	Henan	2008-2009河南平陵小麦OPT试验	5 FP	养分限制因子（OPT试验）	7525
370	Henan	2008-2009河南平陵小麦OPT试验	6 CK	养分限制因子（OPT试验）	4687
371	Henan	2008-2009河南平陵小麦OPT试验	6 CK	养分限制因子（OPT试验）	5005
372	Henan	2008-2009河南平陵小麦OPT试验	6 CK	养分限制因子（OPT试验）	5165
373	Henan	2008-2009河南朱寨小麦OPT试验	1 OPT	养分限制因子（OPT试验）	7552	5540
374	Henan	2008-2009河南朱寨小麦OPT试验	1 OPT	养分限制因子（OPT试验）	7776	5540
375	Henan	2008-2009河南朱寨小麦OPT试验	1 OPT	养分限制因子（OPT试验）	7922	5540
376	Henan	2008-2009河南朱寨小麦OPT试验	2 OPT-N	养分限制因子（OPT试验）	5323
377	Henan	2008-2009河南朱寨小麦OPT试验	2 OPT-N	养分限制因子（OPT试验）	5599
378	Henan	2008-2009河南朱寨小麦OPT试验	2 OPT-N	养分限制因子（OPT试验）	5698
379	Henan	2008-2009河南朱寨小麦OPT试验	3 OPT-P	养分限制因子（OPT试验）	6324
380	Henan	2008-2009河南朱寨小麦OPT试验	3 OPT-P	养分限制因子（OPT试验）	6403
381	Henan	2008-2009河南朱寨小麦OPT试验	3 OPT-P	养分限制因子（OPT试验）	6473
382	Henan	2008-2009河南朱寨小麦OPT试验	4 OPT-K	养分限制因子（OPT试验）	6546
383	Henan	2008-2009河南朱寨小麦OPT试验	4 OPT-K	养分限制因子（OPT试验）	6757
384	Henan	2008-2009河南朱寨小麦OPT试验	4 OPT-K	养分限制因子（OPT试验）	6933
385	Henan	2008-2009河南朱寨小麦OPT试验	5 FP	养分限制因子（OPT试验）	7244
386	Henan	2008-2009河南朱寨小麦OPT试验	5 FP	养分限制因子（OPT试验）	7353
387	Henan	2008-2009河南朱寨小麦OPT试验	5 FP	养分限制因子（OPT试验）	7415
388	Henan	2008-2009河南朱寨小麦OPT试验	6 CK	养分限制因子（OPT试验）	4618
389	Henan	2008-2009河南朱寨小麦OPT试验	6 CK	养分限制因子（OPT试验）	4931
390	Henan	2008-2009河南朱寨小麦OPT试验	6 CK	养分限制因子（OPT试验）	5089
391	Henan	2008-2009河南平陵小麦氮素用量试验	CK	氮肥用量	4761
392	Henan	2008-2009河南平陵小麦氮素用量试验	CK	氮肥用量	4902
393	Henan	2008-2009河南平陵小麦氮素用量试验	CK	氮肥用量	4964
394	Henan	2008-2009河南平陵小麦氮素用量试验	N0P75K60	氮肥用量	6617
395	Henan	2008-2009河南平陵小麦氮素用量试验	N0P75K60	氮肥用量	6835
396	Henan	2008-2009河南平陵小麦氮素用量试验	N0P75K60	氮肥用量	6960
397	Henan	2008-2009河南平陵小麦氮素用量试验	N135P75K60	氮肥用量	6997	6804
398	Henan	2008-2009河南平陵小麦氮素用量试验	N135P75K60	氮肥用量	7167	6804
399	Henan	2008-2009河南平陵小麦氮素用量试验	N135P75K60	氮肥用量	7220	6804
400	Henan	2008-2009河南平陵小麦氮素用量试验	N180P75K60	氮肥用量	7232	6804
401	Henan	2008-2009河南平陵小麦氮素用量试验	N180P75K60	氮肥用量	7379	6804
402	Henan	2008-2009河南平陵小麦氮素用量试验	N180P75K60	氮肥用量	7503	6804
403	Henan	2008-2009河南平陵小麦氮素用量试验	N225P75K60	氮肥用量	7511	6804
404	Henan	2008-2009河南平陵小麦氮素用量试验	N225P75K60	氮肥用量	7609	6804
405	Henan	2008-2009河南平陵小麦氮素用量试验	N225P75K60	氮肥用量	7689	6804
406	Henan	2008-2009河南平陵小麦氮素用量试验	N270P75K60	氮肥用量	7352	6804
407	Henan	2008-2009河南平陵小麦氮素用量试验	N270P75K60	氮肥用量	7473	6804
408	Henan	2008-2009河南平陵小麦氮素用量试验	N270P75K60	氮肥用量	7599	6804
409	Henan	2008年河南省浚县冬小麦养分限制因子试验	OPT	养分限制因子（OPT试验）	7427.5	6432.5
410	Henan	2008年河南省浚县冬小麦养分限制因子试验	OPT	养分限制因子（OPT试验）	7572.5	6432.5
411	Henan	2008年河南省浚县冬小麦养分限制因子试验	OPT	养分限制因子（OPT试验）	7402.5	6432.5
412	Henan	2008年河南省浚县冬小麦养分限制因子试验	OPT-N	养分限制因子（OPT试验）	6942.5
413	Henan	2008年河南省浚县冬小麦养分限制因子试验	OPT-N	养分限制因子（OPT试验）	5672.5
414	Henan	2008年河南省浚县冬小麦养分限制因子试验	OPT-N	养分限制因子（OPT试验）	6682.5
415	Henan	2008年河南省浚县冬小麦养分限制因子试验	OPT-P	养分限制因子（OPT试验）	6670
416	Henan	2008年河南省浚县冬小麦养分限制因子试验	OPT-P	养分限制因子（OPT试验）	7192.5
417	Henan	2008年河南省浚县冬小麦养分限制因子试验	OPT-P	养分限制因子（OPT试验）	6692.5
418	Henan	2008年河南省浚县冬小麦养分限制因子试验	OPT-K	养分限制因子（OPT试验）	7090
419	Henan	2008年河南省浚县冬小麦养分限制因子试验	OPT-K	养分限制因子（OPT试验）	7042.5
420	Henan	2008年河南省浚县冬小麦养分限制因子试验	OPT-K	养分限制因子（OPT试验）	7045
421	Henan	2008年河南省浚县冬小麦养分限制因子试验	CK	养分限制因子（OPT试验）	5800
422	Henan	2008年河南省浚县冬小麦养分限制因子试验	CK	养分限制因子（OPT试验）	5165
423	Henan	2008年河南省浚县冬小麦养分限制因子试验	CK	养分限制因子（OPT试验）	6007.5
424	Henan	2008年河南省浚县冬小麦养分限制因子试验	FP	养分限制因子（OPT试验）	7457.5
425	Henan	2008年河南省浚县冬小麦养分限制因子试验	FP	养分限制因子（OPT试验）	7370
426	Henan	2008年河南省浚县冬小麦养分限制因子试验	FP	养分限制因子（OPT试验）	6915
427	Henan	2008年河南省浚县冬小麦氮肥基追比试验	N3	施肥时期	7840	6611.7
428	Henan	2008年河南省浚县冬小麦氮肥基追比试验	N3	施肥时期	7485	6611.7
429	Henan	2008年河南省浚县冬小麦氮肥基追比试验	N3	施肥时期	7655	6611.7
430	Henan	2008年河南省浚县冬小麦氮肥基追比试验	N4	施肥时期	7807.5	6611.7
431	Henan	2008年河南省浚县冬小麦氮肥基追比试验	N4	施肥时期	7252.5	6611.7
432	Henan	2008年河南省浚县冬小麦氮肥基追比试验	N4	施肥时期	7610	6611.7
433	Henan	2008年河南省浚县冬小麦氮肥基追比试验	N0	施肥时期	6467.5
434	Henan	2008年河南省浚县冬小麦氮肥基追比试验	N0	施肥时期	6812.5
435	Henan	2008年河南省浚县冬小麦氮肥基追比试验	N0	施肥时期	6555
436	Henan	2008年河南省浚县冬小麦氮肥基追比试验	N1	施肥时期	6835	6611.7
437	Henan	2008年河南省浚县冬小麦氮肥基追比试验	N1	施肥时期	7032.5	6611.7
438	Henan	2008年河南省浚县冬小麦氮肥基追比试验	N1	施肥时期	6657.5	6611.7
439	Henan	2008年河南省浚县冬小麦氮肥基追比试验	N2	施肥时期	7347.5	6611.7
440	Henan	2008年河南省浚县冬小麦氮肥基追比试验	N2	施肥时期	7382.5	6611.7
441	Henan	2008年河南省浚县冬小麦氮肥基追比试验	N2	施肥时期	7785	6611.7
442	Henan	2008年河南省浚县冬小麦钾肥基追比试验	K0	施肥时期	6810
443	Henan	2008年河南省浚县冬小麦钾肥基追比试验	K0	施肥时期	6910
444	Henan	2008年河南省浚县冬小麦钾肥基追比试验	K0	施肥时期	6842.5
445	Henan	2008年河南省浚县冬小麦钾肥基追比试验	K1	施肥时期	7327
446	Henan	2008年河南省浚县冬小麦钾肥基追比试验	K1	施肥时期	7385.5
447	Henan	2008年河南省浚县冬小麦钾肥基追比试验	K1	施肥时期	7402.5
448	Henan	2008年河南省浚县冬小麦钾肥基追比试验	K2	施肥时期	7347.5
449	Henan	2008年河南省浚县冬小麦钾肥基追比试验	K2	施肥时期	7382.5
450	Henan	2008年河南省浚县冬小麦钾肥基追比试验	K2	施肥时期	7785
451	Henan	2008年河南省浚县冬小麦钾肥基追比试验	K3	施肥时期	7125
452	Henan	2008年河南省浚县冬小麦钾肥基追比试验	K3	施肥时期	7087.5
453	Henan	2008年河南省浚县冬小麦钾肥基追比试验	K3	施肥时期	7065
454	Henan	2008年河南省浚县冬小麦需肥规律试验	OPT	施肥时期	7655
455	Henan	2008年河南省浚县冬小麦需肥规律试验	OPT	施肥时期	7465
456	Henan	2008年河南省浚县冬小麦需肥规律试验	OPT	施肥时期	6980
457	Henan	2008年河南省浚县冬小麦需肥规律试验	CK	施肥时期	5800
458	Henan	2008年河南省浚县冬小麦需肥规律试验	CK	施肥时期	5165
459	Henan	2008年河南省浚县冬小麦需肥规律试验	CK	施肥时期	6007.5
460	Henan	2009年河南省浚县冬小麦氮肥运筹试验	N0	施肥时期	8911.84
461	Henan	2009年河南省浚县冬小麦氮肥运筹试验	N0	施肥时期	8997.37
462	Henan	2009年河南省浚县冬小麦氮肥运筹试验	N0	施肥时期	8843.42
463	Henan	2009年河南省浚县冬小麦氮肥运筹试验	N0	施肥时期	8894.74
464	Henan	2009年河南省浚县冬小麦氮肥运筹试验	N1	施肥时期	9527.63	8911.8
465	Henan	2009年河南省浚县冬小麦氮肥运筹试验	N1	施肥时期	9322.37	8911.8
466	Henan	2009年河南省浚县冬小麦氮肥运筹试验	N1	施肥时期	9356.58	8911.8
467	Henan	2009年河南省浚县冬小麦氮肥运筹试验	N1	施肥时期	9561.84	8911.8
468	Henan	2009年河南省浚县冬小麦氮肥运筹试验	N2	施肥时期	9476.32	8911.8
469	Henan	2009年河南省浚县冬小麦氮肥运筹试验	N2	施肥时期	9715.79	8911.8
470	Henan	2009年河南省浚县冬小麦氮肥运筹试验	N2	施肥时期	9236.84	8911.8
471	Henan	2009年河南省浚县冬小麦氮肥运筹试验	N2	施肥时期	9578.95	8911.8
472	Henan	2009年河南省浚县冬小麦氮肥运筹试验	N3	施肥时期	9664.47	8911.8
473	Henan	2009年河南省浚县冬小麦氮肥运筹试验	N3	施肥时期	9869.74	8911.8
474	Henan	2009年河南省浚县冬小麦氮肥运筹试验	N3	施肥时期	10092.1	8911.8
475	Henan	2009年河南省浚县冬小麦氮肥运筹试验	N3	施肥时期	9955.26	8911.8
476	Henan	2009年河南省浚县冬小麦氮肥运筹试验	N4	施肥时期	9732.89	8911.8
477	Henan	2009年河南省浚县冬小麦氮肥运筹试验	N4	施肥时期	10297.4	8911.8
478	Henan	2009年河南省浚县冬小麦氮肥运筹试验	N4	施肥时期	10365.8	8911.8
479	Henan	2009年河南省浚县冬小麦氮肥运筹试验	N4	施肥时期	10109.2	8911.8
480	Henan	2009年河南省浚县冬小麦氮肥运筹试验	N5	施肥时期	9804.21	8911.8
481	Henan	2009年河南省浚县冬小麦氮肥运筹试验	N5	施肥时期	10080.3	8911.8
482	Henan	2009年河南省浚县冬小麦氮肥运筹试验	N5	施肥时期	9675.79	8911.8
483	Henan	2009年河南省浚县冬小麦氮肥运筹试验	N5	施肥时期	9622.89	8911.8
484	Henan	2009年河南省浚县冬小麦氮肥运筹试验	N6	施肥时期	9903.95	8911.8
485	Henan	2009年河南省浚县冬小麦氮肥运筹试验	N6	施肥时期	9938.16	8911.8
486	Henan	2009年河南省浚县冬小麦氮肥运筹试验	N6	施肥时期	10075	8911.8
487	Henan	2009年河南省浚县冬小麦氮肥运筹试验	N6	施肥时期	10211.8	8911.8
488	Henan	2009年河南省浚县冬小麦氮肥用量试验	N0	氮肥用量	8911.84
489	Henan	2009年河南省浚县冬小麦氮肥用量试验	N0	氮肥用量	8997.37
490	Henan	2009年河南省浚县冬小麦氮肥用量试验	N0	氮肥用量	8843.42
491	Henan	2009年河南省浚县冬小麦氮肥用量试验	N0	氮肥用量	8894.74
492	Henan	2009年河南省浚县冬小麦氮肥用量试验	N1	氮肥用量	9168.42	8911.8
493	Henan	2009年河南省浚县冬小麦氮肥用量试验	N1	氮肥用量	9065.79	8911.8
494	Henan	2009年河南省浚县冬小麦氮肥用量试验	N1	氮肥用量	9253.95	8911.8
495	Henan	2009年河南省浚县冬小麦氮肥用量试验	N1	氮肥用量	9236.84	8911.8
496	Henan	2009年河南省浚县冬小麦氮肥用量试验	N2	氮肥用量	9664.47	8911.8
497	Henan	2009年河南省浚县冬小麦氮肥用量试验	N2	氮肥用量	9869.74	8911.8
498	Henan	2009年河南省浚县冬小麦氮肥用量试验	N2	氮肥用量	10092.1	8911.8
499	Henan	2009年河南省浚县冬小麦氮肥用量试验	N2	氮肥用量	9955.26	8911.8
500	Henan	2009年河南省浚县冬小麦氮肥用量试验	N3	氮肥用量	9903.95	8911.8
501	Henan	2009年河南省浚县冬小麦氮肥用量试验	N3	氮肥用量	9938.16	8911.8
502	Henan	2009年河南省浚县冬小麦氮肥用量试验	N3	氮肥用量	10075	8911.8
503	Henan	2009年河南省浚县冬小麦氮肥用量试验	N3	氮肥用量	10211.8	8911.8
504	Henan	2009年河南省浚县冬小麦氮肥用量试验	N4	氮肥用量	9869.74	8911.8
505	Henan	2009年河南省浚县冬小麦氮肥用量试验	N4	氮肥用量	9852.63	8911.8
506	Henan	2009年河南省浚县冬小麦氮肥用量试验	N4	氮肥用量	10179	8911.8
507	Henan	2009年河南省浚县冬小麦氮肥用量试验	N4	氮肥用量	9767.11	8911.8
508	Henan	2009年河南省浚县冬小麦氮肥用量试验	N5	氮肥用量	9448.95	8911.8
509	Henan	2009年河南省浚县冬小麦氮肥用量试验	N5	氮肥用量	9407.89	8911.8
510	Henan	2009年河南省浚县冬小麦氮肥用量试验	N5	氮肥用量	9476.32	8911.8
511	Henan	2009年河南省浚县冬小麦氮肥用量试验	N5	氮肥用量	9647.37	8911.8
544	Henan	2002-2003小麦河南省洛阳孟津县送庄乡朱寨村养分监测村OPT试验	NPK	养分限制因子（OPT试验）	6243	4375.7
545	Henan	2002-2003小麦河南省洛阳孟津县送庄乡朱寨村养分监测村OPT试验	NPK	养分限制因子（OPT试验）	6120	4375.7
546	Henan	2002-2003小麦河南省洛阳孟津县送庄乡朱寨村养分监测村OPT试验	NPK	养分限制因子（OPT试验）	5637	4375.7
547	Henan	2002-2003小麦河南省洛阳孟津县送庄乡朱寨村养分监测村OPT试验	PK	养分限制因子（OPT试验）	4950
548	Henan	2002-2003小麦河南省洛阳孟津县送庄乡朱寨村养分监测村OPT试验	PK	养分限制因子（OPT试验）	4350
549	Henan	2002-2003小麦河南省洛阳孟津县送庄乡朱寨村养分监测村OPT试验	PK	养分限制因子（OPT试验）	3827
550	Henan	2002-2003小麦河南省洛阳孟津县送庄乡朱寨村养分监测村OPT试验	NK	养分限制因子（OPT试验）	5184
551	Henan	2002-2003小麦河南省洛阳孟津县送庄乡朱寨村养分监测村OPT试验	NK	养分限制因子（OPT试验）	4397
552	Henan	2002-2003小麦河南省洛阳孟津县送庄乡朱寨村养分监测村OPT试验	NK	养分限制因子（OPT试验）	5045
553	Henan	2002-2003小麦河南省洛阳孟津县送庄乡朱寨村养分监测村OPT试验	NP	养分限制因子（OPT试验）	5820
554	Henan	2002-2003小麦河南省洛阳孟津县送庄乡朱寨村养分监测村OPT试验	NP	养分限制因子（OPT试验）	5465
555	Henan	2002-2003小麦河南省洛阳孟津县送庄乡朱寨村养分监测村OPT试验	NP	养分限制因子（OPT试验）	5456
556	Henan	2002-2003小麦河南省洛阳孟津县送庄乡朱寨村养分监测村OPT试验	CK	养分限制因子（OPT试验）	3722
557	Henan	2002-2003小麦河南省洛阳孟津县送庄乡朱寨村养分监测村OPT试验	CK	养分限制因子（OPT试验）	3240
558	Henan	2002-2003小麦河南省洛阳孟津县送庄乡朱寨村养分监测村OPT试验	CK	养分限制因子（OPT试验）	2790
575	Henan	2002-2003小麦河南省驻马店遂平县和兴乡养分村OPT试验	OPT	养分限制因子（OPT试验）	3950	3783.3
576	Henan	2002-2003小麦河南省驻马店遂平县和兴乡养分村OPT试验	OPT	养分限制因子（OPT试验）	4150	3783.3
577	Henan	2002-2003小麦河南省驻马店遂平县和兴乡养分村OPT试验	OPT	养分限制因子（OPT试验）	4250	3783.3
578	Henan	2002-2003小麦河南省驻马店遂平县和兴乡养分村OPT试验	OPT-N	养分限制因子（OPT试验）	3800
579	Henan	2002-2003小麦河南省驻马店遂平县和兴乡养分村OPT试验	OPT-N	养分限制因子（OPT试验）	3650
580	Henan	2002-2003小麦河南省驻马店遂平县和兴乡养分村OPT试验	OPT-N	养分限制因子（OPT试验）	3900
581	Henan	2002-2003小麦河南省驻马店遂平县和兴乡养分村OPT试验	OPT-P	养分限制因子（OPT试验）	3350
582	Henan	2002-2003小麦河南省驻马店遂平县和兴乡养分村OPT试验	OPT-P	养分限制因子（OPT试验）	3400
583	Henan	2002-2003小麦河南省驻马店遂平县和兴乡养分村OPT试验	OPT-P	养分限制因子（OPT试验）	3650
584	Henan	2002-2003小麦河南省驻马店遂平县和兴乡养分村OPT试验	OPT-K	养分限制因子（OPT试验）	3400
585	Henan	2002-2003小麦河南省驻马店遂平县和兴乡养分村OPT试验	OPT-K	养分限制因子（OPT试验）	3200
586	Henan	2002-2003小麦河南省驻马店遂平县和兴乡养分村OPT试验	OPT-K	养分限制因子（OPT试验）	3550
587	Henan	2002-2003小麦河南省驻马店遂平县和兴乡养分村OPT试验	CK	养分限制因子（OPT试验）	3700
588	Henan	2002-2003小麦河南省驻马店遂平县和兴乡养分村OPT试验	CK	养分限制因子（OPT试验）	3550
589	Henan	2002-2003小麦河南省驻马店遂平县和兴乡养分村OPT试验	CK	养分限制因子（OPT试验）	3450
590	Henan	2003-2004小麦河南驻马店遂平和兴OPT	opt-ck	养分限制因子（OPT试验）	3352.5
591	Henan	2003-2004小麦河南驻马店遂平和兴OPT	opt-ck	养分限制因子（OPT试验）	3202.5
592	Henan	2003-2004小麦河南驻马店遂平和兴OPT	opt-ck	养分限制因子（OPT试验）	3252
593	Henan	2003-2004小麦河南驻马店遂平和兴OPT	opt-N	养分限制因子（OPT试验）	3451.5
594	Henan	2003-2004小麦河南驻马店遂平和兴OPT	opt-N	养分限制因子（OPT试验）	3552
595	Henan	2003-2004小麦河南驻马店遂平和兴OPT	opt-N	养分限制因子（OPT试验）	3252
596	Henan	2003-2004小麦河南驻马店遂平和兴OPT	opt-P	养分限制因子（OPT试验）	8539.5
597	Henan	2003-2004小麦河南驻马店遂平和兴OPT	opt-P	养分限制因子（OPT试验）	7954.5
598	Henan	2003-2004小麦河南驻马店遂平和兴OPT	opt-P	养分限制因子（OPT试验）	7704
599	Henan	2003-2004小麦河南驻马店遂平和兴OPT	opt-K	养分限制因子（OPT试验）	7704
600	Henan	2003-2004小麦河南驻马店遂平和兴OPT	opt-K	养分限制因子（OPT试验）	7453.5
601	Henan	2003-2004小麦河南驻马店遂平和兴OPT	opt-K	养分限制因子（OPT试验）	7653
602	Henan	2003-2004小麦河南驻马店遂平和兴OPT	optNPK	养分限制因子（OPT试验）	8754	3418.5
603	Henan	2003-2004小麦河南驻马店遂平和兴OPT	optNPK	养分限制因子（OPT试验）	8404.5	3418.5
604	Henan	2003-2004小麦河南驻马店遂平和兴OPT	optNPK	养分限制因子（OPT试验）	8505	3418.5
623	Henan	2004-2005小麦河南洛阳孟津OPT	opt-ck	养分限制因子（OPT试验）	6720
624	Henan	2004-2005小麦河南洛阳孟津OPT	opt-ck	养分限制因子（OPT试验）	7230
625	Henan	2004-2005小麦河南洛阳孟津OPT	opt-ck	养分限制因子（OPT试验）	6945
626	Henan	2004-2005小麦河南洛阳孟津OPT	opt-N	养分限制因子（OPT试验）	6930
627	Henan	2004-2005小麦河南洛阳孟津OPT	opt-N	养分限制因子（OPT试验）	7305
628	Henan	2004-2005小麦河南洛阳孟津OPT	opt-N	养分限制因子（OPT试验）	7320
629	Henan	2004-2005小麦河南洛阳孟津OPT	opt-P	养分限制因子（OPT试验）	7815
630	Henan	2004-2005小麦河南洛阳孟津OPT	opt-P	养分限制因子（OPT试验）	7725
631	Henan	2004-2005小麦河南洛阳孟津OPT	opt-P	养分限制因子（OPT试验）	8040
632	Henan	2004-2005小麦河南洛阳孟津OPT	opt-K	养分限制因子（OPT试验）	7775
633	Henan	2004-2005小麦河南洛阳孟津OPT	opt-K	养分限制因子（OPT试验）	7785
634	Henan	2004-2005小麦河南洛阳孟津OPT	opt-K	养分限制因子（OPT试验）	7810
635	Henan	2004-2005小麦河南洛阳孟津OPT	optNPK	养分限制因子（OPT试验）	8430	7185
636	Henan	2004-2005小麦河南洛阳孟津OPT	optNPK	养分限制因子（OPT试验）	8355	7185
637	Henan	2004-2005小麦河南洛阳孟津OPT	optNPK	养分限制因子（OPT试验）	8535	7185
638	Henan	2004-2005小麦河南驻马店遂平和兴OPT	opt-ck	养分限制因子（OPT试验）	3190
639	Henan	2004-2005小麦河南驻马店遂平和兴OPT	opt-ck	养分限制因子（OPT试验）	3170
640	Henan	2004-2005小麦河南驻马店遂平和兴OPT	opt-ck	养分限制因子（OPT试验）	3255
641	Henan	2004-2005小麦河南驻马店遂平和兴OPT	opt-N	养分限制因子（OPT试验）	3498
642	Henan	2004-2005小麦河南驻马店遂平和兴OPT	opt-N	养分限制因子（OPT试验）	3482
643	Henan	2004-2005小麦河南驻马店遂平和兴OPT	opt-N	养分限制因子（OPT试验）	3580
644	Henan	2004-2005小麦河南驻马店遂平和兴OPT	opt-P	养分限制因子（OPT试验）	7660
645	Henan	2004-2005小麦河南驻马店遂平和兴OPT	opt-P	养分限制因子（OPT试验）	7620
646	Henan	2004-2005小麦河南驻马店遂平和兴OPT	opt-P	养分限制因子（OPT试验）	7856
647	Henan	2004-2005小麦河南驻马店遂平和兴OPT	opt-K	养分限制因子（OPT试验）	7388
648	Henan	2004-2005小麦河南驻马店遂平和兴OPT	opt-K	养分限制因子（OPT试验）	7376
649	Henan	2004-2005小麦河南驻马店遂平和兴OPT	opt-K	养分限制因子（OPT试验）	7367
650	Henan	2004-2005小麦河南驻马店遂平和兴OPT	optNPK	养分限制因子（OPT试验）	8290	3520
651	Henan	2004-2005小麦河南驻马店遂平和兴OPT	optNPK	养分限制因子（OPT试验）	8302	3520
652	Henan	2004-2005小麦河南驻马店遂平和兴OPT	optNPK	养分限制因子（OPT试验）	8275	3520
674	Henan	2005-2006小麦驻马店市遂平县和兴乡和兴村opt试验	opt	养分限制因子（OPT试验）	7620	4950
675	Henan	2005-2006小麦驻马店市遂平县和兴乡和兴村opt试验	opt	养分限制因子（OPT试验）	7650	4950
676	Henan	2005-2006小麦驻马店市遂平县和兴乡和兴村opt试验	opt	养分限制因子（OPT试验）	7905	4950
677	Henan	2005-2006小麦驻马店市遂平县和兴乡和兴村opt试验	opt-N	养分限制因子（OPT试验）	5100
678	Henan	2005-2006小麦驻马店市遂平县和兴乡和兴村opt试验	opt-N	养分限制因子（OPT试验）	4935
679	Henan	2005-2006小麦驻马店市遂平县和兴乡和兴村opt试验	opt-N	养分限制因子（OPT试验）	4815
680	Henan	2005-2006小麦驻马店市遂平县和兴乡和兴村opt试验	opt-P	养分限制因子（OPT试验）	6870
681	Henan	2005-2006小麦驻马店市遂平县和兴乡和兴村opt试验	opt-P	养分限制因子（OPT试验）	6720
682	Henan	2005-2006小麦驻马店市遂平县和兴乡和兴村opt试验	opt-P	养分限制因子（OPT试验）	6660
683	Henan	2005-2006小麦驻马店市遂平县和兴乡和兴村opt试验	opt-K	养分限制因子（OPT试验）	6225
684	Henan	2005-2006小麦驻马店市遂平县和兴乡和兴村opt试验	opt-K	养分限制因子（OPT试验）	6105
685	Henan	2005-2006小麦驻马店市遂平县和兴乡和兴村opt试验	opt-K	养分限制因子（OPT试验）	6120
686	Henan	2005-2006小麦驻马店市遂平县和兴乡和兴村opt试验	ck	养分限制因子（OPT试验）	4425
687	Henan	2005-2006小麦驻马店市遂平县和兴乡和兴村opt试验	ck	养分限制因子（OPT试验）	4185
688	Henan	2005-2006小麦驻马店市遂平县和兴乡和兴村opt试验	ck	养分限制因子（OPT试验）	3990
689	Henan	2005-2006小麦洛阳孟津县送庄乡朱寨村opt试验	opt	养分限制因子（OPT试验）	7500	5250
690	Henan	2005-2006小麦洛阳孟津县送庄乡朱寨村opt试验	opt	养分限制因子（OPT试验）	7320	5250
691	Henan	2005-2006小麦洛阳孟津县送庄乡朱寨村opt试验	opt	养分限制因子（OPT试验）	7230	5250
692	Henan	2005-2006小麦洛阳孟津县送庄乡朱寨村opt试验	opt-N	养分限制因子（OPT试验）	5175
693	Henan	2005-2006小麦洛阳孟津县送庄乡朱寨村opt试验	opt-N	养分限制因子（OPT试验）	5370
694	Henan	2005-2006小麦洛阳孟津县送庄乡朱寨村opt试验	opt-N	养分限制因子（OPT试验）	5205
695	Henan	2005-2006小麦洛阳孟津县送庄乡朱寨村opt试验	opt-P	养分限制因子（OPT试验）	6375
696	Henan	2005-2006小麦洛阳孟津县送庄乡朱寨村opt试验	opt-P	养分限制因子（OPT试验）	6570
697	Henan	2005-2006小麦洛阳孟津县送庄乡朱寨村opt试验	opt-P	养分限制因子（OPT试验）	6405
698	Henan	2005-2006小麦洛阳孟津县送庄乡朱寨村opt试验	opt-K	养分限制因子（OPT试验）	6075
699	Henan	2005-2006小麦洛阳孟津县送庄乡朱寨村opt试验	opt-K	养分限制因子（OPT试验）	5955
700	Henan	2005-2006小麦洛阳孟津县送庄乡朱寨村opt试验	opt-K	养分限制因子（OPT试验）	5970
701	Henan	2005-2006小麦洛阳孟津县送庄乡朱寨村opt试验	ck	养分限制因子（OPT试验）	4650
702	Henan	2005-2006小麦洛阳孟津县送庄乡朱寨村opt试验	ck	养分限制因子（OPT试验）	4200
703	Henan	2005-2006小麦洛阳孟津县送庄乡朱寨村opt试验	ck	养分限制因子（OPT试验）	4875
704	Henan	2005-2006小麦南阳市农科所opt试验	opt	养分限制因子（OPT试验）	6900	5595
705	Henan	2005-2006小麦南阳市农科所opt试验	opt	养分限制因子（OPT试验）	7200	5595
706	Henan	2005-2006小麦南阳市农科所opt试验	opt	养分限制因子（OPT试验）	7275	5595
707	Henan	2005-2006小麦南阳市农科所opt试验	opt-N	养分限制因子（OPT试验）	5775
708	Henan	2005-2006小麦南阳市农科所opt试验	opt-N	养分限制因子（OPT试验）	5535
709	Henan	2005-2006小麦南阳市农科所opt试验	opt-N	养分限制因子（OPT试验）	5475
710	Henan	2005-2006小麦南阳市农科所opt试验	opt-P	养分限制因子（OPT试验）	6015
711	Henan	2005-2006小麦南阳市农科所opt试验	opt-P	养分限制因子（OPT试验）	6120
712	Henan	2005-2006小麦南阳市农科所opt试验	opt-P	养分限制因子（OPT试验）	6270
713	Henan	2005-2006小麦南阳市农科所opt试验	opt-K	养分限制因子（OPT试验）	6450
714	Henan	2005-2006小麦南阳市农科所opt试验	opt-K	养分限制因子（OPT试验）	6570
715	Henan	2005-2006小麦南阳市农科所opt试验	opt-K	养分限制因子（OPT试验）	6870
716	Henan	2005-2006小麦南阳市农科所opt试验	ck	养分限制因子（OPT试验）	4950
717	Henan	2005-2006小麦南阳市农科所opt试验	ck	养分限制因子（OPT试验）	5175
718	Henan	2005-2006小麦南阳市农科所opt试验	ck	养分限制因子（OPT试验）	4635
719	Henan	2005-2006小麦新乡市延津县平陵村opt试验	opt	养分限制因子（OPT试验）	7200	5250
720	Henan	2005-2006小麦新乡市延津县平陵村opt试验	opt	养分限制因子（OPT试验）	7350	5250
721	Henan	2005-2006小麦新乡市延津县平陵村opt试验	opt	养分限制因子（OPT试验）	7500	5250
722	Henan	2005-2006小麦新乡市延津县平陵村opt试验	opt-N	养分限制因子（OPT试验）	5400
723	Henan	2005-2006小麦新乡市延津县平陵村opt试验	opt-N	养分限制因子（OPT试验）	5475
724	Henan	2005-2006小麦新乡市延津县平陵村opt试验	opt-N	养分限制因子（OPT试验）	4875
725	Henan	2005-2006小麦新乡市延津县平陵村opt试验	opt-P	养分限制因子（OPT试验）	6600
726	Henan	2005-2006小麦新乡市延津县平陵村opt试验	opt-P	养分限制因子（OPT试验）	6390
727	Henan	2005-2006小麦新乡市延津县平陵村opt试验	opt-P	养分限制因子（OPT试验）	6585
728	Henan	2005-2006小麦新乡市延津县平陵村opt试验	opt-K	养分限制因子（OPT试验）	6075
729	Henan	2005-2006小麦新乡市延津县平陵村opt试验	opt-K	养分限制因子（OPT试验）	6465
730	Henan	2005-2006小麦新乡市延津县平陵村opt试验	opt-K	养分限制因子（OPT试验）	5910
731	Henan	2005-2006小麦新乡市延津县平陵村opt试验	ck	养分限制因子（OPT试验）	4500
732	Henan	2005-2006小麦新乡市延津县平陵村opt试验	ck	养分限制因子（OPT试验）	4560
733	Henan	2005-2006小麦新乡市延津县平陵村opt试验	ck	养分限制因子（OPT试验）	4890
734	Henan	2005-2006小麦驻马店市驿城区水屯镇新坡村opt试验	opt	养分限制因子（OPT试验）	7125	4500
735	Henan	2005-2006小麦驻马店市驿城区水屯镇新坡村opt试验	opt	养分限制因子（OPT试验）	7230	4500
736	Henan	2005-2006小麦驻马店市驿城区水屯镇新坡村opt试验	opt	养分限制因子（OPT试验）	7245	4500
737	Henan	2005-2006小麦驻马店市驿城区水屯镇新坡村opt试验	opt-N	养分限制因子（OPT试验）	4275
738	Henan	2005-2006小麦驻马店市驿城区水屯镇新坡村opt试验	opt-N	养分限制因子（OPT试验）	4635
739	Henan	2005-2006小麦驻马店市驿城区水屯镇新坡村opt试验	opt-N	养分限制因子（OPT试验）	4590
740	Henan	2005-2006小麦驻马店市驿城区水屯镇新坡村opt试验	opt-P	养分限制因子（OPT试验）	6120
741	Henan	2005-2006小麦驻马店市驿城区水屯镇新坡村opt试验	opt-P	养分限制因子（OPT试验）	6225
742	Henan	2005-2006小麦驻马店市驿城区水屯镇新坡村opt试验	opt-P	养分限制因子（OPT试验）	6555
743	Henan	2005-2006小麦驻马店市驿城区水屯镇新坡村opt试验	opt-K	养分限制因子（OPT试验）	5910
744	Henan	2005-2006小麦驻马店市驿城区水屯镇新坡村opt试验	opt-K	养分限制因子（OPT试验）	5790
745	Henan	2005-2006小麦驻马店市驿城区水屯镇新坡村opt试验	opt-K	养分限制因子（OPT试验）	5400
746	Henan	2005-2006小麦驻马店市驿城区水屯镇新坡村opt试验	ck	养分限制因子（OPT试验）	3675
747	Henan	2005-2006小麦驻马店市驿城区水屯镇新坡村opt试验	ck	养分限制因子（OPT试验）	3915
748	Henan	2005-2006小麦驻马店市驿城区水屯镇新坡村opt试验	ck	养分限制因子（OPT试验）	3660
918	Henan	2006-2007洛阳孟津县送庄乡朱寨村优质小麦OPT试验	OPT	养分限制因子（OPT试验）	8331	5885.3
919	Henan	2006-2007洛阳孟津县送庄乡朱寨村优质小麦OPT试验	OPT	养分限制因子（OPT试验）	8403	5885.3
920	Henan	2006-2007洛阳孟津县送庄乡朱寨村优质小麦OPT试验	OPT	养分限制因子（OPT试验）	8420	5885.3
921	Henan	2006-2007洛阳孟津县送庄乡朱寨村优质小麦OPT试验	OPT-N	养分限制因子（OPT试验）	5840
922	Henan	2006-2007洛阳孟津县送庄乡朱寨村优质小麦OPT试验	OPT-N	养分限制因子（OPT试验）	5885
923	Henan	2006-2007洛阳孟津县送庄乡朱寨村优质小麦OPT试验	OPT-N	养分限制因子（OPT试验）	5931
924	Henan	2006-2007洛阳孟津县送庄乡朱寨村优质小麦OPT试验	OPT-P	养分限制因子（OPT试验）	6318
925	Henan	2006-2007洛阳孟津县送庄乡朱寨村优质小麦OPT试验	OPT-P	养分限制因子（OPT试验）	6245
926	Henan	2006-2007洛阳孟津县送庄乡朱寨村优质小麦OPT试验	OPT-P	养分限制因子（OPT试验）	6156
927	Henan	2006-2007洛阳孟津县送庄乡朱寨村优质小麦OPT试验	OPT-K	养分限制因子（OPT试验）	6903
928	Henan	2006-2007洛阳孟津县送庄乡朱寨村优质小麦OPT试验	OPT-K	养分限制因子（OPT试验）	6873
929	Henan	2006-2007洛阳孟津县送庄乡朱寨村优质小麦OPT试验	OPT-K	养分限制因子（OPT试验）	6993
930	Henan	2006-2007洛阳孟津县送庄乡朱寨村优质小麦OPT试验	FP	养分限制因子（OPT试验）	6798	5448.7
931	Henan	2006-2007洛阳孟津县送庄乡朱寨村优质小麦OPT试验	FP	养分限制因子（OPT试验）	6732	5448.7
932	Henan	2006-2007洛阳孟津县送庄乡朱寨村优质小麦OPT试验	FP	养分限制因子（OPT试验）	6890	5448.7
933	Henan	2006-2007洛阳孟津县送庄乡朱寨村优质小麦OPT试验	FP-N	养分限制因子（OPT试验）	5436
934	Henan	2006-2007洛阳孟津县送庄乡朱寨村优质小麦OPT试验	FP-N	养分限制因子（OPT试验）	5526
935	Henan	2006-2007洛阳孟津县送庄乡朱寨村优质小麦OPT试验	FP-N	养分限制因子（OPT试验）	5384
936	Henan	2006-2007洛阳孟津县送庄乡朱寨村优质小麦OPT试验	FP-P	养分限制因子（OPT试验）	5793
937	Henan	2006-2007洛阳孟津县送庄乡朱寨村优质小麦OPT试验	FP-P	养分限制因子（OPT试验）	5705
938	Henan	2006-2007洛阳孟津县送庄乡朱寨村优质小麦OPT试验	FP-P	养分限制因子（OPT试验）	5780
939	Henan	2006-2007洛阳孟津县送庄乡朱寨村优质小麦OPT试验	FP-K	养分限制因子（OPT试验）	6153
940	Henan	2006-2007洛阳孟津县送庄乡朱寨村优质小麦OPT试验	FP-K	养分限制因子（OPT试验）	6096
941	Henan	2006-2007洛阳孟津县送庄乡朱寨村优质小麦OPT试验	FP-K	养分限制因子（OPT试验）	6143
942	Henan	2006-2007洛阳孟津县送庄乡朱寨村优质小麦OPT试验	CK	养分限制因子（OPT试验）	5255
943	Henan	2006-2007洛阳孟津县送庄乡朱寨村优质小麦OPT试验	CK	养分限制因子（OPT试验）	5384
944	Henan	2006-2007洛阳孟津县送庄乡朱寨村优质小麦OPT试验	CK	养分限制因子（OPT试验）	5408
945	Henan	2006-2007新乡市延津县司寨乡平陵村优质小麦OPT试验	OPT	养分限制因子（OPT试验）	8708	5940
946	Henan	2006-2007新乡市延津县司寨乡平陵村优质小麦OPT试验	OPT	养分限制因子（OPT试验）	8702	5940
947	Henan	2006-2007新乡市延津县司寨乡平陵村优质小麦OPT试验	OPT	养分限制因子（OPT试验）	8837	5940
948	Henan	2006-2007新乡市延津县司寨乡平陵村优质小麦OPT试验	OPT-N	养分限制因子（OPT试验）	5883
949	Henan	2006-2007新乡市延津县司寨乡平陵村优质小麦OPT试验	OPT-N	养分限制因子（OPT试验）	5934
950	Henan	2006-2007新乡市延津县司寨乡平陵村优质小麦OPT试验	OPT-N	养分限制因子（OPT试验）	6003
951	Henan	2006-2007新乡市延津县司寨乡平陵村优质小麦OPT试验	OPT-P	养分限制因子（OPT试验）	6230
952	Henan	2006-2007新乡市延津县司寨乡平陵村优质小麦OPT试验	OPT-P	养分限制因子（OPT试验）	6305
953	Henan	2006-2007新乡市延津县司寨乡平陵村优质小麦OPT试验	OPT-P	养分限制因子（OPT试验）	6366
954	Henan	2006-2007新乡市延津县司寨乡平陵村优质小麦OPT试验	OPT-K	养分限制因子（OPT试验）	6680
955	Henan	2006-2007新乡市延津县司寨乡平陵村优质小麦OPT试验	OPT-K	养分限制因子（OPT试验）	6771
956	Henan	2006-2007新乡市延津县司寨乡平陵村优质小麦OPT试验	OPT-K	养分限制因子（OPT试验）	6887
957	Henan	2006-2007新乡市延津县司寨乡平陵村优质小麦OPT试验	CK	养分限制因子（OPT试验）	5384
958	Henan	2006-2007新乡市延津县司寨乡平陵村优质小麦OPT试验	CK	养分限制因子（OPT试验）	5471
959	Henan	2006-2007新乡市延津县司寨乡平陵村优质小麦OPT试验	CK	养分限制因子（OPT试验）	5508
960	Henan	2007-2008新乡延津县司寨乡平陵村小麦养分吸收规律研究	1.CK	其他	4692
961	Henan	2007-2008新乡延津县司寨乡平陵村小麦养分吸收规律研究	1.CK	其他	5004
962	Henan	2007-2008新乡延津县司寨乡平陵村小麦养分吸收规律研究	1.CK	其他	5166
963	Henan	2007-2008新乡延津县司寨乡平陵村小麦养分吸收规律研究	2.N225P105K105	其他	8028
964	Henan	2007-2008新乡延津县司寨乡平陵村小麦养分吸收规律研究	2.N225P105K105	其他	8184
965	Henan	2007-2008新乡延津县司寨乡平陵村小麦养分吸收规律研究	2.N225P105K105	其他	8274
966	Henan	2007-2008新乡延津县司寨乡平陵村小麦氮肥用量试验	1.CK	施肥时期	4809
967	Henan	2007-2008新乡延津县司寨乡平陵村小麦氮肥用量试验	1.CK	施肥时期	4952
968	Henan	2007-2008新乡延津县司寨乡平陵村小麦氮肥用量试验	1.CK	施肥时期	5015
969	Henan	2007-2008新乡延津县司寨乡平陵村小麦氮肥用量试验	2.N135P75K60Mn0	施肥时期	6684
970	Henan	2007-2008新乡延津县司寨乡平陵村小麦氮肥用量试验	2.N135P75K60Mn0	施肥时期	6905
971	Henan	2007-2008新乡延津县司寨乡平陵村小麦氮肥用量试验	2.N135P75K60Mn0	施肥时期	7031
972	Henan	2007-2008新乡延津县司寨乡平陵村小麦氮肥用量试验	3.N180P75K60Mn0	施肥时期	7068
973	Henan	2007-2008新乡延津县司寨乡平陵村小麦氮肥用量试验	3.N180P75K60Mn0	施肥时期	7239
974	Henan	2007-2008新乡延津县司寨乡平陵村小麦氮肥用量试验	3.N180P75K60Mn0	施肥时期	7293
975	Henan	2007-2008新乡延津县司寨乡平陵村小麦氮肥用量试验	4.N125P75K60Mn0	施肥时期	7427
976	Henan	2007-2008新乡延津县司寨乡平陵村小麦氮肥用量试验	4.N125P75K60Mn0	施肥时期	7548
977	Henan	2007-2008新乡延津县司寨乡平陵村小麦氮肥用量试验	4.N125P75K60Mn0	施肥时期	7676
978	Henan	2007-2008新乡延津县司寨乡平陵村小麦氮肥用量试验	5.N270P75K60Mn0	施肥时期	7205
979	Henan	2007-2008新乡延津县司寨乡平陵村小麦氮肥用量试验	5.N270P75K60Mn0	施肥时期	7353
980	Henan	2007-2008新乡延津县司寨乡平陵村小麦氮肥用量试验	5.N270P75K60Mn0	施肥时期	7478
981	Henan	2007-2008新乡延津县司寨乡平陵村小麦氮肥用量试验	6.N225P75K60Mn30	施肥时期	7587
982	Henan	2007-2008新乡延津县司寨乡平陵村小麦氮肥用量试验	6.N225P75K60Mn30	施肥时期	7686
983	Henan	2007-2008新乡延津县司寨乡平陵村小麦氮肥用量试验	6.N225P75K60Mn30	施肥时期	7767
984	Henan	2007-2008驻马店驿城区水屯镇新坡村冬小麦OPT定位试验	1 OPT	养分限制因子（OPT试验）	7893	5790
985	Henan	2007-2008驻马店驿城区水屯镇新坡村冬小麦OPT定位试验	1 OPT	养分限制因子（OPT试验）	8127	5790
986	Henan	2007-2008驻马店驿城区水屯镇新坡村冬小麦OPT定位试验	1 OPT	养分限制因子（OPT试验）	8280	5790
987	Henan	2007-2008驻马店驿城区水屯镇新坡村冬小麦OPT定位试验	2 OPT-N	养分限制因子（OPT试验）	5563.5
988	Henan	2007-2008驻马店驿城区水屯镇新坡村冬小麦OPT定位试验	2 OPT-N	养分限制因子（OPT试验）	5851.5
989	Henan	2007-2008驻马店驿城区水屯镇新坡村冬小麦OPT定位试验	2 OPT-N	养分限制因子（OPT试验）	5955
990	Henan	2007-2008驻马店驿城区水屯镇新坡村冬小麦OPT定位试验	3 OPT-P	养分限制因子（OPT试验）	5952
991	Henan	2007-2008驻马店驿城区水屯镇新坡村冬小麦OPT定位试验	3 OPT-P	养分限制因子（OPT试验）	6078
992	Henan	2007-2008驻马店驿城区水屯镇新坡村冬小麦OPT定位试验	3 OPT-P	养分限制因子（OPT试验）	6195
993	Henan	2007-2008驻马店驿城区水屯镇新坡村冬小麦OPT定位试验	4 OPT-K	养分限制因子（OPT试验）	6841.5
994	Henan	2007-2008驻马店驿城区水屯镇新坡村冬小麦OPT定位试验	4 OPT-K	养分限制因子（OPT试验）	7062
995	Henan	2007-2008驻马店驿城区水屯镇新坡村冬小麦OPT定位试验	4 OPT-K	养分限制因子（OPT试验）	7246.5
996	Henan	2007-2008驻马店驿城区水屯镇新坡村冬小麦OPT定位试验	5 FP	养分限制因子（OPT试验）	7132.5
997	Henan	2007-2008驻马店驿城区水屯镇新坡村冬小麦OPT定位试验	5 FP	养分限制因子（OPT试验）	7246.5
998	Henan	2007-2008驻马店驿城区水屯镇新坡村冬小麦OPT定位试验	5 FP	养分限制因子（OPT试验）	7311
999	Henan	2007-2008驻马店驿城区水屯镇新坡村冬小麦OPT定位试验	6 CK	养分限制因子（OPT试验）	4827
1000	Henan	2007-2008驻马店驿城区水屯镇新坡村冬小麦OPT定位试验	6 CK	养分限制因子（OPT试验）	5154
1001	Henan	2007-2008驻马店驿城区水屯镇新坡村冬小麦OPT定位试验	6 CK	养分限制因子（OPT试验）	5319
1002	Henan	2007-2008新乡延津县司寨乡平陵村冬小麦OPT定位试验	1 OPT	养分限制因子（OPT试验）	7931	5241
1003	Henan	2007-2008新乡延津县司寨乡平陵村冬小麦OPT定位试验	1 OPT	养分限制因子（OPT试验）	8124	5241
1004	Henan	2007-2008新乡延津县司寨乡平陵村冬小麦OPT定位试验	1 OPT	养分限制因子（OPT试验）	8276	5241
1005	Henan	2007-2008新乡延津县司寨乡平陵村冬小麦OPT定位试验	2 OPT-N	养分限制因子（OPT试验）	5037
1006	Henan	2007-2008新乡延津县司寨乡平陵村冬小麦OPT定位试验	2 OPT-N	养分限制因子（OPT试验）	5259
1007	Henan	2007-2008新乡延津县司寨乡平陵村冬小麦OPT定位试验	2 OPT-N	养分限制因子（OPT试验）	5427
1008	Henan	2007-2008新乡延津县司寨乡平陵村冬小麦OPT定位试验	3 OPT-P	养分限制因子（OPT试验）	6491
1009	Henan	2007-2008新乡延津县司寨乡平陵村冬小麦OPT定位试验	3 OPT-P	养分限制因子（OPT试验）	6609
1010	Henan	2007-2008新乡延津县司寨乡平陵村冬小麦OPT定位试验	3 OPT-P	养分限制因子（OPT试验）	6740
1011	Henan	2007-2008新乡延津县司寨乡平陵村冬小麦OPT定位试验	4 OPT-K	养分限制因子（OPT试验）	6723
1012	Henan	2007-2008新乡延津县司寨乡平陵村冬小麦OPT定位试验	4 OPT-K	养分限制因子（OPT试验）	6807
1013	Henan	2007-2008新乡延津县司寨乡平陵村冬小麦OPT定位试验	4 OPT-K	养分限制因子（OPT试验）	6879
1014	Henan	2007-2008新乡延津县司寨乡平陵村冬小麦OPT定位试验	5 FP	养分限制因子（OPT试验）	7136
1015	Henan	2007-2008新乡延津县司寨乡平陵村冬小麦OPT定位试验	5 FP	养分限制因子（OPT试验）	7235
1016	Henan	2007-2008新乡延津县司寨乡平陵村冬小麦OPT定位试验	5 FP	养分限制因子（OPT试验）	7293
1017	Henan	2007-2008新乡延津县司寨乡平陵村冬小麦OPT定位试验	6 CK	养分限制因子（OPT试验）	4329
1018	Henan	2007-2008新乡延津县司寨乡平陵村冬小麦OPT定位试验	6 CK	养分限制因子（OPT试验）	4581
1019	Henan	2007-2008新乡延津县司寨乡平陵村冬小麦OPT定位试验	6 CK	养分限制因子（OPT试验）	4752
1020	Henan	2007-2008驻马店农科所小麦轮作体系养分需求与供应同步机制研究	1. N225P180K0	养分限制因子（OPT试验）	6302
1021	Henan	2007-2008驻马店农科所小麦轮作体系养分需求与供应同步机制研究	1. N225P180K0	养分限制因子（OPT试验）	6087
1022	Henan	2007-2008驻马店农科所小麦轮作体系养分需求与供应同步机制研究	1. N225P180K0	养分限制因子（OPT试验）	5972
1023	Henan	2007-2008驻马店农科所小麦轮作体系养分需求与供应同步机制研究	2.N225P180K84	养分限制因子（OPT试验）	6609
1024	Henan	2007-2008驻马店农科所小麦轮作体系养分需求与供应同步机制研究	2.N225P180K84	养分限制因子（OPT试验）	6452
1025	Henan	2007-2008驻马店农科所小麦轮作体系养分需求与供应同步机制研究	2.N225P180K84	养分限制因子（OPT试验）	6200
1026	Henan	2007-2008驻马店农科所小麦轮作体系养分需求与供应同步机制研究	3.N225P180K105	养分限制因子（OPT试验）	6903
1027	Henan	2007-2008驻马店农科所小麦轮作体系养分需求与供应同步机制研究	3.N225P180K105	养分限制因子（OPT试验）	6729
1028	Henan	2007-2008驻马店农科所小麦轮作体系养分需求与供应同步机制研究	3.N225P180K105	养分限制因子（OPT试验）	6618
1029	Henan	2007-2008驻马店农科所小麦轮作体系养分需求与供应同步机制研究	4.N225P120K0	养分限制因子（OPT试验）	7046
1030	Henan	2007-2008驻马店农科所小麦轮作体系养分需求与供应同步机制研究	4.N225P120K0	养分限制因子（OPT试验）	6837
1031	Henan	2007-2008驻马店农科所小麦轮作体系养分需求与供应同步机制研究	4.N225P120K0	养分限制因子（OPT试验）	6638
1032	Henan	2007-2008驻马店农科所小麦轮作体系养分需求与供应同步机制研究	5 .N225P120K84	养分限制因子（OPT试验）	7383
1033	Henan	2007-2008驻马店农科所小麦轮作体系养分需求与供应同步机制研究	5 .N225P120K84	养分限制因子（OPT试验）	7232
1034	Henan	2007-2008驻马店农科所小麦轮作体系养分需求与供应同步机制研究	5 .N225P120K84	养分限制因子（OPT试验）	6986
1035	Henan	2007-2008驻马店农科所小麦轮作体系养分需求与供应同步机制研究	6.N225P120K105	养分限制因子（OPT试验）	7760
1036	Henan	2007-2008驻马店农科所小麦轮作体系养分需求与供应同步机制研究	6.N225P120K105	养分限制因子（OPT试验）	7583
1037	Henan	2007-2008驻马店农科所小麦轮作体系养分需求与供应同步机制研究	6.N225P120K105	养分限制因子（OPT试验）	7383
1038	Henan	2007-2008驻马店农科所小麦轮作体系养分需求与供应同步机制研究	7.N225P90K0	养分限制因子（OPT试验）	5532
1039	Henan	2007-2008驻马店农科所小麦轮作体系养分需求与供应同步机制研究	7.N225P90K0	养分限制因子（OPT试验）	5331
1040	Henan	2007-2008驻马店农科所小麦轮作体系养分需求与供应同步机制研究	7.N225P90K0	养分限制因子（OPT试验）	4977
1041	Henan	2007-2008驻马店农科所小麦轮作体系养分需求与供应同步机制研究	8.N225P90K84	养分限制因子（OPT试验）	5847
1042	Henan	2007-2008驻马店农科所小麦轮作体系养分需求与供应同步机制研究	8.N225P90K84	养分限制因子（OPT试验）	5649
1043	Henan	2007-2008驻马店农科所小麦轮作体系养分需求与供应同步机制研究	8.N225P90K84	养分限制因子（OPT试验）	5379
1044	Henan	2007-2008驻马店农科所小麦轮作体系养分需求与供应同步机制研究	9.N225P90K105	养分限制因子（OPT试验）	6158
1045	Henan	2007-2008驻马店农科所小麦轮作体系养分需求与供应同步机制研究	9.N225P90K105	养分限制因子（OPT试验）	5982
1046	Henan	2007-2008驻马店农科所小麦轮作体系养分需求与供应同步机制研究	9.N225P90K105	养分限制因子（OPT试验）	5861
1047	Henan	2007-2008驻马店农科所小麦轮作体系养分需求与供应同步机制研究	10.CK	养分限制因子（OPT试验）	5166
1048	Henan	2007-2008驻马店农科所小麦轮作体系养分需求与供应同步机制研究	10.CK	养分限制因子（OPT试验）	5004
1049	Henan	2007-2008驻马店农科所小麦轮作体系养分需求与供应同步机制研究	10.CK	养分限制因子（OPT试验）	4680
1110	Henan	2007-2008新乡延津县司寨乡平陵村氮肥不同基追比对小麦养分需求与供应的影响	1.不施氮肥	其他	5244
1111	Henan	2007-2008新乡延津县司寨乡平陵村氮肥不同基追比对小麦养分需求与供应的影响	1.不施氮肥	其他	5412
1112	Henan	2007-2008新乡延津县司寨乡平陵村氮肥不同基追比对小麦养分需求与供应的影响	1.不施氮肥	其他	5532
1113	Henan	2007-2008新乡延津县司寨乡平陵村氮肥不同基追比对小麦养分需求与供应的影响	2.100%氮肥基肥	其他	6063	5396
1114	Henan	2007-2008新乡延津县司寨乡平陵村氮肥不同基追比对小麦养分需求与供应的影响	2.100%氮肥基肥	其他	6227	5396
1115	Henan	2007-2008新乡延津县司寨乡平陵村氮肥不同基追比对小麦养分需求与供应的影响	2.100%氮肥基肥	其他	6359	5396
1116	Henan	2007-2008新乡延津县司寨乡平陵村氮肥不同基追比对小麦养分需求与供应的影响	3.氮肥基肥50% + 返青50%	其他	6611	5396
1117	Henan	2007-2008新乡延津县司寨乡平陵村氮肥不同基追比对小麦养分需求与供应的影响	3.氮肥基肥50% + 返青50%	其他	6753	5396
1118	Henan	2007-2008新乡延津县司寨乡平陵村氮肥不同基追比对小麦养分需求与供应的影响	3.氮肥基肥50% + 返青50%	其他	6974	5396
1119	Henan	2007-2008新乡延津县司寨乡平陵村氮肥不同基追比对小麦养分需求与供应的影响	4.氮肥基肥33.3% + 返青33.3%+拔节期33.3%	其他	7800	5396
1120	Henan	2007-2008新乡延津县司寨乡平陵村氮肥不同基追比对小麦养分需求与供应的影响	4.氮肥基肥33.3% + 返青33.3%+拔节期33.3%	其他	7992	5396
1121	Henan	2007-2008新乡延津县司寨乡平陵村氮肥不同基追比对小麦养分需求与供应的影响	4.氮肥基肥33.3% + 返青33.3%+拔节期33.3%	其他	8142	5396
1122	Henan	2007-2008新乡延津县司寨乡平陵村氮肥不同基追比对小麦养分需求与供应的影响	5.氮肥基肥25% + 返青25% +拔节期25% +抽穗期 25%	其他	7349	5396
1123	Henan	2007-2008新乡延津县司寨乡平陵村氮肥不同基追比对小麦养分需求与供应的影响	5.氮肥基肥25% + 返青25% +拔节期25% +抽穗期 25%	其他	7434	5396
1124	Henan	2007-2008新乡延津县司寨乡平陵村氮肥不同基追比对小麦养分需求与供应的影响	5.氮肥基肥25% + 返青25% +拔节期25% +抽穗期 25%	其他	7552	5396
1125	Henan	2007-2008新乡延津县司寨乡平陵村钾肥不同基追比对小麦养分需求与供应的影响	1.不施钾肥	施肥时期	6042
1126	Henan	2007-2008新乡延津县司寨乡平陵村钾肥不同基追比对小麦养分需求与供应的影响	1.不施钾肥	施肥时期	6248
1127	Henan	2007-2008新乡延津县司寨乡平陵村钾肥不同基追比对小麦养分需求与供应的影响	1.不施钾肥	施肥时期	6437
1128	Henan	2007-2008新乡延津县司寨乡平陵村钾肥不同基追比对小麦养分需求与供应的影响	2. 钾肥100%基肥	施肥时期	7473
1129	Henan	2007-2008新乡延津县司寨乡平陵村钾肥不同基追比对小麦养分需求与供应的影响	2. 钾肥100%基肥	施肥时期	7577
1130	Henan	2007-2008新乡延津县司寨乡平陵村钾肥不同基追比对小麦养分需求与供应的影响	2. 钾肥100%基肥	施肥时期	7673
1131	Henan	2007-2008新乡延津县司寨乡平陵村钾肥不同基追比对小麦养分需求与供应的影响	3.50%基肥+钾肥50%拔节	施肥时期	7749
1132	Henan	2007-2008新乡延津县司寨乡平陵村钾肥不同基追比对小麦养分需求与供应的影响	3.50%基肥+钾肥50%拔节	施肥时期	7812
1133	Henan	2007-2008新乡延津县司寨乡平陵村钾肥不同基追比对小麦养分需求与供应的影响	3.50%基肥+钾肥50%拔节	施肥时期	7893
1134	Henan	2007-2008新乡延津县司寨乡平陵村钾肥不同基追比对小麦养分需求与供应的影响	4. 钾肥70%基肥+钾肥30%拔节	施肥时期	7991
1135	Henan	2007-2008新乡延津县司寨乡平陵村钾肥不同基追比对小麦养分需求与供应的影响	4. 钾肥70%基肥+钾肥30%拔节	施肥时期	8105
1136	Henan	2007-2008新乡延津县司寨乡平陵村钾肥不同基追比对小麦养分需求与供应的影响	4. 钾肥70%基肥+钾肥30%拔节	施肥时期	8193
1137	Henan	2006-2007驻马店市遂平县和兴乡和兴村优质小麦OPT试验	OPT	养分限制因子（OPT试验）	7953	5762.3
1138	Henan	2006-2007驻马店市遂平县和兴乡和兴村优质小麦OPT试验	OPT	养分限制因子（OPT试验）	8028	5762.3
1139	Henan	2006-2007驻马店市遂平县和兴乡和兴村优质小麦OPT试验	OPT	养分限制因子（OPT试验）	8106	5762.3
1140	Henan	2006-2007驻马店市遂平县和兴乡和兴村优质小麦OPT试验	OPT-N	养分限制因子（OPT试验）	5684
1141	Henan	2006-2007驻马店市遂平县和兴乡和兴村优质小麦OPT试验	OPT-N	养分限制因子（OPT试验）	5762
1142	Henan	2006-2007驻马店市遂平县和兴乡和兴村优质小麦OPT试验	OPT-N	养分限制因子（OPT试验）	5841
1143	Henan	2006-2007驻马店市遂平县和兴乡和兴村优质小麦OPT试验	OPT-P	养分限制因子（OPT试验）	6080
1144	Henan	2006-2007驻马店市遂平县和兴乡和兴村优质小麦OPT试验	OPT-P	养分限制因子（OPT试验）	6155
1145	Henan	2006-2007驻马店市遂平县和兴乡和兴村优质小麦OPT试验	OPT-P	养分限制因子（OPT试验）	6201
1146	Henan	2006-2007驻马店市遂平县和兴乡和兴村优质小麦OPT试验	OPT-K	养分限制因子（OPT试验）	6318
1147	Henan	2006-2007驻马店市遂平县和兴乡和兴村优质小麦OPT试验	OPT-K	养分限制因子（OPT试验）	6399
1148	Henan	2006-2007驻马店市遂平县和兴乡和兴村优质小麦OPT试验	OPT-K	养分限制因子（OPT试验）	6488
1149	Henan	2006-2007驻马店市遂平县和兴乡和兴村优质小麦OPT试验	FP	养分限制因子（OPT试验）	6867	5464.7
1150	Henan	2006-2007驻马店市遂平县和兴乡和兴村优质小麦OPT试验	FP	养分限制因子（OPT试验）	6972	5464.7
1151	Henan	2006-2007驻马店市遂平县和兴乡和兴村优质小麦OPT试验	FP	养分限制因子（OPT试验）	7049	5464.7
1152	Henan	2006-2007驻马店市遂平县和兴乡和兴村优质小麦OPT试验	FP-N	养分限制因子（OPT试验）	5465
1153	Henan	2006-2007驻马店市遂平县和兴乡和兴村优质小麦OPT试验	FP-N	养分限制因子（OPT试验）	5538
1154	Henan	2006-2007驻马店市遂平县和兴乡和兴村优质小麦OPT试验	FP-N	养分限制因子（OPT试验）	5391
1155	Henan	2006-2007驻马店市遂平县和兴乡和兴村优质小麦OPT试验	FP-P	养分限制因子（OPT试验）	5646
1156	Henan	2006-2007驻马店市遂平县和兴乡和兴村优质小麦OPT试验	FP-P	养分限制因子（OPT试验）	5555
1157	Henan	2006-2007驻马店市遂平县和兴乡和兴村优质小麦OPT试验	FP-P	养分限制因子（OPT试验）	5703
1158	Henan	2006-2007驻马店市遂平县和兴乡和兴村优质小麦OPT试验	FP-K	养分限制因子（OPT试验）	5987
1159	Henan	2006-2007驻马店市遂平县和兴乡和兴村优质小麦OPT试验	FP-K	养分限制因子（OPT试验）	6068
1160	Henan	2006-2007驻马店市遂平县和兴乡和兴村优质小麦OPT试验	FP-K	养分限制因子（OPT试验）	5912
1161	Henan	2006-2007驻马店市遂平县和兴乡和兴村优质小麦OPT试验	CK	养分限制因子（OPT试验）	4868
1162	Henan	2006-2007驻马店市遂平县和兴乡和兴村优质小麦OPT试验	CK	养分限制因子（OPT试验）	5013
1163	Henan	2006-2007驻马店市遂平县和兴乡和兴村优质小麦OPT试验	CK	养分限制因子（OPT试验）	5093
1164	Henan	2006-2007驻马店市驿城区水屯镇新坡村优质小麦OPT试验	OPT	养分限制因子（OPT试验）	7655	5598.3
1165	Henan	2006-2007驻马店市驿城区水屯镇新坡村优质小麦OPT试验	OPT	养分限制因子（OPT试验）	7553	5598.3
1166	Henan	2006-2007驻马店市驿城区水屯镇新坡村优质小麦OPT试验	OPT	养分限制因子（OPT试验）	7641	5598.3
1167	Henan	2006-2007驻马店市驿城区水屯镇新坡村优质小麦OPT试验	OPT-N	养分限制因子（OPT试验）	5525
1168	Henan	2006-2007驻马店市驿城区水屯镇新坡村优质小麦OPT试验	OPT-N	养分限制因子（OPT试验）	5571
1169	Henan	2006-2007驻马店市驿城区水屯镇新坡村优质小麦OPT试验	OPT-N	养分限制因子（OPT试验）	5699
1170	Henan	2006-2007驻马店市驿城区水屯镇新坡村优质小麦OPT试验	OPT-P	养分限制因子（OPT试验）	6003
1171	Henan	2006-2007驻马店市驿城区水屯镇新坡村优质小麦OPT试验	OPT-P	养分限制因子（OPT试验）	5919
1172	Henan	2006-2007驻马店市驿城区水屯镇新坡村优质小麦OPT试验	OPT-P	养分限制因子（OPT试验）	5871
1173	Henan	2006-2007驻马店市驿城区水屯镇新坡村优质小麦OPT试验	OPT-K	养分限制因子（OPT试验）	6153
1174	Henan	2006-2007驻马店市驿城区水屯镇新坡村优质小麦OPT试验	OPT-K	养分限制因子（OPT试验）	6048
1175	Henan	2006-2007驻马店市驿城区水屯镇新坡村优质小麦OPT试验	OPT-K	养分限制因子（OPT试验）	6230
1176	Henan	2006-2007驻马店市驿城区水屯镇新坡村优质小麦OPT试验	FP	养分限制因子（OPT试验）	6453	5323.3
1177	Henan	2006-2007驻马店市驿城区水屯镇新坡村优质小麦OPT试验	FP	养分限制因子（OPT试验）	6396	5323.3
1178	Henan	2006-2007驻马店市驿城区水屯镇新坡村优质小麦OPT试验	FP	养分限制因子（OPT试验）	6563	5323.3
1179	Henan	2006-2007驻马店市驿城区水屯镇新坡村优质小麦OPT试验	FP-N	养分限制因子（OPT试验）	5298
1180	Henan	2006-2007驻马店市驿城区水屯镇新坡村优质小麦OPT试验	FP-N	养分限制因子（OPT试验）	5402
1181	Henan	2006-2007驻马店市驿城区水屯镇新坡村优质小麦OPT试验	FP-N	养分限制因子（OPT试验）	5270
1182	Henan	2006-2007驻马店市驿城区水屯镇新坡村优质小麦OPT试验	FP-P	养分限制因子（OPT试验）	5703
1183	Henan	2006-2007驻马店市驿城区水屯镇新坡村优质小麦OPT试验	FP-P	养分限制因子（OPT试验）	5762
1184	Henan	2006-2007驻马店市驿城区水屯镇新坡村优质小麦OPT试验	FP-P	养分限制因子（OPT试验）	5826
1185	Henan	2006-2007驻马店市驿城区水屯镇新坡村优质小麦OPT试验	FP-K	养分限制因子（OPT试验）	5853
1186	Henan	2006-2007驻马店市驿城区水屯镇新坡村优质小麦OPT试验	FP-K	养分限制因子（OPT试验）	5840
1187	Henan	2006-2007驻马店市驿城区水屯镇新坡村优质小麦OPT试验	FP-K	养分限制因子（OPT试验）	5927
1188	Henan	2006-2007驻马店市驿城区水屯镇新坡村优质小麦OPT试验	CK	养分限制因子（OPT试验）	4655
1189	Henan	2006-2007驻马店市驿城区水屯镇新坡村优质小麦OPT试验	CK	养分限制因子（OPT试验）	4578
1190	Henan	2006-2007驻马店市驿城区水屯镇新坡村优质小麦OPT试验	CK	养分限制因子（OPT试验）	4686
1191	Henan	2009-2010新乡小麦OPT试验	OPT	养分限制因子（OPT试验）	7945	5136.3
1192	Henan	2009-2010新乡小麦OPT试验	OPT	养分限制因子（OPT试验）	7631	5136.3
1193	Henan	2009-2010新乡小麦OPT试验	OPT	养分限制因子（OPT试验）	8024	5136.3
1194	Henan	2009-2010新乡小麦OPT试验	OPT-N	养分限制因子（OPT试验）	5188
1195	Henan	2009-2010新乡小麦OPT试验	OPT-N	养分限制因子（OPT试验）	4982
1196	Henan	2009-2010新乡小麦OPT试验	OPT-N	养分限制因子（OPT试验）	5239
1197	Henan	2009-2010新乡小麦OPT试验	OPT-P	养分限制因子（OPT试验）	6546
1198	Henan	2009-2010新乡小麦OPT试验	OPT-P	养分限制因子（OPT试验）	6286
1199	Henan	2009-2010新乡小麦OPT试验	OPT-P	养分限制因子（OPT试验）	6610
1200	Henan	2009-2010新乡小麦OPT试验	OPT-K	养分限制因子（OPT试验）	6734
1201	Henan	2009-2010新乡小麦OPT试验	OPT-K	养分限制因子（OPT试验）	6467
1202	Henan	2009-2010新乡小麦OPT试验	OPT-K	养分限制因子（OPT试验）	6800
1203	Henan	2009-2010新乡小麦OPT试验	FP	养分限制因子（OPT试验）	7147
1204	Henan	2009-2010新乡小麦OPT试验	FP	养分限制因子（OPT试验）	6864
1205	Henan	2009-2010新乡小麦OPT试验	FP	养分限制因子（OPT试验）	7218
1206	Henan	2009-2010新乡小麦OPT试验	CK	养分限制因子（OPT试验）	4508
1207	Henan	2009-2010新乡小麦OPT试验	CK	养分限制因子（OPT试验）	4329
1208	Henan	2009-2010新乡小麦OPT试验	CK	养分限制因子（OPT试验）	4552
1209	Henan	2009-2010洛阳孟津小麦OPT试验	OPT	养分限制因子（OPT试验）	7707	5296.3
1210	Henan	2009-2010洛阳孟津小麦OPT试验	OPT	养分限制因子（OPT试验）	7401	5296.3
1211	Henan	2009-2010洛阳孟津小麦OPT试验	OPT	养分限制因子（OPT试验）	7783	5296.3
1212	Henan	2009-2010洛阳孟津小麦OPT试验	OPT-N	养分限制因子（OPT试验）	5349
1213	Henan	2009-2010洛阳孟津小麦OPT试验	OPT-N	养分限制因子（OPT试验）	5138
1214	Henan	2009-2010洛阳孟津小麦OPT试验	OPT-N	养分限制因子（OPT试验）	5402
1215	Henan	2009-2010洛阳孟津小麦OPT试验	OPT-P	养分限制因子（OPT试验）	5672
1216	Henan	2009-2010洛阳孟津小麦OPT试验	OPT-P	养分限制因子（OPT试验）	5448
1217	Henan	2009-2010洛阳孟津小麦OPT试验	OPT-P	养分限制因子（OPT试验）	5728
1218	Henan	2009-2010洛阳孟津小麦OPT试验	OPT-K	养分限制因子（OPT试验）	6566
1219	Henan	2009-2010洛阳孟津小麦OPT试验	OPT-K	养分限制因子（OPT试验）	6306
1220	Henan	2009-2010洛阳孟津小麦OPT试验	OPT-K	养分限制因子（OPT试验）	6631
1221	Henan	2009-2010洛阳孟津小麦OPT试验	FP	养分限制因子（OPT试验）	6188
1222	Henan	2009-2010洛阳孟津小麦OPT试验	FP	养分限制因子（OPT试验）	5943
1223	Henan	2009-2010洛阳孟津小麦OPT试验	FP	养分限制因子（OPT试验）	6249
1224	Henan	2009-2010洛阳孟津小麦OPT试验	CK	养分限制因子（OPT试验）	4862
1225	Henan	2009-2010洛阳孟津小麦OPT试验	CK	养分限制因子（OPT试验）	4670
1226	Henan	2009-2010洛阳孟津小麦OPT试验	CK	养分限制因子（OPT试验）	4910
1227	Henan	2009-2010驻马店市水屯小麦OPT试验	OPT	养分限制因子（OPT试验）	7960	4338
1228	Henan	2009-2010驻马店市水屯小麦OPT试验	OPT	养分限制因子（OPT试验）	7645	4338
1229	Henan	2009-2010驻马店市水屯小麦OPT试验	OPT	养分限制因子（OPT试验）	8039	4338
1230	Henan	2009-2010驻马店市水屯小麦OPT试验	OPT-N	养分限制因子（OPT试验）	4381
1231	Henan	2009-2010驻马店市水屯小麦OPT试验	OPT-N	养分限制因子（OPT试验）	4208
1232	Henan	2009-2010驻马店市水屯小麦OPT试验	OPT-N	养分限制因子（OPT试验）	4425
1233	Henan	2009-2010驻马店市水屯小麦OPT试验	OPT-P	养分限制因子（OPT试验）	7114
1234	Henan	2009-2010驻马店市水屯小麦OPT试验	OPT-P	养分限制因子（OPT试验）	6832
1235	Henan	2009-2010驻马店市水屯小麦OPT试验	OPT-P	养分限制因子（OPT试验）	7185
1236	Henan	2009-2010驻马店市水屯小麦OPT试验	OPT-K	养分限制因子（OPT试验）	6854
1237	Henan	2009-2010驻马店市水屯小麦OPT试验	OPT-K	养分限制因子（OPT试验）	6583
1238	Henan	2009-2010驻马店市水屯小麦OPT试验	OPT-K	养分限制因子（OPT试验）	6922
1239	Henan	2009-2010驻马店市水屯小麦OPT试验	FP	养分限制因子（OPT试验）	6680
1240	Henan	2009-2010驻马店市水屯小麦OPT试验	FP	养分限制因子（OPT试验）	6416
1241	Henan	2009-2010驻马店市水屯小麦OPT试验	FP	养分限制因子（OPT试验）	6747
1242	Henan	2009-2010驻马店市水屯小麦OPT试验	CK	养分限制因子（OPT试验）	3731
1243	Henan	2009-2010驻马店市水屯小麦OPT试验	CK	养分限制因子（OPT试验）	3583
1244	Henan	2009-2010驻马店市水屯小麦OPT试验	CK	养分限制因子（OPT试验）	3768
1245	Henan	2009-2010驻马店水屯小麦氮肥用量试验	CK	氮肥用量	3432
1246	Henan	2009-2010驻马店水屯小麦氮肥用量试验	CK	氮肥用量	3724
1247	Henan	2009-2010驻马店水屯小麦氮肥用量试验	CK	氮肥用量	3797
1248	Henan	2009-2010驻马店水屯小麦氮肥用量试验	N0P75K100	氮肥用量	4166
1249	Henan	2009-2010驻马店水屯小麦氮肥用量试验	N0P75K100	氮肥用量	4381
1250	Henan	2009-2010驻马店水屯小麦氮肥用量试验	N0P75K100	氮肥用量	4338
1251	Henan	2009-2010驻马店水屯小麦氮肥用量试验	N75P75K100	氮肥用量	5570	4295
1252	Henan	2009-2010驻马店水屯小麦氮肥用量试验	N75P75K100	氮肥用量	5980	4295
1253	Henan	2009-2010驻马店水屯小麦氮肥用量试验	N75P75K100	氮肥用量	6039	4295
1254	Henan	2009-2010驻马店水屯小麦氮肥用量试验	N150P75K100	氮肥用量	7324	4295
1255	Henan	2009-2010驻马店水屯小麦氮肥用量试验	N150P75K100	氮肥用量	7623	4295
1256	Henan	2009-2010驻马店水屯小麦氮肥用量试验	N150P75K100	氮肥用量	7473	4295
1257	Henan	2009-2010驻马店水屯小麦氮肥用量试验	N225P75K100	氮肥用量	7504	4295
1258	Henan	2009-2010驻马店水屯小麦氮肥用量试验	N225P75K100	氮肥用量	7895	4295
1259	Henan	2009-2010驻马店水屯小麦氮肥用量试验	N225P75K100	氮肥用量	8051	4295
1260	Henan	2009-2010驻马店水屯小麦氮肥用量试验	N300P75K100	氮肥用量	7240	4295
1261	Henan	2009-2010驻马店水屯小麦氮肥用量试验	N300P75K100	氮肥用量	7535	4295
1262	Henan	2009-2010驻马店水屯小麦氮肥用量试验	N300P75K100	氮肥用量	7387	4295
1263	Henan	2009-2010新乡平陵小麦氮素基施的条件试验	N0	其他	4642
1264	Henan	2009-2010新乡平陵小麦氮素基施的条件试验	N0	其他	4458
1265	Henan	2009-2010新乡平陵小麦氮素基施的条件试验	N0	其他	4550
1266	Henan	2009-2010新乡平陵小麦氮素基施的条件试验	N0	其他	4734
1267	Henan	2009-2010新乡平陵小麦氮素基施的条件试验	N80二次	其他	5946	4596
1268	Henan	2009-2010新乡平陵小麦氮素基施的条件试验	N80二次	其他	5711	4596
1269	Henan	2009-2010新乡平陵小麦氮素基施的条件试验	N80二次	其他	5829	4596
1270	Henan	2009-2010新乡平陵小麦氮素基施的条件试验	N80二次	其他	6064	4596
1271	Henan	2009-2010新乡平陵小麦氮素基施的条件试验	N120三次	其他	7031	4596
1272	Henan	2009-2010新乡平陵小麦氮素基施的条件试验	N120三次	其他	6752	4596
1273	Henan	2009-2010新乡平陵小麦氮素基施的条件试验	N120三次	其他	6892	4596
1274	Henan	2009-2010新乡平陵小麦氮素基施的条件试验	N120三次	其他	7170	4596
1275	Henan	2009-2010新乡平陵小麦氮素基施的条件试验	N120二次	其他	6403	4596
1276	Henan	2009-2010新乡平陵小麦氮素基施的条件试验	N120二次	其他	6149	4596
1277	Henan	2009-2010新乡平陵小麦氮素基施的条件试验	N120二次	其他	6276	4596
1278	Henan	2009-2010新乡平陵小麦氮素基施的条件试验	N120二次	其他	6529	4596
1279	Henan	2009-2010新乡平陵小麦氮素基施的条件试验	N180三次	其他	7585	4596
1280	Henan	2009-2010新乡平陵小麦氮素基施的条件试验	N180三次	其他	7284	4596
1281	Henan	2009-2010新乡平陵小麦氮素基施的条件试验	N180三次	其他	7434	4596
1282	Henan	2009-2010新乡平陵小麦氮素基施的条件试验	N180三次	其他	7735	4596
1283	Henan	2009-2010新乡平陵小麦氮素基施的条件试验	N180二次	其他	6947	4596
1284	Henan	2009-2010新乡平陵小麦氮素基施的条件试验	N180二次	其他	6671	4596
1285	Henan	2009-2010新乡平陵小麦氮素基施的条件试验	N180二次	其他	6809	4596
1286	Henan	2009-2010新乡平陵小麦氮素基施的条件试验	N180二次	其他	7084	4596
1287	Henan	2009-2010新乡平陵小麦氮素基施的条件试验	N240三次	其他	8285	4596
1288	Henan	2009-2010新乡平陵小麦氮素基施的条件试验	N240三次	其他	7957	4596
1289	Henan	2009-2010新乡平陵小麦氮素基施的条件试验	N240三次	其他	8121	4596
1290	Henan	2009-2010新乡平陵小麦氮素基施的条件试验	N240三次	其他	8449	4596
1291	Henan	2009-2010新乡平陵小麦氮素基施的条件试验	FP200	其他	7716	4597
1292	Henan	2009-2010新乡平陵小麦氮素基施的条件试验	FP200	其他	7410	4598
1293	Henan	2009-2010新乡平陵小麦氮素基施的条件试验	FP200	其他	7563	4599
1294	Henan	2009-2010新乡平陵小麦氮素基施的条件试验	FP200	其他	7869	4600
1295	Henan	2009-2010新乡平陵小麦氮素基施的条件试验	控释尿素240	其他	7961	4601
1296	Henan	2009-2010新乡平陵小麦氮素基施的条件试验	控释尿素240	其他	7646	4602
1297	Henan	2009-2010新乡平陵小麦氮素基施的条件试验	控释尿素240	其他	7804	4603
1298	Henan	2009-2010新乡平陵小麦氮素基施的条件试验	控释尿素240	其他	8119	4604
1299	Henan	2009-2010新乡平陵小麦氮素基施的条件试验	控释BB肥240	其他	8121
1300	Henan	2009-2010新乡平陵小麦氮素基施的条件试验	控释BB肥240	其他	7799
1301	Henan	2009-2010新乡平陵小麦氮素基施的条件试验	控释BB肥240	其他	7960
1302	Henan	2009-2010新乡平陵小麦氮素基施的条件试验	控释BB肥240	其他	8282
	Henan
	Henan		OPT		7655
	Henan	高产冬小麦需肥规律研究	CK0		5800
	Henan	河南省浚县巨桥镇姜庄	OPT		7465
	Henan		CK0		5165
	Henan		OPT		6980
	Henan		CK0		6007.5
	Henan		OPT		8635.1	8170.5
	Henan		OPT-N		8170.5
	Henan		OPT-P		7989.5
	Henan		OPT-K		8509.7
	Henan		FP		8575	8595
	Henan		FP-N		8595
	Henan		FP-P		8560
	Henan		FHN		8675
	Henan		CK0		7830.2
	Henan		OPT		8715.2	7715.4
	Henan		OPT-N		7715.4
	Henan		OPT-P		8510.5
	Henan		OPT-K		7980.3
	Henan		FP		8925	8055
	Henan		FP-N		8055
	Henan		FP-P		8735
	Henan		FHN		9070
	Henan		CK0		7550
	Henan		OPT		8929.7	8074.1
	Henan		OPT-N		8074.1
	Henan		OPT-P		8330
	Henan		OPT-K		8145
	Henan		FP
	Henan		FP-N		8925
	Henan		FP-P		8230
	Henan		FHN		8965
	Henan		CK0		8279.8
159	hebei	2002年辛集钾肥定位试验（冬小麦）	M	钾肥用量	6665
163	hebei	2002年辛集钾肥定位试验（冬小麦）	MK	钾肥用量	6845
167	hebei	2002年辛集钾肥定位试验（冬小麦）	K	钾肥用量	6845
171	hebei	2002年辛集钾肥定位试验（冬小麦）	CK	钾肥用量	6195
199	hebei	2003年辛集钾肥定位试验（冬小麦）	M	钾肥用量	6585
203	hebei	2003年辛集钾肥定位试验（冬小麦）	MK	钾肥用量	6465
207	hebei	2003年辛集钾肥定位试验（冬小麦）	K	钾肥用量	6495
211	hebei	2003年辛集钾肥定位试验（冬小麦）	CK	钾肥用量	6205
278	hebei	2004年辛集钾肥定位试验（冬小麦）	M	钾肥用量	6000
282	hebei	2004年辛集钾肥定位试验（冬小麦）	MK	钾肥用量	6525
286	hebei	2004年辛集钾肥定位试验（冬小麦）	K	钾肥用量	6390
290	hebei	2004年辛集钾肥定位试验（冬小麦）	CK	钾肥用量	5850
472	hebei	2007年河北辛集冬小麦养分限制因子研究试验	OPT	养分限制因子（OPT试验）	5500	3425
473	hebei	2007年河北辛集冬小麦养分限制因子研究试验	OPT	养分限制因子（OPT试验）	5550	4800
474	hebei	2007年河北辛集冬小麦养分限制因子研究试验	OPT	养分限制因子（OPT试验）	7900	6075
475	hebei	2007年河北辛集冬小麦养分限制因子研究试验	OPT-N	养分限制因子（OPT试验）	3425
476	hebei	2007年河北辛集冬小麦养分限制因子研究试验	OPT-N	养分限制因子（OPT试验）	4800
477	hebei	2007年河北辛集冬小麦养分限制因子研究试验	OPT-N	养分限制因子（OPT试验）	6075
478	hebei	2007年河北辛集冬小麦养分限制因子研究试验	OPT-P	养分限制因子（OPT试验）	5975
479	hebei	2007年河北辛集冬小麦养分限制因子研究试验	OPT-P	养分限制因子（OPT试验）	5125
480	hebei	2007年河北辛集冬小麦养分限制因子研究试验	OPT-P	养分限制因子（OPT试验）	6150
481	hebei	2007年河北辛集冬小麦养分限制因子研究试验	OPT-K	养分限制因子（OPT试验）	5975
482	hebei	2007年河北辛集冬小麦养分限制因子研究试验	OPT-K	养分限制因子（OPT试验）	5700
483	hebei	2007年河北辛集冬小麦养分限制因子研究试验	OPT-K	养分限制因子（OPT试验）	6825
484	hebei	2007年河北辛集冬小麦养分限制因子研究试验	FP	养分限制因子（OPT试验）	5650
485	hebei	2007年河北辛集冬小麦养分限制因子研究试验	FP	养分限制因子（OPT试验）	4875
486	hebei	2007年河北辛集冬小麦养分限制因子研究试验	FP	养分限制因子（OPT试验）	6350
487	hebei	2007年河北辛集冬小麦养分限制因子研究试验	CK0	养分限制因子（OPT试验）	3400
488	hebei	2007年河北辛集冬小麦养分限制因子研究试验	CK0	养分限制因子（OPT试验）	3325
489	hebei	2007年河北辛集冬小麦养分限制因子研究试验	CK0	养分限制因子（OPT试验）	4925
495	hebei	2009年河北辛集冬小麦氮肥不同用量研究总结	N0P60K90	氮肥用量	6315
501	hebei	2009年河北辛集冬小麦氮肥不同用量研究总结	N0P60K90	氮肥用量	6715
502	hebei	2009年河北辛集冬小麦氮肥不同用量研究总结	N0P60K90	氮肥用量	6643
[truncated: 2,592 more rows]

## Sheet: Fig.4(2)
No.	data source	Treatments			Yap	Yop
1	Shanxi	2004年小麦山西临汾市乔李镇南麻村养分缺素试验	OPT	养分限制因子（OPT试验）	5491	5119
5	Shanxi	2004年小麦山西临汾市乔李镇南麻村养分缺素试验	-N	养分限制因子（OPT试验）	2699
9	Shanxi	2004年小麦山西临汾市乔李镇南麻村养分缺素试验	-P	养分限制因子（OPT试验）	5119
13	Shanxi	2004年小麦山西临汾市乔李镇南麻村养分缺素试验	-K	养分限制因子（OPT试验）	5305
17	Shanxi	2004年小麦山西临汾市乔李镇南麻村养分缺素试验	-Zn	养分限制因子（OPT试验）	5072
21	Shanxi	2004年小麦山西临汾市乔李镇南麻村养分缺素试验	-Mn	养分限制因子（OPT试验）	4933
25	Shanxi	2005年小麦山西临汾市乔李南麻村养分缺素试验	OPT	养分限制因子（OPT试验）	7524	6218
29	Shanxi	2005年小麦山西临汾市乔李南麻村养分缺素试验	-N	养分限制因子（OPT试验）	6598
33	Shanxi	2005年小麦山西临汾市乔李南麻村养分缺素试验	-P	养分限制因子（OPT试验）	6218
37	Shanxi	2005年小麦山西临汾市乔李南麻村养分缺素试验	-K	养分限制因子（OPT试验）	7524
41	Shanxi	2005年小麦山西临汾市乔李南麻村养分缺素试验	-Zn	养分限制因子（OPT试验）	7524
45	Shanxi	2005年小麦山西临汾市乔李南麻村养分缺素试验	－Mn	养分限制因子（OPT试验）	7866
49	Shanxi	2003年小麦山西临汾市乔李镇南麻村养分缺素试验	OPT	养分限制因子（OPT试验）	7444	5889
53	Shanxi	2003年小麦山西临汾市乔李镇南麻村养分缺素试验	-N	养分限制因子（OPT试验）	5926
57	Shanxi	2003年小麦山西临汾市乔李镇南麻村养分缺素试验	-P	养分限制因子（OPT试验）	5889
61	Shanxi	2003年小麦山西临汾市乔李镇南麻村养分缺素试验	-K	养分限制因子（OPT试验）	6296
65	Shanxi	2003年小麦山西临汾市乔李镇南麻村养分缺素试验	-Zn	养分限制因子（OPT试验）	7630
69	Shanxi	2003年小麦山西临汾市乔李镇南麻村养分缺素试验	-Mn	养分限制因子（OPT试验）	7037
219	Shanxi	2007年冬小麦养分限制因子研究	OPT	养分限制因子（OPT试验）	6756	6299
223	Shanxi	2007年冬小麦养分限制因子研究	OPT-N	养分限制因子（OPT试验）	5870
227	Shanxi	2007年冬小麦养分限制因子研究	OPT－P	养分限制因子（OPT试验）	6299
231	Shanxi	2007年冬小麦养分限制因子研究	OPT－K	养分限制因子（OPT试验）	6683
239	Shanxi	2007年冬小麦养分限制因子研究	FP	养分限制因子（OPT试验）	6384
251	Shanxi	2007年冬小麦养分限制因子研究	CK	养分限制因子（OPT试验）	6110
255	Shanxi	2007年冬小麦－夏玉米轮作条件下养分限制因子研究（小麦）	OPT	养分限制因子（OPT试验）	8084	6356
259	Shanxi	2007年冬小麦－夏玉米轮作条件下养分限制因子研究（小麦）	OPT-N	养分限制因子（OPT试验）	3728
263	Shanxi	2007年冬小麦－夏玉米轮作条件下养分限制因子研究（小麦）	OP-P	养分限制因子（OPT试验）	6356
267	Shanxi	2007年冬小麦－夏玉米轮作条件下养分限制因子研究（小麦）	OPT-K	养分限制因子（OPT试验）	7392
271	Shanxi	2007年冬小麦－夏玉米轮作条件下养分限制因子研究（小麦）	OPT-Zn	养分限制因子（OPT试验）	8055
275	Shanxi	2007年冬小麦－夏玉米轮作条件下养分限制因子研究（小麦）	CK	养分限制因子（OPT试验）	3385
295	Shanxi	2008年山西省冬小麦－夏玉米轮作条件下不同施氮肥方式对作物产量、品质及环境的影响01	OPT-N	其他	5959.92
296	Shanxi	2008年山西省冬小麦－夏玉米轮作条件下不同施氮肥方式对作物产量、品质及环境的影响01	OPT-N	其他	6002.1
297	Shanxi	2008年山西省冬小麦－夏玉米轮作条件下不同施氮肥方式对作物产量、品质及环境的影响01	OPT-N	其他	5506.2
298	Shanxi	2008年山西省冬小麦－夏玉米轮作条件下不同施氮肥方式对作物产量、品质及环境的影响01	OPT1	其他	9085.8
299	Shanxi	2008年山西省冬小麦－夏玉米轮作条件下不同施氮肥方式对作物产量、品质及环境的影响01	OPT1	其他	9423.24
300	Shanxi	2008年山西省冬小麦－夏玉米轮作条件下不同施氮肥方式对作物产量、品质及环境的影响01	OPT1	其他	8448.54
301	Shanxi	2008年山西省冬小麦－夏玉米轮作条件下不同施氮肥方式对作物产量、品质及环境的影响01	OPT2	其他	8945.58
302	Shanxi	2008年山西省冬小麦－夏玉米轮作条件下不同施氮肥方式对作物产量、品质及环境的影响01	OPT2	其他	8945.58
303	Shanxi	2008年山西省冬小麦－夏玉米轮作条件下不同施氮肥方式对作物产量、品质及环境的影响01	OPT2	其他	9712.8
304	Shanxi	2008年山西省冬小麦－夏玉米轮作条件下不同施氮肥方式对作物产量、品质及环境的影响01	OPT3	其他	9529.26
305	Shanxi	2008年山西省冬小麦－夏玉米轮作条件下不同施氮肥方式对作物产量、品质及环境的影响01	OPT3	其他	8993.46
306	Shanxi	2008年山西省冬小麦－夏玉米轮作条件下不同施氮肥方式对作物产量、品质及环境的影响01	OPT3	其他	9468.84
307	Shanxi	2008年山西省冬小麦－夏玉米轮作条件下不同施氮肥方式对作物产量、品质及环境的影响01	OPT4	其他	9534.96
308	Shanxi	2008年山西省冬小麦－夏玉米轮作条件下不同施氮肥方式对作物产量、品质及环境的影响01	OPT4	其他	9776.64
309	Shanxi	2008年山西省冬小麦－夏玉米轮作条件下不同施氮肥方式对作物产量、品质及环境的影响01	OPT4	其他	9365.1
310	Shanxi	2008年山西省冬小麦－夏玉米轮作条件下不同施氮肥方式对作物产量、品质及环境的影响01	OPT5	其他	9191.82
311	Shanxi	2008年山西省冬小麦－夏玉米轮作条件下不同施氮肥方式对作物产量、品质及环境的影响01	OPT5	其他	9864.42
312	Shanxi	2008年山西省冬小麦－夏玉米轮作条件下不同施氮肥方式对作物产量、品质及环境的影响01	OPT5	其他	9976.14
313	Shanxi	2008年山西省冬小麦－夏玉米轮作条件下不同施氮肥方式对作物产量、品质及环境的影响01	CK0	其他	5025.12
314	Shanxi	2008年山西省冬小麦－夏玉米轮作条件下不同施氮肥方式对作物产量、品质及环境的影响01	CK0	其他	5614.5
315	Shanxi	2008年山西省冬小麦－夏玉米轮作条件下不同施氮肥方式对作物产量、品质及环境的影响01	CK0	其他	5658.96
316	Shanxi	2009年山西省冬小麦不同施氮量及氮肥分配方式对作物产量及环境的影响(试验1)	1	氮肥用量	6201.6
317	Shanxi	2009年山西省冬小麦不同施氮量及氮肥分配方式对作物产量及环境的影响(试验1)	1	氮肥用量	6224.4
318	Shanxi	2009年山西省冬小麦不同施氮量及氮肥分配方式对作物产量及环境的影响(试验1)	1	氮肥用量	5873.28
319	Shanxi	2009年山西省冬小麦不同施氮量及氮肥分配方式对作物产量及环境的影响(试验1)	1	氮肥用量	5147.1
324	Shanxi	2009年山西省冬小麦不同施氮量及氮肥分配方式对作物产量及环境的影响(试验1)	2	氮肥用量	7021.26
325	Shanxi	2009年山西省冬小麦不同施氮量及氮肥分配方式对作物产量及环境的影响(试验1)	2	氮肥用量	6691.8
326	Shanxi	2009年山西省冬小麦不同施氮量及氮肥分配方式对作物产量及环境的影响(试验1)	2	氮肥用量	6991.62
327	Shanxi	2009年山西省冬小麦不同施氮量及氮肥分配方式对作物产量及环境的影响(试验1)	2	氮肥用量	5776.38
328	Shanxi	2009年山西省冬小麦不同施氮量及氮肥分配方式对作物产量及环境的影响(试验1)	3	氮肥用量	6227.82
329	Shanxi	2009年山西省冬小麦不同施氮量及氮肥分配方式对作物产量及环境的影响(试验1)	3	氮肥用量	6160.56
330	Shanxi	2009年山西省冬小麦不同施氮量及氮肥分配方式对作物产量及环境的影响(试验1)	3	氮肥用量	6764.76
331	Shanxi	2009年山西省冬小麦不同施氮量及氮肥分配方式对作物产量及环境的影响(试验1)	3	氮肥用量	6162.84
332	Shanxi	2009年山西省冬小麦不同施氮量及氮肥分配方式对作物产量及环境的影响(试验1)	4	氮肥用量	6389.7
333	Shanxi	2009年山西省冬小麦不同施氮量及氮肥分配方式对作物产量及环境的影响(试验1)	4	氮肥用量	6327
334	Shanxi	2009年山西省冬小麦不同施氮量及氮肥分配方式对作物产量及环境的影响(试验1)	4	氮肥用量	6840
335	Shanxi	2009年山西省冬小麦不同施氮量及氮肥分配方式对作物产量及环境的影响(试验1)	4	氮肥用量	6757.92
336	Shanxi	2009年山西省冬小麦不同施氮量及氮肥分配方式对作物产量及环境的影响(试验1)	5	氮肥用量	7622.04
337	Shanxi	2009年山西省冬小麦不同施氮量及氮肥分配方式对作物产量及环境的影响(试验1)	5	氮肥用量	7333.62
338	Shanxi	2009年山西省冬小麦不同施氮量及氮肥分配方式对作物产量及环境的影响(试验1)	5	氮肥用量	6790.98
339	Shanxi	2009年山西省冬小麦不同施氮量及氮肥分配方式对作物产量及环境的影响(试验1)	5	氮肥用量	6289.38
340	Shanxi	2009年山西省冬小麦不同施氮量及氮肥分配方式对作物产量及环境的影响(试验1)	6	氮肥用量	7623.18
341	Shanxi	2009年山西省冬小麦不同施氮量及氮肥分配方式对作物产量及环境的影响(试验1)	6	氮肥用量	7209.36
342	Shanxi	2009年山西省冬小麦不同施氮量及氮肥分配方式对作物产量及环境的影响(试验1)	6	氮肥用量	6783
343	Shanxi	2009年山西省冬小麦不同施氮量及氮肥分配方式对作物产量及环境的影响(试验1)	6	氮肥用量	6947.16
344	Shanxi	2009年山西省冬小麦不同施氮量及氮肥分配方式对作物产量及环境的影响(试验1)	7	氮肥用量	7400.88
345	Shanxi	2009年山西省冬小麦不同施氮量及氮肥分配方式对作物产量及环境的影响(试验1)	7	氮肥用量	8267.28
346	Shanxi	2009年山西省冬小麦不同施氮量及氮肥分配方式对作物产量及环境的影响(试验1)	7	氮肥用量	7866
347	Shanxi	2009年山西省冬小麦不同施氮量及氮肥分配方式对作物产量及环境的影响(试验1)	7	氮肥用量	7423.68
356	Shanxi	2009年山西省冬小麦养分限制因子研究(试验3)	OPT	养分限制因子（OPT试验）	4786.86	4493.88
357	Shanxi	2009年山西省冬小麦养分限制因子研究(试验3)	OPT	养分限制因子（OPT试验）	5474.28	4468.8
358	Shanxi	2009年山西省冬小麦养分限制因子研究(试验3)	OPT	养分限制因子（OPT试验）	4631.82	4005.96
359	Shanxi	2009年山西省冬小麦养分限制因子研究(试验3)	OPT-N	养分限制因子（OPT试验）	4178.1
360	Shanxi	2009年山西省冬小麦养分限制因子研究(试验3)	OPT-N	养分限制因子（OPT试验）	4632.96
361	Shanxi	2009年山西省冬小麦养分限制因子研究(试验3)	OPT-N	养分限制因子（OPT试验）	3885.12
362	Shanxi	2009年山西省冬小麦养分限制因子研究(试验3)	OPT-P	养分限制因子（OPT试验）	4493.88
363	Shanxi	2009年山西省冬小麦养分限制因子研究(试验3)	OPT-P	养分限制因子（OPT试验）	4468.8
364	Shanxi	2009年山西省冬小麦养分限制因子研究(试验3)	OPT-P	养分限制因子（OPT试验）	4005.96
365	Shanxi	2009年山西省冬小麦养分限制因子研究(试验3)	OPT-K	养分限制因子（OPT试验）	4265.88
366	Shanxi	2009年山西省冬小麦养分限制因子研究(试验3)	OPT-K	养分限制因子（OPT试验）	4692.24
367	Shanxi	2009年山西省冬小麦养分限制因子研究(试验3)	OPT-K	养分限制因子（OPT试验）	4067.52
368	Shanxi	2009年山西省冬小麦养分限制因子研究(试验3)	60%OPT-N	养分限制因子（OPT试验）	4037.88
369	Shanxi	2009年山西省冬小麦养分限制因子研究(试验3)	60%OPT-N	养分限制因子（OPT试验）	4305.78
370	Shanxi	2009年山西省冬小麦养分限制因子研究(试验3)	60%OPT-N	养分限制因子（OPT试验）	4731
371	Shanxi	2009年山西省冬小麦养分限制因子研究(试验3)	FP	养分限制因子（OPT试验）	4018.5
372	Shanxi	2009年山西省冬小麦养分限制因子研究(试验3)	FP	养分限制因子（OPT试验）	4490.46
373	Shanxi	2009年山西省冬小麦养分限制因子研究(试验3)	FP	养分限制因子（OPT试验）	4476.78
374	Shanxi	2009年山西省冬小麦养分限制因子研究(试验3)	CK	养分限制因子（OPT试验）	3791.64
375	Shanxi	2009年山西省冬小麦养分限制因子研究(试验3)	CK	养分限制因子（OPT试验）	4021.92
376	Shanxi	2009年山西省冬小麦养分限制因子研究(试验3)	CK	养分限制因子（OPT试验）	4104
377	Shanxi	2009年山西省冬小麦高效施肥技术集成研究(试验4)	CK	其他	5834.52
378	Shanxi	2009年山西省冬小麦高效施肥技术集成研究(试验4)	CK	其他
379	Shanxi	2009年山西省冬小麦高效施肥技术集成研究(试验4)	CK	其他
380	Shanxi	2009年山西省冬小麦高效施肥技术集成研究(试验4)	CK	其他
381	Shanxi	2009年山西省冬小麦高效施肥技术集成研究(试验4)	N240P150K90	其他	6761.34
385	Shanxi	2009年山西省冬小麦高效施肥技术集成研究(试验4)	N180P150K90	其他	8551.14
389	Shanxi	2009年山西省冬小麦高效施肥技术集成研究(试验4)	N180P150K90Zn30	其他	8228.52
393	Shanxi	2009年山西省冬小麦高效施肥技术集成研究(试验4)	N180P150K90Zn30+秸秆还田	其他	7852.32
397	Shanxi	2009年山西省冬小麦高效施肥技术集成研究(试验4)	N180P150K90Zn30+秸秆还田+菌剂	其他	7916.16
401	Shanxi	2009年山西省冬小麦氮适宜用量研究(试验2)	N0P0K0	氮肥用量	5108.34
402	Shanxi	2009年山西省冬小麦氮适宜用量研究(试验2)	N0P0K0	氮肥用量	4962.42
403	Shanxi	2009年山西省冬小麦氮适宜用量研究(试验2)	N0P0K0	氮肥用量	5530.14
404	Shanxi	2009年山西省冬小麦氮适宜用量研究(试验2)	N0P0K0	氮肥用量	5925.72
405	Shanxi	2009年山西省冬小麦氮适宜用量研究(试验2)	N0P2K2	氮肥用量	5989.56
406	Shanxi	2009年山西省冬小麦氮适宜用量研究(试验2)	N0P2K2	氮肥用量	6396.54
407	Shanxi	2009年山西省冬小麦氮适宜用量研究(试验2)	N0P2K2	氮肥用量	5310.12
408	Shanxi	2009年山西省冬小麦氮适宜用量研究(试验2)	N0P2K2	氮肥用量	6031.74
413	Shanxi	2009年山西省冬小麦氮适宜用量研究(试验2)	N2P2K2	氮肥用量	7236.72
414	Shanxi	2009年山西省冬小麦氮适宜用量研究(试验2)	N2P2K2	氮肥用量	7156.92
415	Shanxi	2009年山西省冬小麦氮适宜用量研究(试验2)	N2P2K2	氮肥用量	6992.76
416	Shanxi	2009年山西省冬小麦氮适宜用量研究(试验2)	N2P2K2	氮肥用量	8208
421	Shanxi	2009年山西省冬小麦磷适宜用量研究(试验2)	N0P0K0	磷肥用量	5108.34
425	Shanxi	2009年山西省冬小麦磷适宜用量研究(试验2)	N2P0K2	磷肥用量	5167.62
433	Shanxi	2009年山西省冬小麦磷适宜用量研究(试验2)	N2P2K2	磷肥用量	7236.72	5167.62
441	Shanxi	2009年山西省冬小麦钾适宜用量研究(试验2)	N0P0K0	钾肥用量	5108.34
445	Shanxi	2009年山西省冬小麦钾适宜用量研究(试验2)	N2P2K0	钾肥用量	5167.62
453	Shanxi	2009年山西省冬小麦钾适宜用量研究(试验2)	N2P2K2	钾肥用量	7236.72
461	Shanxi	2009年山西省轮作条件下冬小麦养分耗竭后土壤恢复研究(试验6)	OPT	养分限制因子（OPT试验）	7052.04	4747
462	Shanxi	2009年山西省轮作条件下冬小麦养分耗竭后土壤恢复研究(试验6)	OPT	养分限制因子（OPT试验）	6270	4747
465	Shanxi	2009年山西省轮作条件下冬小麦养分耗竭后土壤恢复研究(试验6)	OPT-N	养分限制因子（OPT试验）	5840.22
466	Shanxi	2009年山西省轮作条件下冬小麦养分耗竭后土壤恢复研究(试验6)	OPT-N	养分限制因子（OPT试验）	5780.94
469	Shanxi	2009年山西省轮作条件下冬小麦养分耗竭后土壤恢复研究(试验6)	OPT-P	养分限制因子（OPT试验）	4556.58
470	Shanxi	2009年山西省轮作条件下冬小麦养分耗竭后土壤恢复研究(试验6)	OPT-P	养分限制因子（OPT试验）	4937.34
473	Shanxi	2009年山西省轮作条件下冬小麦养分耗竭后土壤恢复研究(试验6)	OPT-K	养分限制因子（OPT试验）	5212.08
474	Shanxi	2009年山西省轮作条件下冬小麦养分耗竭后土壤恢复研究(试验6)	OPT-K	养分限制因子（OPT试验）	6232.38
477	Shanxi	2009年山西省轮作条件下冬小麦养分耗竭后土壤恢复研究(试验6)	OPT-Zn	养分限制因子（OPT试验）	6198.18
478	Shanxi	2009年山西省轮作条件下冬小麦养分耗竭后土壤恢复研究(试验6)	OPT-Zn	养分限制因子（OPT试验）	5690.88
481	Shanxi	2009年山西省轮作条件下冬小麦养分耗竭后土壤恢复研究(试验6)	CK	养分限制因子（OPT试验）	4130.22
482	Shanxi	2009年山西省轮作条件下冬小麦养分耗竭后土壤恢复研究(试验6)	CK	养分限制因子（OPT试验）	4607.88
501	Shanxi	2008年山西省冬小麦－夏玉米轮作条件下养分限制因子研究01	OPT	养分限制因子（OPT试验）	9234	7705.8
502	Shanxi	2008年山西省冬小麦－夏玉米轮作条件下养分限制因子研究01	OPT	养分限制因子（OPT试验）	8926.2	7705.8
505	Shanxi	2008年山西省冬小麦－夏玉米轮作条件下养分限制因子研究01	OPT-N	养分限制因子（OPT试验）	2991.36
506	Shanxi	2008年山西省冬小麦－夏玉米轮作条件下养分限制因子研究01	OPT-N	养分限制因子（OPT试验）	3629.76
509	Shanxi	2008年山西省冬小麦－夏玉米轮作条件下养分限制因子研究01	OPT-P	养分限制因子（OPT试验）	7708.68
510	Shanxi	2008年山西省冬小麦－夏玉米轮作条件下养分限制因子研究01	OPT-P	养分限制因子（OPT试验）	7702.98
513	Shanxi	2008年山西省冬小麦－夏玉米轮作条件下养分限制因子研究01	OPT-K	养分限制因子（OPT试验）	8910.24
514	Shanxi	2008年山西省冬小麦－夏玉米轮作条件下养分限制因子研究01	OPT-K	养分限制因子（OPT试验）	8336.82
517	Shanxi	2008年山西省冬小麦－夏玉米轮作条件下养分限制因子研究01	OPT-Zn	养分限制因子（OPT试验）	8169.24
518	Shanxi	2008年山西省冬小麦－夏玉米轮作条件下养分限制因子研究01	OPT-Zn	养分限制因子（OPT试验）	8208
521	Shanxi	2008年山西省冬小麦－夏玉米轮作条件下养分限制因子研究01	CK	养分限制因子（OPT试验）	3225.06
522	Shanxi	2008年山西省冬小麦－夏玉米轮作条件下养分限制因子研究01	CK	养分限制因子（OPT试验）	3392.64
597	Shanxi	2006年冬小麦/夏玉米轮作条件下冬小麦养分限制因子研究	OPT	养分限制因子（OPT试验）	8316.3	7529.7
601	Shanxi	2006年冬小麦/夏玉米轮作条件下冬小麦养分限制因子研究	OPT-N	养分限制因子（OPT试验）	5578.02
605	Shanxi	2006年冬小麦/夏玉米轮作条件下冬小麦养分限制因子研究	OPT-P	养分限制因子（OPT试验）	7529.7
609	Shanxi	2006年冬小麦/夏玉米轮作条件下冬小麦养分限制因子研究	OPT-K	养分限制因子（OPT试验）	7982.28
613	Shanxi	2006年冬小麦/夏玉米轮作条件下冬小麦养分限制因子研究	OPT-Zn	养分限制因子（OPT试验）	7923
617	Shanxi	2006年冬小麦/夏玉米轮作条件下冬小麦养分限制因子研究	CK	养分限制因子（OPT试验）	5878.98
561	Shandong	2007年山东省小麦养分限制因子试验（海阳市成家）	1-CK	养分限制因子（OPT试验）	3960
562	Shandong	2007年山东省小麦养分限制因子试验（海阳市成家）	1-CK	养分限制因子（OPT试验）	3927
563	Shandong	2007年山东省小麦养分限制因子试验（海阳市成家）	1-CK	养分限制因子（OPT试验）	3676.5
564	Shandong	2007年山东省小麦养分限制因子试验（海阳市成家）	2-OPT	养分限制因子（OPT试验）	6372	3855
565	Shandong	2007年山东省小麦养分限制因子试验（海阳市成家）	2-OPT	养分限制因子（OPT试验）	6214.5	3855
566	Shandong	2007年山东省小麦养分限制因子试验（海阳市成家）	2-OPT	养分限制因子（OPT试验）	6012	3855
567	Shandong	2007年山东省小麦养分限制因子试验（海阳市成家）	3-OPT-N	养分限制因子（OPT试验）	4294.5
568	Shandong	2007年山东省小麦养分限制因子试验（海阳市成家）	3-OPT-N	养分限制因子（OPT试验）	3816
569	Shandong	2007年山东省小麦养分限制因子试验（海阳市成家）	3-OPT-N	养分限制因子（OPT试验）	4765.5
570	Shandong	2007年山东省小麦养分限制因子试验（海阳市成家）	4-OPT-P	养分限制因子（OPT试验）	4209
571	Shandong	2007年山东省小麦养分限制因子试验（海阳市成家）	4-OPT-P	养分限制因子（OPT试验）	3679.5
572	Shandong	2007年山东省小麦养分限制因子试验（海阳市成家）	4-OPT-P	养分限制因子（OPT试验）	3676.5
573	Shandong	2007年山东省小麦养分限制因子试验（海阳市成家）	5-OPT-K	养分限制因子（OPT试验）	4683
574	Shandong	2007年山东省小麦养分限制因子试验（海阳市成家）	5-OPT-K	养分限制因子（OPT试验）	4900.5
575	Shandong	2007年山东省小麦养分限制因子试验（海阳市成家）	5-OPT-K	养分限制因子（OPT试验）	5353.5
576	Shandong	2007年山东省小麦养分限制因子试验（海阳市成家）	6-FP	养分限制因子（OPT试验）	5562	4381
577	Shandong	2007年山东省小麦养分限制因子试验（海阳市成家）	6-FP	养分限制因子（OPT试验）	5850	4381
578	Shandong	2007年山东省小麦养分限制因子试验（海阳市成家）	6-FP	养分限制因子（OPT试验）	6234	4381
579	Shandong	2007年山东省小麦养分限制因子试验（海阳市成家）	7-FP-N	养分限制因子（OPT试验）	5829
580	Shandong	2007年山东省小麦养分限制因子试验（海阳市成家）	7-FP-N	养分限制因子（OPT试验）	4096.5
581	Shandong	2007年山东省小麦养分限制因子试验（海阳市成家）	7-FP-N	养分限制因子（OPT试验）	4680
582	Shandong	2007年山东省小麦养分限制因子试验（海阳市成家）	8-FP-P	养分限制因子（OPT试验）	4618.5
583	Shandong	2007年山东省小麦养分限制因子试验（海阳市成家）	8-FP-P	养分限制因子（OPT试验）	4357.5
584	Shandong	2007年山东省小麦养分限制因子试验（海阳市成家）	8-FP-P	养分限制因子（OPT试验）	4167
585	Shandong	2007年山东省小麦养分限制因子试验（海阳市成家）	9-FP-K	养分限制因子（OPT试验）	5119.5
586	Shandong	2007年山东省小麦养分限制因子试验（海阳市成家）	9-FP-K	养分限制因子（OPT试验）	4684.5
587	Shandong	2007年山东省小麦养分限制因子试验（海阳市成家）	9-FP-K	养分限制因子（OPT试验）	4615.5
594	Shandong	2008年山东省冬小麦养分吸收规律研究（青州廉颇村）	1 CK0	其他	5955.37
600	Shandong	2008年山东省冬小麦养分吸收规律研究（青州廉颇村）	1 CK0	其他	6239.67
606	Shandong	2008年山东省冬小麦养分吸收规律研究（青州廉颇村）	1 CK0	其他	6342.98
614	Shandong	2008年山东省冬小麦养分吸收规律研究（青州廉颇村）	1 CK0	其他	5904.13
618	Shandong	2008年山东省冬小麦养分吸收规律研究（青州廉颇村）	2OPT	其他	8035.54
626	Shandong	2008年山东省冬小麦养分吸收规律研究（青州廉颇村）	2OPT	其他	8204.13
632	Shandong	2008年山东省冬小麦养分吸收规律研究（青州廉颇村）	2OPT	其他	8719.01
638	Shandong	2008年山东省冬小麦养分吸收规律研究（青州廉颇村）	2OPT	其他	8223.14
642	Shandong	2008年山东省钾肥不同基追比对小麦/玉米养分需求与供给的影响研究（小麦，青州廉颇村）	1 K0	施肥方法	7480
643	Shandong	2008年山东省钾肥不同基追比对小麦/玉米养分需求与供给的影响研究（小麦，青州廉颇村）	1 K0	施肥方法	8080
644	Shandong	2008年山东省钾肥不同基追比对小麦/玉米养分需求与供给的影响研究（小麦，青州廉颇村）	1 K0	施肥方法	7860
645	Shandong	2008年山东省钾肥不同基追比对小麦/玉米养分需求与供给的影响研究（小麦，青州廉颇村）	2 K1	施肥方法	8760
646	Shandong	2008年山东省钾肥不同基追比对小麦/玉米养分需求与供给的影响研究（小麦，青州廉颇村）	2 K1	施肥方法	8580
647	Shandong	2008年山东省钾肥不同基追比对小麦/玉米养分需求与供给的影响研究（小麦，青州廉颇村）	2 K1	施肥方法	8620
648	Shandong	2008年山东省钾肥不同基追比对小麦/玉米养分需求与供给的影响研究（小麦，青州廉颇村）	3 K1/2+K1/2	施肥方法	8200
649	Shandong	2008年山东省钾肥不同基追比对小麦/玉米养分需求与供给的影响研究（小麦，青州廉颇村）	3 K1/2+K1/2	施肥方法	8060
650	Shandong	2008年山东省钾肥不同基追比对小麦/玉米养分需求与供给的影响研究（小麦，青州廉颇村）	3 K1/2+K1/2	施肥方法	7840
651	Shandong	2008年山东省钾肥不同基追比对小麦/玉米养分需求与供给的影响研究（小麦，青州廉颇村）	4 K7/10+K3/10	施肥方法	8100
652	Shandong	2008年山东省钾肥不同基追比对小麦/玉米养分需求与供给的影响研究（小麦，青州廉颇村）	4 K7/10+K3/10	施肥方法	8060
653	Shandong	2008年山东省钾肥不同基追比对小麦/玉米养分需求与供给的影响研究（小麦，青州廉颇村）	4 K7/10+K3/10	施肥方法	8520
654	Shandong	2008年山东省氮肥不同基追比对小麦/玉米养分需求与供给的影响研究（小麦，青州廉颇村）	1 N0	施肥方法	6325.52
655	Shandong	2008年山东省氮肥不同基追比对小麦/玉米养分需求与供给的影响研究（小麦，青州廉颇村）	1 N0	施肥方法	6514.34
656	Shandong	2008年山东省氮肥不同基追比对小麦/玉米养分需求与供给的影响研究（小麦，青州廉颇村）	1 N0	施肥方法	6255.91
657	Shandong	2008年山东省氮肥不同基追比对小麦/玉米养分需求与供给的影响研究（小麦，青州廉颇村）	2 N1	施肥方法	7447.74
658	Shandong	2008年山东省氮肥不同基追比对小麦/玉米养分需求与供给的影响研究（小麦，青州廉颇村）	2 N1	施肥方法	7183.86
659	Shandong	2008年山东省氮肥不同基追比对小麦/玉米养分需求与供给的影响研究（小麦，青州廉颇村）	2 N1	施肥方法	7069.91
660	Shandong	2008年山东省氮肥不同基追比对小麦/玉米养分需求与供给的影响研究（小麦，青州廉颇村）	3 N1/2+N1/2	施肥方法	7778.32
661	Shandong	2008年山东省氮肥不同基追比对小麦/玉米养分需求与供给的影响研究（小麦，青州廉颇村）	3 N1/2+N1/2	施肥方法	7425.57
662	Shandong	2008年山东省氮肥不同基追比对小麦/玉米养分需求与供给的影响研究（小麦，青州廉颇村）	3 N1/2+N1/2	施肥方法	7314.34
663	Shandong	2008年山东省氮肥不同基追比对小麦/玉米养分需求与供给的影响研究（小麦，青州廉颇村）	4 N1/3+N1/3+N1/3	施肥方法	8195.04
664	Shandong	2008年山东省氮肥不同基追比对小麦/玉米养分需求与供给的影响研究（小麦，青州廉颇村）	4 N1/3+N1/3+N1/3	施肥方法	7972.78
665	Shandong	2008年山东省氮肥不同基追比对小麦/玉米养分需求与供给的影响研究（小麦，青州廉颇村）	4 N1/3+N1/3+N1/3	施肥方法	7614.39
666	Shandong	2008年山东省氮肥不同基追比对小麦/玉米养分需求与供给的影响研究（小麦，青州廉颇村）	5 N1/4+N1/4+N1/4+N1/4	施肥方法	7858.92
667	Shandong	2008年山东省氮肥不同基追比对小麦/玉米养分需求与供给的影响研究（小麦，青州廉颇村）	5 N1/4+N1/4+N1/4+N1/4	施肥方法	7542.15
668	Shandong	2008年山东省氮肥不同基追比对小麦/玉米养分需求与供给的影响研究（小麦，青州廉颇村）	5 N1/4+N1/4+N1/4+N1/4	施肥方法	7661.64
672	Shandong	2009年山东省小麦返青期和拔节期追肥SPAD阈值的确定试验研究（青州市廉颇村）	1.N0(0+0+0)	氮肥用量	5301.6
678	Shandong	2009年山东省小麦返青期和拔节期追肥SPAD阈值的确定试验研究（青州市廉颇村）	1.N0(0+0+0)	氮肥用量	5191.06
681	Shandong	2009年山东省小麦返青期和拔节期追肥SPAD阈值的确定试验研究（青州市廉颇村）	1.N0(0+0+0)	氮肥用量	5483.74
690	Shandong	2009年山东省小麦返青期和拔节期追肥SPAD阈值的确定试验研究（青州市廉颇村）	1.N0(0+0+0)	氮肥用量	5417.9
720	Shandong	2009年山东省小麦返青期和拔节期追肥SPAD阈值的确定试验研究（青州市廉颇村）	3.N120(40+40+40)	氮肥用量	6149.7
728	Shandong	2009年山东省小麦返青期和拔节期追肥SPAD阈值的确定试验研究（青州市廉颇村）	3.N120(40+40+40)	氮肥用量	6051.2
729	Shandong	2009年山东省小麦返青期和拔节期追肥SPAD阈值的确定试验研究（青州市廉颇村）	3.N120(40+40+40)	氮肥用量	6143.9
738	Shandong	2009年山东省小麦返青期和拔节期追肥SPAD阈值的确定试验研究（青州市廉颇村）	3.N120(40+40+40)	氮肥用量	6268.3
744	Shandong	2009年山东省小麦返青期和拔节期追肥SPAD阈值的确定试验研究（青州市廉颇村）	4. N180(60+60+60)	氮肥用量	6230.9
752	Shandong	2009年山东省小麦返青期和拔节期追肥SPAD阈值的确定试验研究（青州市廉颇村）	4. N180(60+60+60)	氮肥用量	6329.3
756	Shandong	2009年山东省小麦返青期和拔节期追肥SPAD阈值的确定试验研究（青州市廉颇村）	4. N180(60+60+60)	氮肥用量	6378.9
762	Shandong	2009年山东省小麦返青期和拔节期追肥SPAD阈值的确定试验研究（青州市廉颇村）	4. N180(60+60+60)	氮肥用量	6292.7
817	Shandong	2009年山东省基于Nmin值的基肥用量与比例的确定小麦试验研究（青州市廉颇村）	1.N0(0+0+0)	氮肥用量	5156.1
821	Shandong	2009年山东省基于Nmin值的基肥用量与比例的确定小麦试验研究（青州市廉颇村）	1.N0(0+0+0)	氮肥用量	4970.8
828	Shandong	2009年山东省基于Nmin值的基肥用量与比例的确定小麦试验研究（青州市廉颇村）	1.N0(0+0+0)	氮肥用量	5199.19
831	Shandong	2009年山东省基于Nmin值的基肥用量与比例的确定小麦试验研究（青州市廉颇村）	1.N0(0+0+0)	氮肥用量	5034.1
841	Shandong	2009年山东省基于Nmin值的基肥用量与比例的确定小麦试验研究（青州市廉颇村）	2.N120(0+80+40)	氮肥用量	5490.2
845	Shandong	2009年山东省基于Nmin值的基肥用量与比例的确定小麦试验研究（青州市廉颇村）	2.N120(0+80+40)	氮肥用量	5635.8
853	Shandong	2009年山东省基于Nmin值的基肥用量与比例的确定小麦试验研究（青州市廉颇村）	2.N120(0+80+40)	氮肥用量	5545.5
855	Shandong	2009年山东省基于Nmin值的基肥用量与比例的确定小麦试验研究（青州市廉颇村）	2.N120(0+80+40)	氮肥用量	5580.5
865	Shandong	2009年山东省基于Nmin值的基肥用量与比例的确定小麦试验研究（青州市廉颇村）	3.N120(20+60+40)	氮肥用量	5792.68
869	Shandong	2009年山东省基于Nmin值的基肥用量与比例的确定小麦试验研究（青州市廉颇村）	3.N120(20+60+40)	氮肥用量	5811.4
877	Shandong	2009年山东省基于Nmin值的基肥用量与比例的确定小麦试验研究（青州市廉颇村）	3.N120(20+60+40)	氮肥用量	5917.1
881	Shandong	2009年山东省基于Nmin值的基肥用量与比例的确定小麦试验研究（青州市廉颇村）	3.N120(20+60+40)	氮肥用量	5791.9
890	Shandong	2009年山东省基于Nmin值的基肥用量与比例的确定小麦试验研究（青州市廉颇村）	4.N120(40+40+40)	氮肥用量	6013
893	Shandong	2009年山东省基于Nmin值的基肥用量与比例的确定小麦试验研究（青州市廉颇村）	4.N120(40+40+40)	氮肥用量	6122
901	Shandong	2009年山东省基于Nmin值的基肥用量与比例的确定小麦试验研究（青州市廉颇村）	4.N120(40+40+40)	氮肥用量	5995.1
905	Shandong	2009年山东省基于Nmin值的基肥用量与比例的确定小麦试验研究（青州市廉颇村）	4.N120(40+40+40)	氮肥用量	5912.9
909	Shandong	2009年山东省基于Nmin值的基肥用量与比例的确定小麦试验研究（青州市廉颇村）	5.N180(0+120+60)	氮肥用量	5619.5
918	Shandong	2009年山东省基于Nmin值的基肥用量与比例的确定小麦试验研究（青州市廉颇村）	5.N180(0+120+60)	氮肥用量	5643.9
925	Shandong	2009年山东省基于Nmin值的基肥用量与比例的确定小麦试验研究（青州市廉颇村）	5.N180(0+120+60)	氮肥用量	5539
929	Shandong	2009年山东省基于Nmin值的基肥用量与比例的确定小麦试验研究（青州市廉颇村）	5.N180(0+120+60)	氮肥用量	5535
933	Shandong	2009年山东省基于Nmin值的基肥用量与比例的确定小麦试验研究（青州市廉颇村）	6.N180(30+90+60)	氮肥用量	6061.8
942	Shandong	2009年山东省基于Nmin值的基肥用量与比例的确定小麦试验研究（青州市廉颇村）	6.N180(30+90+60)	氮肥用量	6162.6
950	Shandong	2009年山东省基于Nmin值的基肥用量与比例的确定小麦试验研究（青州市廉颇村）	6.N180(30+90+60)	氮肥用量	5965.9
953	Shandong	2009年山东省基于Nmin值的基肥用量与比例的确定小麦试验研究（青州市廉颇村）	6.N180(30+90+60)	氮肥用量	6159.3
957	Shandong	2009年山东省基于Nmin值的基肥用量与比例的确定小麦试验研究（青州市廉颇村）	7.N180(60+60+60)	氮肥用量	6395.9
966	Shandong	2009年山东省基于Nmin值的基肥用量与比例的确定小麦试验研究（青州市廉颇村）	7.N180(60+60+60)	氮肥用量	6243.9
969	Shandong	2009年山东省基于Nmin值的基肥用量与比例的确定小麦试验研究（青州市廉颇村）	7.N180(60+60+60)	氮肥用量	6353.7
978	Shandong	2009年山东省基于Nmin值的基肥用量与比例的确定小麦试验研究（青州市廉颇村）	7.N180(60+60+60)	氮肥用量	6251.2
981	Shandong	2008年山东省小麦-玉米养分限制因子定位试验研究（小麦，青州廉颇村）	OPT	养分限制因子（OPT试验）	8029.75	7823
982	Shandong	2008年山东省小麦-玉米养分限制因子定位试验研究（小麦，青州廉颇村）	OPT	养分限制因子（OPT试验）	8181.82	7823
983	Shandong	2008年山东省小麦-玉米养分限制因子定位试验研究（小麦，青州廉颇村）	OPT	养分限制因子（OPT试验）	7955.37	7823
984	Shandong	2009年山东省基于土壤测试和目标产量的OPT小麦试验研究（青州市廉颇村）	1)OPT	养分限制因子（OPT试验）	6960.3	6789
985	Shandong	2009年山东省基于土壤测试和目标产量的OPT小麦试验研究（青州市廉颇村）	1)OPT	养分限制因子（OPT试验）	7005.2	6789
986	Shandong	2009年山东省基于土壤测试和目标产量的OPT小麦试验研究（青州市廉颇村）	1)OPT	养分限制因子（OPT试验）	6870.8	6789
987	Shandong	2009年山东省基于土壤测试和目标产量的OPT小麦试验研究（青州市廉颇村）	2)OPT–N	养分限制因子（OPT试验）	5790.3
988	Shandong	2009年山东省基于土壤测试和目标产量的OPT小麦试验研究（青州市廉颇村）	2)OPT–N	养分限制因子（OPT试验）	5530.3
989	Shandong	2009年山东省基于土壤测试和目标产量的OPT小麦试验研究（青州市廉颇村）	2)OPT–N	养分限制因子（OPT试验）	5660.4
990	Shandong	2009年山东省基于土壤测试和目标产量的OPT小麦试验研究（青州市廉颇村）	3)OPT–P	养分限制因子（OPT试验）	6840.3
991	Shandong	2009年山东省基于土壤测试和目标产量的OPT小麦试验研究（青州市廉颇村）	3)OPT–P	养分限制因子（OPT试验）	6840.2
992	Shandong	2009年山东省基于土壤测试和目标产量的OPT小麦试验研究（青州市廉颇村）	3)OPT–P	养分限制因子（OPT试验）	6686.3
993	Shandong	2009年山东省基于土壤测试和目标产量的OPT小麦试验研究（青州市廉颇村）	4)OPT–K	养分限制因子（OPT试验）	6665.8
994	Shandong	2009年山东省基于土壤测试和目标产量的OPT小麦试验研究（青州市廉颇村）	4)OPT–K	养分限制因子（OPT试验）	6464.2
995	Shandong	2009年山东省基于土壤测试和目标产量的OPT小麦试验研究（青州市廉颇村）	4)OPT–K	养分限制因子（OPT试验）	6570.6
996	Shandong	2009年山东省基于土壤测试和目标产量的OPT小麦试验研究（青州市廉颇村）	5)60% OPT-N	养分限制因子（OPT试验）	6305.6
997	Shandong	2009年山东省基于土壤测试和目标产量的OPT小麦试验研究（青州市廉颇村）	5)60% OPT-N	养分限制因子（OPT试验）	6555.7
998	Shandong	2009年山东省基于土壤测试和目标产量的OPT小麦试验研究（青州市廉颇村）	5)60% OPT-N	养分限制因子（OPT试验）	6470.1
999	Shandong	2009年山东省基于土壤测试和目标产量的OPT小麦试验研究（青州市廉颇村）	6)FP1(农)	养分限制因子（OPT试验）	6695.3
1000	Shandong	2009年山东省基于土壤测试和目标产量的OPT小麦试验研究（青州市廉颇村）	6)FP1(农)	养分限制因子（OPT试验）	6600.5
1001	Shandong	2009年山东省基于土壤测试和目标产量的OPT小麦试验研究（青州市廉颇村）	6)FP1(农)	养分限制因子（OPT试验）	6805
1002	Shandong	2009年山东省基于土壤测试和目标产量的OPT小麦试验研究（青州市廉颇村）	7)FP2(官)	养分限制因子（OPT试验）	6795.8
1003	Shandong	2009年山东省基于土壤测试和目标产量的OPT小麦试验研究（青州市廉颇村）	7)FP2(官)	养分限制因子（OPT试验）	6805.4
1004	Shandong	2009年山东省基于土壤测试和目标产量的OPT小麦试验研究（青州市廉颇村）	7)FP2(官)	养分限制因子（OPT试验）	6755
1011	Shandong	2008年山东省小麦-玉米养分限制因子定位试验研究（小麦，青州廉颇村）	OPT-N	养分限制因子（OPT试验）	7383.47
1012	Shandong	2008年山东省小麦-玉米养分限制因子定位试验研究（小麦，青州廉颇村）	OPT-N	养分限制因子（OPT试验）	7404.96
1013	Shandong	2008年山东省小麦-玉米养分限制因子定位试验研究（小麦，青州廉颇村）	OPT-N	养分限制因子（OPT试验）	7691.74
1014	Shandong	2008年山东省小麦-玉米养分限制因子定位试验研究（小麦，青州廉颇村）	OPT-P	养分限制因子（OPT试验）	7789.26
1015	Shandong	2008年山东省小麦-玉米养分限制因子定位试验研究（小麦，青州廉颇村）	OPT-P	养分限制因子（OPT试验）	7424.79
1016	Shandong	2008年山东省小麦-玉米养分限制因子定位试验研究（小麦，青州廉颇村）	OPT-P	养分限制因子（OPT试验）	8256.2
1017	Shandong	2008年山东省小麦-玉米养分限制因子定位试验研究（小麦，青州廉颇村）	OPT-K	养分限制因子（OPT试验）	7631.4
1018	Shandong	2008年山东省小麦-玉米养分限制因子定位试验研究（小麦，青州廉颇村）	OPT-K	养分限制因子（OPT试验）	7815.7
1019	Shandong	2008年山东省小麦-玉米养分限制因子定位试验研究（小麦，青州廉颇村）	OPT-K	养分限制因子（OPT试验）	7466.12
1020	Shandong	2008年山东省小麦-玉米养分限制因子定位试验研究（小麦，青州廉颇村）	FP	养分限制因子（OPT试验）	8114.88
1021	Shandong	2008年山东省小麦-玉米养分限制因子定位试验研究（小麦，青州廉颇村）	FP	养分限制因子（OPT试验）	7980.99
1022	Shandong	2008年山东省小麦-玉米养分限制因子定位试验研究（小麦，青州廉颇村）	FP	养分限制因子（OPT试验）	7858.68
1023	Shandong	2008年山东省小麦-玉米养分限制因子定位试验研究（小麦，青州廉颇村）	CK0	养分限制因子（OPT试验）	6570.25
1024	Shandong	2008年山东省小麦-玉米养分限制因子定位试验研究（小麦，青州廉颇村）	CK0	养分限制因子（OPT试验）	6782.64
1025	Shandong	2008年山东省小麦-玉米养分限制因子定位试验研究（小麦，青州廉颇村）	CK0	养分限制因子（OPT试验）	6750.41
1027	Shandong	2010年山东省基于Nmin值的基肥用量与比例的确定小麦试验研究（德州市平原县）	1.N0(0+0+0)	氮肥用量	4833.3
1032	Shandong	2010年山东省基于Nmin值的基肥用量与比例的确定小麦试验研究（德州市平原县）	1.N0(0+0+0)	氮肥用量	4633.3
1037	Shandong	2010年山东省基于Nmin值的基肥用量与比例的确定小麦试验研究（德州市平原县）	1.N0(0+0+0)	氮肥用量	5000
1043	Shandong	2010年山东省基于Nmin值的基肥用量与比例的确定小麦试验研究（德州市平原县）	2.N120(0+80+40)	氮肥用量	5233.3
1049	Shandong	2010年山东省基于Nmin值的基肥用量与比例的确定小麦试验研究（德州市平原县）	2.N120(0+80+40)	氮肥用量	5400
1054	Shandong	2010年山东省基于Nmin值的基肥用量与比例的确定小麦试验研究（德州市平原县）	2.N120(0+80+40)	氮肥用量	4766.7
1059	Shandong	2010年山东省基于Nmin值的基肥用量与比例的确定小麦试验研究（德州市平原县）	3.N120(20+60+40)	氮肥用量	5600
1064	Shandong	2010年山东省基于Nmin值的基肥用量与比例的确定小麦试验研究（德州市平原县）	3.N120(20+60+40)	氮肥用量	5900
1069	Shandong	2010年山东省基于Nmin值的基肥用量与比例的确定小麦试验研究（德州市平原县）	3.N120(20+60+40)	氮肥用量	6033.3
1075	Shandong	2010年山东省基于Nmin值的基肥用量与比例的确定小麦试验研究（德州市平原县）	4.N120(40+40+40)	氮肥用量	6000
1080	Shandong	2010年山东省基于Nmin值的基肥用量与比例的确定小麦试验研究（德州市平原县）	4.N120(40+40+40)	氮肥用量	6266.7
1081	Shandong	2010年山东省基于Nmin值的基肥用量与比例的确定小麦试验研究（德州市平原县）	4.N120(40+40+40)	氮肥用量	5966.7
1086	Shandong	2010年山东省基于Nmin值的基肥用量与比例的确定小麦试验研究（德州市平原县）	5.N180(0+120+60)	氮肥用量	5366.7
1091	Shandong	2010年山东省基于Nmin值的基肥用量与比例的确定小麦试验研究（德州市平原县）	5.N180(0+120+60)	氮肥用量	5166.7
1097	Shandong	2010年山东省基于Nmin值的基肥用量与比例的确定小麦试验研究（德州市平原县）	5.N180(0+120+60)	氮肥用量	5400
1102	Shandong	2010年山东省基于Nmin值的基肥用量与比例的确定小麦试验研究（德州市平原县）	6.N180(30+90+60)	氮肥用量	5966.7
1107	Shandong	2010年山东省基于Nmin值的基肥用量与比例的确定小麦试验研究（德州市平原县）	6.N180(30+90+60)	氮肥用量	6133.3
1112	Shandong	2010年山东省基于Nmin值的基肥用量与比例的确定小麦试验研究（德州市平原县）	6.N180(30+90+60)	氮肥用量	6266.7
1117	Shandong	2010年山东省基于Nmin值的基肥用量与比例的确定小麦试验研究（德州市平原县）	7.N180(60+60+60)	氮肥用量	6500
1123	Shandong	2010年山东省基于Nmin值的基肥用量与比例的确定小麦试验研究（德州市平原县）	7.N180(60+60+60)	氮肥用量	6800
1129	Shandong	2010年山东省基于Nmin值的基肥用量与比例的确定小麦试验研究（德州市平原县）	7.N180(60+60+60)	氮肥用量	6300
1135	Shandong	2010年山东省小麦返青期和拔节期追肥SPAD阈值的确定试验研究（青州市廉颇村）	1.N0(0+0+0)	氮肥用量	5133.3
1140	Shandong	2010年山东省小麦返青期和拔节期追肥SPAD阈值的确定试验研究（青州市廉颇村）	1.N0(0+0+0)	氮肥用量	5366.7
1145	Shandong	2010年山东省小麦返青期和拔节期追肥SPAD阈值的确定试验研究（青州市廉颇村）	1.N0(0+0+0)	氮肥用量	4933.3
1161	Shandong	2010年山东省小麦返青期和拔节期追肥SPAD阈值的确定试验研究（青州市廉颇村）	3.N120(40+40+40)	氮肥用量	6133.3
1166	Shandong	2010年山东省小麦返青期和拔节期追肥SPAD阈值的确定试验研究（青州市廉颇村）	3.N120(40+40+40)	氮肥用量	5766.7
1171	Shandong	2010年山东省小麦返青期和拔节期追肥SPAD阈值的确定试验研究（青州市廉颇村）	3.N120(40+40+40)	氮肥用量	6300
1177	Shandong	2010年山东省小麦返青期和拔节期追肥SPAD阈值的确定试验研究（青州市廉颇村）	4. N180(60+60+60)	氮肥用量	6400
1182	Shandong	2010年山东省小麦返青期和拔节期追肥SPAD阈值的确定试验研究（青州市廉颇村）	4. N180(60+60+60)	氮肥用量	6133.3
1188	Shandong	2010年山东省小麦返青期和拔节期追肥SPAD阈值的确定试验研究（青州市廉颇村）	4. N180(60+60+60)	氮肥用量	6633.3
1221	Shandong	2010年山东省基于土壤测试和目标产量的OPT小麦试验研究（青州市廉颇村）	1)OPT	养分限制因子（OPT试验）	7233.33	5733
1222	Shandong	2010年山东省基于土壤测试和目标产量的OPT小麦试验研究（青州市廉颇村）	1)OPT	养分限制因子（OPT试验）	6300	5733
1223	Shandong	2010年山东省基于土壤测试和目标产量的OPT小麦试验研究（青州市廉颇村）	1)OPT	养分限制因子（OPT试验）	6566.67	5733
1224	Shandong	2010年山东省基于土壤测试和目标产量的OPT小麦试验研究（青州市廉颇村）	2)OPT–N	养分限制因子（OPT试验）	5200
1225	Shandong	2010年山东省基于土壤测试和目标产量的OPT小麦试验研究（青州市廉颇村）	2)OPT–N	养分限制因子（OPT试验）	5433.33
1226	Shandong	2010年山东省基于土壤测试和目标产量的OPT小麦试验研究（青州市廉颇村）	2)OPT–N	养分限制因子（OPT试验）	4966.67
1227	Shandong	2010年山东省基于土壤测试和目标产量的OPT小麦试验研究（青州市廉颇村）	3)OPT–P	养分限制因子（OPT试验）	5733.33
1228	Shandong	2010年山东省基于土壤测试和目标产量的OPT小麦试验研究（青州市廉颇村）	3)OPT–P	养分限制因子（OPT试验）	5466.67
1229	Shandong	2010年山东省基于土壤测试和目标产量的OPT小麦试验研究（青州市廉颇村）	3)OPT–P	养分限制因子（OPT试验）	6000
1230	Shandong	2010年山东省基于土壤测试和目标产量的OPT小麦试验研究（青州市廉颇村）	4)OPT–K	养分限制因子（OPT试验）	5600
1231	Shandong	2010年山东省基于土壤测试和目标产量的OPT小麦试验研究（青州市廉颇村）	4)OPT–K	养分限制因子（OPT试验）	5766.67
1232	Shandong	2010年山东省基于土壤测试和目标产量的OPT小麦试验研究（青州市廉颇村）	4)OPT–K	养分限制因子（OPT试验）	6033.33
1233	Shandong	2010年山东省基于土壤测试和目标产量的OPT小麦试验研究（青州市廉颇村）	5)60% OPT-N	养分限制因子（OPT试验）	6600
1234	Shandong	2010年山东省基于土壤测试和目标产量的OPT小麦试验研究（青州市廉颇村）	5)60% OPT-N	养分限制因子（OPT试验）	6766.67
1235	Shandong	2010年山东省基于土壤测试和目标产量的OPT小麦试验研究（青州市廉颇村）	5)60% OPT-N	养分限制因子（OPT试验）	6400
1236	Shandong	2010年山东省基于土壤测试和目标产量的OPT小麦试验研究（青州市廉颇村）	6)FP1(农)	养分限制因子（OPT试验）	6800
1237	Shandong	2010年山东省基于土壤测试和目标产量的OPT小麦试验研究（青州市廉颇村）	6)FP1(农)	养分限制因子（OPT试验）	6933.33
1238	Shandong	2010年山东省基于土壤测试和目标产量的OPT小麦试验研究（青州市廉颇村）	6)FP1(农)	养分限制因子（OPT试验）	6600
1239	Shandong	2010年山东省基于土壤测试和目标产量的OPT小麦试验研究（青州市廉颇村）	7)FP2(官)	养分限制因子（OPT试验）	6700
1240	Shandong	2010年山东省基于土壤测试和目标产量的OPT小麦试验研究（青州市廉颇村）	7)FP2(官)	养分限制因子（OPT试验）	6266.67
1241	Shandong	2010年山东省基于土壤测试和目标产量的OPT小麦试验研究（青州市廉颇村）	7)FP2(官)	养分限制因子（OPT试验）	6366.67
337	Henan	2008-2009河南新坡小麦OPT试验	1 OPT	养分限制因子（OPT试验）	7438	6249
338	Henan	2008-2009河南新坡小麦OPT试验	1 OPT	养分限制因子（OPT试验）	7659	6249
339	Henan	2008-2009河南新坡小麦OPT试验	1 OPT	养分限制因子（OPT试验）	7803	6249
340	Henan	2008-2009河南新坡小麦OPT试验	2 OPT-N	养分限制因子（OPT试验）	5243
341	Henan	2008-2009河南新坡小麦OPT试验	2 OPT-N	养分限制因子（OPT试验）	5514
342	Henan	2008-2009河南新坡小麦OPT试验	2 OPT-N	养分限制因子（OPT试验）	5612
343	Henan	2008-2009河南新坡小麦OPT试验	3 OPT-P	养分限制因子（OPT试验）	6147
344	Henan	2008-2009河南新坡小麦OPT试验	3 OPT-P	养分限制因子（OPT试验）	6224
345	Henan	2008-2009河南新坡小麦OPT试验	3 OPT-P	养分限制因子（OPT试验）	6376
346	Henan	2008-2009河南新坡小麦OPT试验	4 OPT-K	养分限制因子（OPT试验）	6447
347	Henan	2008-2009河南新坡小麦OPT试验	4 OPT-K	养分限制因子（OPT试验）	6655
348	Henan	2008-2009河南新坡小麦OPT试验	4 OPT-K	养分限制因子（OPT试验）	6829
349	Henan	2008-2009河南新坡小麦OPT试验	5 FP	养分限制因子（OPT试验）	7135
350	Henan	2008-2009河南新坡小麦OPT试验	5 FP	养分限制因子（OPT试验）	7242
351	Henan	2008-2009河南新坡小麦OPT试验	5 FP	养分限制因子（OPT试验）	7303
352	Henan	2008-2009河南新坡小麦OPT试验	6 CK	养分限制因子（OPT试验）	4549
353	Henan	2008-2009河南新坡小麦OPT试验	6 CK	养分限制因子（OPT试验）	4857
354	Henan	2008-2009河南新坡小麦OPT试验	6 CK	养分限制因子（OPT试验）	5013
355	Henan	2008-2009河南平陵小麦OPT试验	1 OPT	养分限制因子（OPT试验）	7664	6594.3
356	Henan	2008-2009河南平陵小麦OPT试验	1 OPT	养分限制因子（OPT试验）	7891	6594.3
357	Henan	2008-2009河南平陵小麦OPT试验	1 OPT	养分限制因子（OPT试验）	8040	6594.3
358	Henan	2008-2009河南平陵小麦OPT试验	2 OPT-N	养分限制因子（OPT试验）	5402
359	Henan	2008-2009河南平陵小麦OPT试验	2 OPT-N	养分限制因子（OPT试验）	5682
360	Henan	2008-2009河南平陵小麦OPT试验	2 OPT-N	养分限制因子（OPT试验）	5782
361	Henan	2008-2009河南平陵小麦OPT试验	3 OPT-P	养分限制因子（OPT试验）	6503
362	Henan	2008-2009河南平陵小麦OPT试验	3 OPT-P	养分限制因子（OPT试验）	6626
363	Henan	2008-2009河南平陵小麦OPT试验	3 OPT-P	养分限制因子（OPT试验）	6654
364	Henan	2008-2009河南平陵小麦OPT试验	4 OPT-K	养分限制因子（OPT试验）	6643
365	Henan	2008-2009河南平陵小麦OPT试验	4 OPT-K	养分限制因子（OPT试验）	6857
366	Henan	2008-2009河南平陵小麦OPT试验	4 OPT-K	养分限制因子（OPT试验）	7036
367	Henan	2008-2009河南平陵小麦OPT试验	5 FP	养分限制因子（OPT试验）	7352
368	Henan	2008-2009河南平陵小麦OPT试验	5 FP	养分限制因子（OPT试验）	7462
369	Henan	2008-2009河南平陵小麦OPT试验	5 FP	养分限制因子（OPT试验）	7525
370	Henan	2008-2009河南平陵小麦OPT试验	6 CK	养分限制因子（OPT试验）	4687
371	Henan	2008-2009河南平陵小麦OPT试验	6 CK	养分限制因子（OPT试验）	5005
372	Henan	2008-2009河南平陵小麦OPT试验	6 CK	养分限制因子（OPT试验）	5165
373	Henan	2008-2009河南朱寨小麦OPT试验	1 OPT	养分限制因子（OPT试验）	7552	6400
374	Henan	2008-2009河南朱寨小麦OPT试验	1 OPT	养分限制因子（OPT试验）	7776	6400
375	Henan	2008-2009河南朱寨小麦OPT试验	1 OPT	养分限制因子（OPT试验）	7922	6400
376	Henan	2008-2009河南朱寨小麦OPT试验	2 OPT-N	养分限制因子（OPT试验）	5323
377	Henan	2008-2009河南朱寨小麦OPT试验	2 OPT-N	养分限制因子（OPT试验）	5599
378	Henan	2008-2009河南朱寨小麦OPT试验	2 OPT-N	养分限制因子（OPT试验）	5698
379	Henan	2008-2009河南朱寨小麦OPT试验	3 OPT-P	养分限制因子（OPT试验）	6324
380	Henan	2008-2009河南朱寨小麦OPT试验	3 OPT-P	养分限制因子（OPT试验）	6403
381	Henan	2008-2009河南朱寨小麦OPT试验	3 OPT-P	养分限制因子（OPT试验）	6473
382	Henan	2008-2009河南朱寨小麦OPT试验	4 OPT-K	养分限制因子（OPT试验）	6546
383	Henan	2008-2009河南朱寨小麦OPT试验	4 OPT-K	养分限制因子（OPT试验）	6757
384	Henan	2008-2009河南朱寨小麦OPT试验	4 OPT-K	养分限制因子（OPT试验）	6933
385	Henan	2008-2009河南朱寨小麦OPT试验	5 FP	养分限制因子（OPT试验）	7244
386	Henan	2008-2009河南朱寨小麦OPT试验	5 FP	养分限制因子（OPT试验）	7353
387	Henan	2008-2009河南朱寨小麦OPT试验	5 FP	养分限制因子（OPT试验）	7415
388	Henan	2008-2009河南朱寨小麦OPT试验	6 CK	养分限制因子（OPT试验）	4618
389	Henan	2008-2009河南朱寨小麦OPT试验	6 CK	养分限制因子（OPT试验）	4931
390	Henan	2008-2009河南朱寨小麦OPT试验	6 CK	养分限制因子（OPT试验）	5089
391	Henan	2008-2009河南平陵小麦氮素用量试验	CK	氮肥用量	4761
392	Henan	2008-2009河南平陵小麦氮素用量试验	CK	氮肥用量	4902
393	Henan	2008-2009河南平陵小麦氮素用量试验	CK	氮肥用量	4964
394	Henan	2008-2009河南平陵小麦氮素用量试验	N0P75K60	氮肥用量	6617
395	Henan	2008-2009河南平陵小麦氮素用量试验	N0P75K60	氮肥用量	6835
396	Henan	2008-2009河南平陵小麦氮素用量试验	N0P75K60	氮肥用量	6960
397	Henan	2008-2009河南平陵小麦氮素用量试验	N135P75K60	氮肥用量	6997
398	Henan	2008-2009河南平陵小麦氮素用量试验	N135P75K60	氮肥用量	7167
399	Henan	2008-2009河南平陵小麦氮素用量试验	N135P75K60	氮肥用量	7220
400	Henan	2008-2009河南平陵小麦氮素用量试验	N180P75K60	氮肥用量	7232
401	Henan	2008-2009河南平陵小麦氮素用量试验	N180P75K60	氮肥用量	7379
402	Henan	2008-2009河南平陵小麦氮素用量试验	N180P75K60	氮肥用量	7503
409	Henan	2008年河南省浚县冬小麦养分限制因子试验	OPT	养分限制因子（OPT试验）	7427.5	6851.7
410	Henan	2008年河南省浚县冬小麦养分限制因子试验	OPT	养分限制因子（OPT试验）	7572.5	6851.7
411	Henan	2008年河南省浚县冬小麦养分限制因子试验	OPT	养分限制因子（OPT试验）	7402.5	6851.7
412	Henan	2008年河南省浚县冬小麦养分限制因子试验	OPT-N	养分限制因子（OPT试验）	6942.5
413	Henan	2008年河南省浚县冬小麦养分限制因子试验	OPT-N	养分限制因子（OPT试验）	5672.5
414	Henan	2008年河南省浚县冬小麦养分限制因子试验	OPT-N	养分限制因子（OPT试验）	6682.5
415	Henan	2008年河南省浚县冬小麦养分限制因子试验	OPT-P	养分限制因子（OPT试验）	6670
416	Henan	2008年河南省浚县冬小麦养分限制因子试验	OPT-P	养分限制因子（OPT试验）	7192.5
417	Henan	2008年河南省浚县冬小麦养分限制因子试验	OPT-P	养分限制因子（OPT试验）	6692.5
418	Henan	2008年河南省浚县冬小麦养分限制因子试验	OPT-K	养分限制因子（OPT试验）	7090
419	Henan	2008年河南省浚县冬小麦养分限制因子试验	OPT-K	养分限制因子（OPT试验）	7042.5
420	Henan	2008年河南省浚县冬小麦养分限制因子试验	OPT-K	养分限制因子（OPT试验）	7045
421	Henan	2008年河南省浚县冬小麦养分限制因子试验	CK	养分限制因子（OPT试验）	5800
422	Henan	2008年河南省浚县冬小麦养分限制因子试验	CK	养分限制因子（OPT试验）	5165
423	Henan	2008年河南省浚县冬小麦养分限制因子试验	CK	养分限制因子（OPT试验）	6007.5
424	Henan	2008年河南省浚县冬小麦养分限制因子试验	FP	养分限制因子（OPT试验）	7457.5
425	Henan	2008年河南省浚县冬小麦养分限制因子试验	FP	养分限制因子（OPT试验）	7370
426	Henan	2008年河南省浚县冬小麦养分限制因子试验	FP	养分限制因子（OPT试验）	6915
427	Henan	2008年河南省浚县冬小麦氮肥基追比试验	N3	施肥时期	7840
428	Henan	2008年河南省浚县冬小麦氮肥基追比试验	N3	施肥时期	7485
429	Henan	2008年河南省浚县冬小麦氮肥基追比试验	N3	施肥时期	7655
430	Henan	2008年河南省浚县冬小麦氮肥基追比试验	N4	施肥时期	7807.5
431	Henan	2008年河南省浚县冬小麦氮肥基追比试验	N4	施肥时期	7252.5
432	Henan	2008年河南省浚县冬小麦氮肥基追比试验	N4	施肥时期	7610
433	Henan	2008年河南省浚县冬小麦氮肥基追比试验	N0	施肥时期	6467.5
434	Henan	2008年河南省浚县冬小麦氮肥基追比试验	N0	施肥时期	6812.5
435	Henan	2008年河南省浚县冬小麦氮肥基追比试验	N0	施肥时期	6555
436	Henan	2008年河南省浚县冬小麦氮肥基追比试验	N1	施肥时期	6835
437	Henan	2008年河南省浚县冬小麦氮肥基追比试验	N1	施肥时期	7032.5
438	Henan	2008年河南省浚县冬小麦氮肥基追比试验	N1	施肥时期	6657.5
439	Henan	2008年河南省浚县冬小麦氮肥基追比试验	N2	施肥时期	7347.5
440	Henan	2008年河南省浚县冬小麦氮肥基追比试验	N2	施肥时期	7382.5
441	Henan	2008年河南省浚县冬小麦氮肥基追比试验	N2	施肥时期	7785
442	Henan	2008年河南省浚县冬小麦钾肥基追比试验	K0	施肥时期	6810
443	Henan	2008年河南省浚县冬小麦钾肥基追比试验	K0	施肥时期	6910
444	Henan	2008年河南省浚县冬小麦钾肥基追比试验	K0	施肥时期	6842.5
445	Henan	2008年河南省浚县冬小麦钾肥基追比试验	K1	施肥时期	7327
446	Henan	2008年河南省浚县冬小麦钾肥基追比试验	K1	施肥时期	7385.5
447	Henan	2008年河南省浚县冬小麦钾肥基追比试验	K1	施肥时期	7402.5
448	Henan	2008年河南省浚县冬小麦钾肥基追比试验	K2	施肥时期	7347.5
449	Henan	2008年河南省浚县冬小麦钾肥基追比试验	K2	施肥时期	7382.5
450	Henan	2008年河南省浚县冬小麦钾肥基追比试验	K2	施肥时期	7785
451	Henan	2008年河南省浚县冬小麦钾肥基追比试验	K3	施肥时期	7125
452	Henan	2008年河南省浚县冬小麦钾肥基追比试验	K3	施肥时期	7087.5
453	Henan	2008年河南省浚县冬小麦钾肥基追比试验	K3	施肥时期	7065
454	Henan	2008年河南省浚县冬小麦需肥规律试验	OPT	施肥时期	7655
455	Henan	2008年河南省浚县冬小麦需肥规律试验	OPT	施肥时期	7465
456	Henan	2008年河南省浚县冬小麦需肥规律试验	OPT	施肥时期	6980
457	Henan	2008年河南省浚县冬小麦需肥规律试验	CK	施肥时期	5800
458	Henan	2008年河南省浚县冬小麦需肥规律试验	CK	施肥时期	5165
459	Henan	2008年河南省浚县冬小麦需肥规律试验	CK	施肥时期	6007.5
460	Henan	2009年河南省浚县冬小麦氮肥运筹试验	N0	施肥时期	8911.84
461	Henan	2009年河南省浚县冬小麦氮肥运筹试验	N0	施肥时期	8997.37
462	Henan	2009年河南省浚县冬小麦氮肥运筹试验	N0	施肥时期	8843.42
463	Henan	2009年河南省浚县冬小麦氮肥运筹试验	N0	施肥时期	8894.74
464	Henan	2009年河南省浚县冬小麦氮肥运筹试验	N1	施肥时期	9527.63
465	Henan	2009年河南省浚县冬小麦氮肥运筹试验	N1	施肥时期	9322.37
466	Henan	2009年河南省浚县冬小麦氮肥运筹试验	N1	施肥时期	9356.58
467	Henan	2009年河南省浚县冬小麦氮肥运筹试验	N1	施肥时期	9561.84
468	Henan	2009年河南省浚县冬小麦氮肥运筹试验	N2	施肥时期	9476.32
469	Henan	2009年河南省浚县冬小麦氮肥运筹试验	N2	施肥时期	9715.79
470	Henan	2009年河南省浚县冬小麦氮肥运筹试验	N2	施肥时期	9236.84
471	Henan	2009年河南省浚县冬小麦氮肥运筹试验	N2	施肥时期	9578.95
472	Henan	2009年河南省浚县冬小麦氮肥运筹试验	N3	施肥时期	9664.47
473	Henan	2009年河南省浚县冬小麦氮肥运筹试验	N3	施肥时期	9869.74
474	Henan	2009年河南省浚县冬小麦氮肥运筹试验	N3	施肥时期	10092.1
475	Henan	2009年河南省浚县冬小麦氮肥运筹试验	N3	施肥时期	9955.26
476	Henan	2009年河南省浚县冬小麦氮肥运筹试验	N4	施肥时期	9732.89
477	Henan	2009年河南省浚县冬小麦氮肥运筹试验	N4	施肥时期	10297.4
478	Henan	2009年河南省浚县冬小麦氮肥运筹试验	N4	施肥时期	10365.8
479	Henan	2009年河南省浚县冬小麦氮肥运筹试验	N4	施肥时期	10109.2
480	Henan	2009年河南省浚县冬小麦氮肥运筹试验	N5	施肥时期	9804.21
481	Henan	2009年河南省浚县冬小麦氮肥运筹试验	N5	施肥时期	10080.3
482	Henan	2009年河南省浚县冬小麦氮肥运筹试验	N5	施肥时期	9675.79
483	Henan	2009年河南省浚县冬小麦氮肥运筹试验	N5	施肥时期	9622.89
484	Henan	2009年河南省浚县冬小麦氮肥运筹试验	N6	施肥时期	9903.95
485	Henan	2009年河南省浚县冬小麦氮肥运筹试验	N6	施肥时期	9938.16
486	Henan	2009年河南省浚县冬小麦氮肥运筹试验	N6	施肥时期	10075
487	Henan	2009年河南省浚县冬小麦氮肥运筹试验	N6	施肥时期	10211.8
488	Henan	2009年河南省浚县冬小麦氮肥用量试验	N0	氮肥用量	8911.84
489	Henan	2009年河南省浚县冬小麦氮肥用量试验	N0	氮肥用量	8997.37
490	Henan	2009年河南省浚县冬小麦氮肥用量试验	N0	氮肥用量	8843.42
491	Henan	2009年河南省浚县冬小麦氮肥用量试验	N0	氮肥用量	8894.74
496	Henan	2009年河南省浚县冬小麦氮肥用量试验	N2	氮肥用量	9664.47
497	Henan	2009年河南省浚县冬小麦氮肥用量试验	N2	氮肥用量	9869.74
498	Henan	2009年河南省浚县冬小麦氮肥用量试验	N2	氮肥用量	10092.1
499	Henan	2009年河南省浚县冬小麦氮肥用量试验	N2	氮肥用量	9955.26
500	Henan	2009年河南省浚县冬小麦氮肥用量试验	N3	氮肥用量	9903.95
501	Henan	2009年河南省浚县冬小麦氮肥用量试验	N3	氮肥用量	9938.16
502	Henan	2009年河南省浚县冬小麦氮肥用量试验	N3	氮肥用量	10075
503	Henan	2009年河南省浚县冬小麦氮肥用量试验	N3	氮肥用量	10211.8
544	Henan	2002-2003小麦河南省洛阳孟津县送庄乡朱寨村养分监测村OPT试验	NPK	养分限制因子（OPT试验）	6243	4875.3
545	Henan	2002-2003小麦河南省洛阳孟津县送庄乡朱寨村养分监测村OPT试验	NPK	养分限制因子（OPT试验）	6120	4875.3
546	Henan	2002-2003小麦河南省洛阳孟津县送庄乡朱寨村养分监测村OPT试验	NPK	养分限制因子（OPT试验）	5637	4875.3
547	Henan	2002-2003小麦河南省洛阳孟津县送庄乡朱寨村养分监测村OPT试验	PK	养分限制因子（OPT试验）	4950
548	Henan	2002-2003小麦河南省洛阳孟津县送庄乡朱寨村养分监测村OPT试验	PK	养分限制因子（OPT试验）	4350
549	Henan	2002-2003小麦河南省洛阳孟津县送庄乡朱寨村养分监测村OPT试验	PK	养分限制因子（OPT试验）	3827
550	Henan	2002-2003小麦河南省洛阳孟津县送庄乡朱寨村养分监测村OPT试验	NK	养分限制因子（OPT试验）	5184
551	Henan	2002-2003小麦河南省洛阳孟津县送庄乡朱寨村养分监测村OPT试验	NK	养分限制因子（OPT试验）	4397
552	Henan	2002-2003小麦河南省洛阳孟津县送庄乡朱寨村养分监测村OPT试验	NK	养分限制因子（OPT试验）	5045
553	Henan	2002-2003小麦河南省洛阳孟津县送庄乡朱寨村养分监测村OPT试验	NP	养分限制因子（OPT试验）	5820
554	Henan	2002-2003小麦河南省洛阳孟津县送庄乡朱寨村养分监测村OPT试验	NP	养分限制因子（OPT试验）	5465
555	Henan	2002-2003小麦河南省洛阳孟津县送庄乡朱寨村养分监测村OPT试验	NP	养分限制因子（OPT试验）	5456
556	Henan	2002-2003小麦河南省洛阳孟津县送庄乡朱寨村养分监测村OPT试验	CK	养分限制因子（OPT试验）	3722
557	Henan	2002-2003小麦河南省洛阳孟津县送庄乡朱寨村养分监测村OPT试验	CK	养分限制因子（OPT试验）	3240
558	Henan	2002-2003小麦河南省洛阳孟津县送庄乡朱寨村养分监测村OPT试验	CK	养分限制因子（OPT试验）	2790
575	Henan	2002-2003小麦河南省驻马店遂平县和兴乡养分村OPT试验	OPT	养分限制因子（OPT试验）	3950	3466.7
576	Henan	2002-2003小麦河南省驻马店遂平县和兴乡养分村OPT试验	OPT	养分限制因子（OPT试验）	4150	3466.7
577	Henan	2002-2003小麦河南省驻马店遂平县和兴乡养分村OPT试验	OPT	养分限制因子（OPT试验）	4250	3466.7
578	Henan	2002-2003小麦河南省驻马店遂平县和兴乡养分村OPT试验	OPT-N	养分限制因子（OPT试验）	3800
579	Henan	2002-2003小麦河南省驻马店遂平县和兴乡养分村OPT试验	OPT-N	养分限制因子（OPT试验）	3650
580	Henan	2002-2003小麦河南省驻马店遂平县和兴乡养分村OPT试验	OPT-N	养分限制因子（OPT试验）	3900
581	Henan	2002-2003小麦河南省驻马店遂平县和兴乡养分村OPT试验	OPT-P	养分限制因子（OPT试验）	3350
582	Henan	2002-2003小麦河南省驻马店遂平县和兴乡养分村OPT试验	OPT-P	养分限制因子（OPT试验）	3400
583	Henan	2002-2003小麦河南省驻马店遂平县和兴乡养分村OPT试验	OPT-P	养分限制因子（OPT试验）	3650
584	Henan	2002-2003小麦河南省驻马店遂平县和兴乡养分村OPT试验	OPT-K	养分限制因子（OPT试验）	3400
585	Henan	2002-2003小麦河南省驻马店遂平县和兴乡养分村OPT试验	OPT-K	养分限制因子（OPT试验）	3200
586	Henan	2002-2003小麦河南省驻马店遂平县和兴乡养分村OPT试验	OPT-K	养分限制因子（OPT试验）	3550
587	Henan	2002-2003小麦河南省驻马店遂平县和兴乡养分村OPT试验	CK	养分限制因子（OPT试验）	3700
588	Henan	2002-2003小麦河南省驻马店遂平县和兴乡养分村OPT试验	CK	养分限制因子（OPT试验）	3550
589	Henan	2002-2003小麦河南省驻马店遂平县和兴乡养分村OPT试验	CK	养分限制因子（OPT试验）	3450
590	Henan	2003-2004小麦河南驻马店遂平和兴OPT	opt-ck	养分限制因子（OPT试验）	3352.5
591	Henan	2003-2004小麦河南驻马店遂平和兴OPT	opt-ck	养分限制因子（OPT试验）	3202.5
592	Henan	2003-2004小麦河南驻马店遂平和兴OPT	opt-ck	养分限制因子（OPT试验）	3252
593	Henan	2003-2004小麦河南驻马店遂平和兴OPT	opt-N	养分限制因子（OPT试验）	3451.5
594	Henan	2003-2004小麦河南驻马店遂平和兴OPT	opt-N	养分限制因子（OPT试验）	3552
595	Henan	2003-2004小麦河南驻马店遂平和兴OPT	opt-N	养分限制因子（OPT试验）	3252
596	Henan	2003-2004小麦河南驻马店遂平和兴OPT	opt-P	养分限制因子（OPT试验）	8539.5
597	Henan	2003-2004小麦河南驻马店遂平和兴OPT	opt-P	养分限制因子（OPT试验）	7954.5
598	Henan	2003-2004小麦河南驻马店遂平和兴OPT	opt-P	养分限制因子（OPT试验）	7704
599	Henan	2003-2004小麦河南驻马店遂平和兴OPT	opt-K	养分限制因子（OPT试验）	7704
600	Henan	2003-2004小麦河南驻马店遂平和兴OPT	opt-K	养分限制因子（OPT试验）	7453.5
601	Henan	2003-2004小麦河南驻马店遂平和兴OPT	opt-K	养分限制因子（OPT试验）	7653
602	Henan	2003-2004小麦河南驻马店遂平和兴OPT	optNPK	养分限制因子（OPT试验）	8754	8066
603	Henan	2003-2004小麦河南驻马店遂平和兴OPT	optNPK	养分限制因子（OPT试验）	8404.5	8066
604	Henan	2003-2004小麦河南驻马店遂平和兴OPT	optNPK	养分限制因子（OPT试验）	8505	8066
623	Henan	2004-2005小麦河南洛阳孟津OPT	opt-ck	养分限制因子（OPT试验）	6720
624	Henan	2004-2005小麦河南洛阳孟津OPT	opt-ck	养分限制因子（OPT试验）	7230
625	Henan	2004-2005小麦河南洛阳孟津OPT	opt-ck	养分限制因子（OPT试验）	6945
626	Henan	2004-2005小麦河南洛阳孟津OPT	opt-N	养分限制因子（OPT试验）	6930
627	Henan	2004-2005小麦河南洛阳孟津OPT	opt-N	养分限制因子（OPT试验）	7305
628	Henan	2004-2005小麦河南洛阳孟津OPT	opt-N	养分限制因子（OPT试验）	7320
629	Henan	2004-2005小麦河南洛阳孟津OPT	opt-P	养分限制因子（OPT试验）	7815
630	Henan	2004-2005小麦河南洛阳孟津OPT	opt-P	养分限制因子（OPT试验）	7725
631	Henan	2004-2005小麦河南洛阳孟津OPT	opt-P	养分限制因子（OPT试验）	8040
632	Henan	2004-2005小麦河南洛阳孟津OPT	opt-K	养分限制因子（OPT试验）	7775
633	Henan	2004-2005小麦河南洛阳孟津OPT	opt-K	养分限制因子（OPT试验）	7785
634	Henan	2004-2005小麦河南洛阳孟津OPT	opt-K	养分限制因子（OPT试验）	7810
635	Henan	2004-2005小麦河南洛阳孟津OPT	optNPK	养分限制因子（OPT试验）	8430	7860
636	Henan	2004-2005小麦河南洛阳孟津OPT	optNPK	养分限制因子（OPT试验）	8355	7860
637	Henan	2004-2005小麦河南洛阳孟津OPT	optNPK	养分限制因子（OPT试验）	8535	7860
638	Henan	2004-2005小麦河南驻马店遂平和兴OPT	opt-ck	养分限制因子（OPT试验）	3190
639	Henan	2004-2005小麦河南驻马店遂平和兴OPT	opt-ck	养分限制因子（OPT试验）	3170
640	Henan	2004-2005小麦河南驻马店遂平和兴OPT	opt-ck	养分限制因子（OPT试验）	3255
641	Henan	2004-2005小麦河南驻马店遂平和兴OPT	opt-N	养分限制因子（OPT试验）	3498
642	Henan	2004-2005小麦河南驻马店遂平和兴OPT	opt-N	养分限制因子（OPT试验）	3482
643	Henan	2004-2005小麦河南驻马店遂平和兴OPT	opt-N	养分限制因子（OPT试验）	3580
644	Henan	2004-2005小麦河南驻马店遂平和兴OPT	opt-P	养分限制因子（OPT试验）	7660
645	Henan	2004-2005小麦河南驻马店遂平和兴OPT	opt-P	养分限制因子（OPT试验）	7620
646	Henan	2004-2005小麦河南驻马店遂平和兴OPT	opt-P	养分限制因子（OPT试验）	7856
647	Henan	2004-2005小麦河南驻马店遂平和兴OPT	opt-K	养分限制因子（OPT试验）	7388
648	Henan	2004-2005小麦河南驻马店遂平和兴OPT	opt-K	养分限制因子（OPT试验）	7376
649	Henan	2004-2005小麦河南驻马店遂平和兴OPT	opt-K	养分限制因子（OPT试验）	7367
650	Henan	2004-2005小麦河南驻马店遂平和兴OPT	optNPK	养分限制因子（OPT试验）	8290	7712
651	Henan	2004-2005小麦河南驻马店遂平和兴OPT	optNPK	养分限制因子（OPT试验）	8302	7712
652	Henan	2004-2005小麦河南驻马店遂平和兴OPT	optNPK	养分限制因子（OPT试验）	8275	7712
674	Henan	2005-2006小麦驻马店市遂平县和兴乡和兴村opt试验	opt	养分限制因子（OPT试验）	7620	6750
675	Henan	2005-2006小麦驻马店市遂平县和兴乡和兴村opt试验	opt	养分限制因子（OPT试验）	7650	6750
676	Henan	2005-2006小麦驻马店市遂平县和兴乡和兴村opt试验	opt	养分限制因子（OPT试验）	7905	6750
677	Henan	2005-2006小麦驻马店市遂平县和兴乡和兴村opt试验	opt-N	养分限制因子（OPT试验）	5100
678	Henan	2005-2006小麦驻马店市遂平县和兴乡和兴村opt试验	opt-N	养分限制因子（OPT试验）	4935
679	Henan	2005-2006小麦驻马店市遂平县和兴乡和兴村opt试验	opt-N	养分限制因子（OPT试验）	4815
680	Henan	2005-2006小麦驻马店市遂平县和兴乡和兴村opt试验	opt-P	养分限制因子（OPT试验）	6870
681	Henan	2005-2006小麦驻马店市遂平县和兴乡和兴村opt试验	opt-P	养分限制因子（OPT试验）	6720
682	Henan	2005-2006小麦驻马店市遂平县和兴乡和兴村opt试验	opt-P	养分限制因子（OPT试验）	6660
683	Henan	2005-2006小麦驻马店市遂平县和兴乡和兴村opt试验	opt-K	养分限制因子（OPT试验）	6225
684	Henan	2005-2006小麦驻马店市遂平县和兴乡和兴村opt试验	opt-K	养分限制因子（OPT试验）	6105
685	Henan	2005-2006小麦驻马店市遂平县和兴乡和兴村opt试验	opt-K	养分限制因子（OPT试验）	6120
686	Henan	2005-2006小麦驻马店市遂平县和兴乡和兴村opt试验	ck	养分限制因子（OPT试验）	4425
687	Henan	2005-2006小麦驻马店市遂平县和兴乡和兴村opt试验	ck	养分限制因子（OPT试验）	4185
688	Henan	2005-2006小麦驻马店市遂平县和兴乡和兴村opt试验	ck	养分限制因子（OPT试验）	3990
689	Henan	2005-2006小麦洛阳孟津县送庄乡朱寨村opt试验	opt	养分限制因子（OPT试验）	7500	6450
690	Henan	2005-2006小麦洛阳孟津县送庄乡朱寨村opt试验	opt	养分限制因子（OPT试验）	7320	6450
691	Henan	2005-2006小麦洛阳孟津县送庄乡朱寨村opt试验	opt	养分限制因子（OPT试验）	7230	6450
692	Henan	2005-2006小麦洛阳孟津县送庄乡朱寨村opt试验	opt-N	养分限制因子（OPT试验）	5175
693	Henan	2005-2006小麦洛阳孟津县送庄乡朱寨村opt试验	opt-N	养分限制因子（OPT试验）	5370
694	Henan	2005-2006小麦洛阳孟津县送庄乡朱寨村opt试验	opt-N	养分限制因子（OPT试验）	5205
695	Henan	2005-2006小麦洛阳孟津县送庄乡朱寨村opt试验	opt-P	养分限制因子（OPT试验）	6375
696	Henan	2005-2006小麦洛阳孟津县送庄乡朱寨村opt试验	opt-P	养分限制因子（OPT试验）	6570
697	Henan	2005-2006小麦洛阳孟津县送庄乡朱寨村opt试验	opt-P	养分限制因子（OPT试验）	6405
698	Henan	2005-2006小麦洛阳孟津县送庄乡朱寨村opt试验	opt-K	养分限制因子（OPT试验）	6075
699	Henan	2005-2006小麦洛阳孟津县送庄乡朱寨村opt试验	opt-K	养分限制因子（OPT试验）	5955
700	Henan	2005-2006小麦洛阳孟津县送庄乡朱寨村opt试验	opt-K	养分限制因子（OPT试验）	5970
701	Henan	2005-2006小麦洛阳孟津县送庄乡朱寨村opt试验	ck	养分限制因子（OPT试验）	4650
702	Henan	2005-2006小麦洛阳孟津县送庄乡朱寨村opt试验	ck	养分限制因子（OPT试验）	4200
703	Henan	2005-2006小麦洛阳孟津县送庄乡朱寨村opt试验	ck	养分限制因子（OPT试验）	4875
704	Henan	2005-2006小麦南阳市农科所opt试验	opt	养分限制因子（OPT试验）	6900	6135
705	Henan	2005-2006小麦南阳市农科所opt试验	opt	养分限制因子（OPT试验）	7200	6135
706	Henan	2005-2006小麦南阳市农科所opt试验	opt	养分限制因子（OPT试验）	7275	6135
707	Henan	2005-2006小麦南阳市农科所opt试验	opt-N	养分限制因子（OPT试验）	5775
708	Henan	2005-2006小麦南阳市农科所opt试验	opt-N	养分限制因子（OPT试验）	5535
709	Henan	2005-2006小麦南阳市农科所opt试验	opt-N	养分限制因子（OPT试验）	5475
710	Henan	2005-2006小麦南阳市农科所opt试验	opt-P	养分限制因子（OPT试验）	6015
711	Henan	2005-2006小麦南阳市农科所opt试验	opt-P	养分限制因子（OPT试验）	6120
712	Henan	2005-2006小麦南阳市农科所opt试验	opt-P	养分限制因子（OPT试验）	6270
713	Henan	2005-2006小麦南阳市农科所opt试验	opt-K	养分限制因子（OPT试验）	6450
714	Henan	2005-2006小麦南阳市农科所opt试验	opt-K	养分限制因子（OPT试验）	6570
715	Henan	2005-2006小麦南阳市农科所opt试验	opt-K	养分限制因子（OPT试验）	6870
716	Henan	2005-2006小麦南阳市农科所opt试验	ck	养分限制因子（OPT试验）	4950
717	Henan	2005-2006小麦南阳市农科所opt试验	ck	养分限制因子（OPT试验）	5175
718	Henan	2005-2006小麦南阳市农科所opt试验	ck	养分限制因子（OPT试验）	4635
719	Henan	2005-2006小麦新乡市延津县平陵村opt试验	opt	养分限制因子（OPT试验）	7200	6525
720	Henan	2005-2006小麦新乡市延津县平陵村opt试验	opt	养分限制因子（OPT试验）	7350	6525
721	Henan	2005-2006小麦新乡市延津县平陵村opt试验	opt	养分限制因子（OPT试验）	7500	6525
722	Henan	2005-2006小麦新乡市延津县平陵村opt试验	opt-N	养分限制因子（OPT试验）	5400
723	Henan	2005-2006小麦新乡市延津县平陵村opt试验	opt-N	养分限制因子（OPT试验）	5475
724	Henan	2005-2006小麦新乡市延津县平陵村opt试验	opt-N	养分限制因子（OPT试验）	4875
725	Henan	2005-2006小麦新乡市延津县平陵村opt试验	opt-P	养分限制因子（OPT试验）	6600
726	Henan	2005-2006小麦新乡市延津县平陵村opt试验	opt-P	养分限制因子（OPT试验）	6390
727	Henan	2005-2006小麦新乡市延津县平陵村opt试验	opt-P	养分限制因子（OPT试验）	6585
728	Henan	2005-2006小麦新乡市延津县平陵村opt试验	opt-K	养分限制因子（OPT试验）	6075
729	Henan	2005-2006小麦新乡市延津县平陵村opt试验	opt-K	养分限制因子（OPT试验）	6465
730	Henan	2005-2006小麦新乡市延津县平陵村opt试验	opt-K	养分限制因子（OPT试验）	5910
731	Henan	2005-2006小麦新乡市延津县平陵村opt试验	ck	养分限制因子（OPT试验）	4500
732	Henan	2005-2006小麦新乡市延津县平陵村opt试验	ck	养分限制因子（OPT试验）	4560
733	Henan	2005-2006小麦新乡市延津县平陵村opt试验	ck	养分限制因子（OPT试验）	4890
734	Henan	2005-2006小麦驻马店市驿城区水屯镇新坡村opt试验	opt	养分限制因子（OPT试验）	7125	6300
735	Henan	2005-2006小麦驻马店市驿城区水屯镇新坡村opt试验	opt	养分限制因子（OPT试验）	7230	6300
736	Henan	2005-2006小麦驻马店市驿城区水屯镇新坡村opt试验	opt	养分限制因子（OPT试验）	7245	6300
737	Henan	2005-2006小麦驻马店市驿城区水屯镇新坡村opt试验	opt-N	养分限制因子（OPT试验）	4275
738	Henan	2005-2006小麦驻马店市驿城区水屯镇新坡村opt试验	opt-N	养分限制因子（OPT试验）	4635
739	Henan	2005-2006小麦驻马店市驿城区水屯镇新坡村opt试验	opt-N	养分限制因子（OPT试验）	4590
740	Henan	2005-2006小麦驻马店市驿城区水屯镇新坡村opt试验	opt-P	养分限制因子（OPT试验）	6120
741	Henan	2005-2006小麦驻马店市驿城区水屯镇新坡村opt试验	opt-P	养分限制因子（OPT试验）	6225
742	Henan	2005-2006小麦驻马店市驿城区水屯镇新坡村opt试验	opt-P	养分限制因子（OPT试验）	6555
743	Henan	2005-2006小麦驻马店市驿城区水屯镇新坡村opt试验	opt-K	养分限制因子（OPT试验）	5910
744	Henan	2005-2006小麦驻马店市驿城区水屯镇新坡村opt试验	opt-K	养分限制因子（OPT试验）	5790
745	Henan	2005-2006小麦驻马店市驿城区水屯镇新坡村opt试验	opt-K	养分限制因子（OPT试验）	5400
746	Henan	2005-2006小麦驻马店市驿城区水屯镇新坡村opt试验	ck	养分限制因子（OPT试验）	3675
747	Henan	2005-2006小麦驻马店市驿城区水屯镇新坡村opt试验	ck	养分限制因子（OPT试验）	3915
748	Henan	2005-2006小麦驻马店市驿城区水屯镇新坡村opt试验	ck	养分限制因子（OPT试验）	3660
918	Henan	2006-2007洛阳孟津县送庄乡朱寨村优质小麦OPT试验	OPT	养分限制因子（OPT试验）	8331	6239.7
919	Henan	2006-2007洛阳孟津县送庄乡朱寨村优质小麦OPT试验	OPT	养分限制因子（OPT试验）	8403	6239.7
920	Henan	2006-2007洛阳孟津县送庄乡朱寨村优质小麦OPT试验	OPT	养分限制因子（OPT试验）	8420	6239.7
921	Henan	2006-2007洛阳孟津县送庄乡朱寨村优质小麦OPT试验	OPT-N	养分限制因子（OPT试验）	5840
922	Henan	2006-2007洛阳孟津县送庄乡朱寨村优质小麦OPT试验	OPT-N	养分限制因子（OPT试验）	5885
923	Henan	2006-2007洛阳孟津县送庄乡朱寨村优质小麦OPT试验	OPT-N	养分限制因子（OPT试验）	5931
924	Henan	2006-2007洛阳孟津县送庄乡朱寨村优质小麦OPT试验	OPT-P	养分限制因子（OPT试验）	6318
925	Henan	2006-2007洛阳孟津县送庄乡朱寨村优质小麦OPT试验	OPT-P	养分限制因子（OPT试验）	6245
926	Henan	2006-2007洛阳孟津县送庄乡朱寨村优质小麦OPT试验	OPT-P	养分限制因子（OPT试验）	6156
927	Henan	2006-2007洛阳孟津县送庄乡朱寨村优质小麦OPT试验	OPT-K	养分限制因子（OPT试验）	6903
928	Henan	2006-2007洛阳孟津县送庄乡朱寨村优质小麦OPT试验	OPT-K	养分限制因子（OPT试验）	6873
929	Henan	2006-2007洛阳孟津县送庄乡朱寨村优质小麦OPT试验	OPT-K	养分限制因子（OPT试验）	6993
930	Henan	2006-2007洛阳孟津县送庄乡朱寨村优质小麦OPT试验	FP	养分限制因子（OPT试验）	6798	5759.3
931	Henan	2006-2007洛阳孟津县送庄乡朱寨村优质小麦OPT试验	FP	养分限制因子（OPT试验）	6732	5759.3
932	Henan	2006-2007洛阳孟津县送庄乡朱寨村优质小麦OPT试验	FP	养分限制因子（OPT试验）	6890	5759.3
933	Henan	2006-2007洛阳孟津县送庄乡朱寨村优质小麦OPT试验	FP-N	养分限制因子（OPT试验）	5436
934	Henan	2006-2007洛阳孟津县送庄乡朱寨村优质小麦OPT试验	FP-N	养分限制因子（OPT试验）	5526
935	Henan	2006-2007洛阳孟津县送庄乡朱寨村优质小麦OPT试验	FP-N	养分限制因子（OPT试验）	5384
936	Henan	2006-2007洛阳孟津县送庄乡朱寨村优质小麦OPT试验	FP-P	养分限制因子（OPT试验）	5793
937	Henan	2006-2007洛阳孟津县送庄乡朱寨村优质小麦OPT试验	FP-P	养分限制因子（OPT试验）	5705
938	Henan	2006-2007洛阳孟津县送庄乡朱寨村优质小麦OPT试验	FP-P	养分限制因子（OPT试验）	5780
939	Henan	2006-2007洛阳孟津县送庄乡朱寨村优质小麦OPT试验	FP-K	养分限制因子（OPT试验）	6153
940	Henan	2006-2007洛阳孟津县送庄乡朱寨村优质小麦OPT试验	FP-K	养分限制因子（OPT试验）	6096
941	Henan	2006-2007洛阳孟津县送庄乡朱寨村优质小麦OPT试验	FP-K	养分限制因子（OPT试验）	6143
942	Henan	2006-2007洛阳孟津县送庄乡朱寨村优质小麦OPT试验	CK	养分限制因子（OPT试验）	5255
943	Henan	2006-2007洛阳孟津县送庄乡朱寨村优质小麦OPT试验	CK	养分限制因子（OPT试验）	5384
944	Henan	2006-2007洛阳孟津县送庄乡朱寨村优质小麦OPT试验	CK	养分限制因子（OPT试验）	5408
945	Henan	2006-2007新乡市延津县司寨乡平陵村优质小麦OPT试验	OPT	养分限制因子（OPT试验）	8708	6300.3
946	Henan	2006-2007新乡市延津县司寨乡平陵村优质小麦OPT试验	OPT	养分限制因子（OPT试验）	8702	6300.3
947	Henan	2006-2007新乡市延津县司寨乡平陵村优质小麦OPT试验	OPT	养分限制因子（OPT试验）	8837	6300.3
948	Henan	2006-2007新乡市延津县司寨乡平陵村优质小麦OPT试验	OPT-N	养分限制因子（OPT试验）	5883
949	Henan	2006-2007新乡市延津县司寨乡平陵村优质小麦OPT试验	OPT-N	养分限制因子（OPT试验）	5934
950	Henan	2006-2007新乡市延津县司寨乡平陵村优质小麦OPT试验	OPT-N	养分限制因子（OPT试验）	6003
951	Henan	2006-2007新乡市延津县司寨乡平陵村优质小麦OPT试验	OPT-P	养分限制因子（OPT试验）	6230
952	Henan	2006-2007新乡市延津县司寨乡平陵村优质小麦OPT试验	OPT-P	养分限制因子（OPT试验）	6305
953	Henan	2006-2007新乡市延津县司寨乡平陵村优质小麦OPT试验	OPT-P	养分限制因子（OPT试验）	6366
954	Henan	2006-2007新乡市延津县司寨乡平陵村优质小麦OPT试验	OPT-K	养分限制因子（OPT试验）	6680
955	Henan	2006-2007新乡市延津县司寨乡平陵村优质小麦OPT试验	OPT-K	养分限制因子（OPT试验）	6771
956	Henan	2006-2007新乡市延津县司寨乡平陵村优质小麦OPT试验	OPT-K	养分限制因子（OPT试验）	6887
957	Henan	2006-2007新乡市延津县司寨乡平陵村优质小麦OPT试验	CK	养分限制因子（OPT试验）	5384
958	Henan	2006-2007新乡市延津县司寨乡平陵村优质小麦OPT试验	CK	养分限制因子（OPT试验）	5471
959	Henan	2006-2007新乡市延津县司寨乡平陵村优质小麦OPT试验	CK	养分限制因子（OPT试验）	5508
960	Henan	2007-2008新乡延津县司寨乡平陵村小麦养分吸收规律研究	1.CK	其他	4692
961	Henan	2007-2008新乡延津县司寨乡平陵村小麦养分吸收规律研究	1.CK	其他	5004
962	Henan	2007-2008新乡延津县司寨乡平陵村小麦养分吸收规律研究	1.CK	其他	5166
963	Henan	2007-2008新乡延津县司寨乡平陵村小麦养分吸收规律研究	2.N225P105K105	其他	8028
964	Henan	2007-2008新乡延津县司寨乡平陵村小麦养分吸收规律研究	2.N225P105K105	其他	8184
965	Henan	2007-2008新乡延津县司寨乡平陵村小麦养分吸收规律研究	2.N225P105K105	其他	8274
966	Henan	2007-2008新乡延津县司寨乡平陵村小麦氮肥用量试验	1.CK	施肥时期	4809
967	Henan	2007-2008新乡延津县司寨乡平陵村小麦氮肥用量试验	1.CK	施肥时期	4952
968	Henan	2007-2008新乡延津县司寨乡平陵村小麦氮肥用量试验	1.CK	施肥时期	5015
969	Henan	2007-2008新乡延津县司寨乡平陵村小麦氮肥用量试验	2.N135P75K60Mn0	施肥时期	6684
970	Henan	2007-2008新乡延津县司寨乡平陵村小麦氮肥用量试验	2.N135P75K60Mn0	施肥时期	6905
971	Henan	2007-2008新乡延津县司寨乡平陵村小麦氮肥用量试验	2.N135P75K60Mn0	施肥时期	7031
972	Henan	2007-2008新乡延津县司寨乡平陵村小麦氮肥用量试验	3.N180P75K60Mn0	施肥时期	7068
973	Henan	2007-2008新乡延津县司寨乡平陵村小麦氮肥用量试验	3.N180P75K60Mn0	施肥时期	7239
974	Henan	2007-2008新乡延津县司寨乡平陵村小麦氮肥用量试验	3.N180P75K60Mn0	施肥时期	7293
975	Henan	2007-2008新乡延津县司寨乡平陵村小麦氮肥用量试验	4.N125P75K60Mn0	施肥时期	7427
976	Henan	2007-2008新乡延津县司寨乡平陵村小麦氮肥用量试验	4.N125P75K60Mn0	施肥时期	7548
977	Henan	2007-2008新乡延津县司寨乡平陵村小麦氮肥用量试验	4.N125P75K60Mn0	施肥时期	7676
978	Henan	2007-2008新乡延津县司寨乡平陵村小麦氮肥用量试验	5.N270P75K60Mn0	施肥时期	7205
979	Henan	2007-2008新乡延津县司寨乡平陵村小麦氮肥用量试验	5.N270P75K60Mn0	施肥时期	7353
980	Henan	2007-2008新乡延津县司寨乡平陵村小麦氮肥用量试验	5.N270P75K60Mn0	施肥时期	7478
981	Henan	2007-2008新乡延津县司寨乡平陵村小麦氮肥用量试验	6.N225P75K60Mn30	施肥时期	7587
982	Henan	2007-2008新乡延津县司寨乡平陵村小麦氮肥用量试验	6.N225P75K60Mn30	施肥时期	7686
983	Henan	2007-2008新乡延津县司寨乡平陵村小麦氮肥用量试验	6.N225P75K60Mn30	施肥时期	7767
984	Henan	2007-2008驻马店驿城区水屯镇新坡村冬小麦OPT定位试验	1 OPT	养分限制因子（OPT试验）	7893	6075
985	Henan	2007-2008驻马店驿城区水屯镇新坡村冬小麦OPT定位试验	1 OPT	养分限制因子（OPT试验）	8127	6075
986	Henan	2007-2008驻马店驿城区水屯镇新坡村冬小麦OPT定位试验	1 OPT	养分限制因子（OPT试验）	8280	6075
987	Henan	2007-2008驻马店驿城区水屯镇新坡村冬小麦OPT定位试验	2 OPT-N	养分限制因子（OPT试验）	5563.5
988	Henan	2007-2008驻马店驿城区水屯镇新坡村冬小麦OPT定位试验	2 OPT-N	养分限制因子（OPT试验）	5851.5
989	Henan	2007-2008驻马店驿城区水屯镇新坡村冬小麦OPT定位试验	2 OPT-N	养分限制因子（OPT试验）	5955
990	Henan	2007-2008驻马店驿城区水屯镇新坡村冬小麦OPT定位试验	3 OPT-P	养分限制因子（OPT试验）	5952
991	Henan	2007-2008驻马店驿城区水屯镇新坡村冬小麦OPT定位试验	3 OPT-P	养分限制因子（OPT试验）	6078
992	Henan	2007-2008驻马店驿城区水屯镇新坡村冬小麦OPT定位试验	3 OPT-P	养分限制因子（OPT试验）	6195
993	Henan	2007-2008驻马店驿城区水屯镇新坡村冬小麦OPT定位试验	4 OPT-K	养分限制因子（OPT试验）	6841.5
994	Henan	2007-2008驻马店驿城区水屯镇新坡村冬小麦OPT定位试验	4 OPT-K	养分限制因子（OPT试验）	7062
995	Henan	2007-2008驻马店驿城区水屯镇新坡村冬小麦OPT定位试验	4 OPT-K	养分限制因子（OPT试验）	7246.5
996	Henan	2007-2008驻马店驿城区水屯镇新坡村冬小麦OPT定位试验	5 FP	养分限制因子（OPT试验）	7132.5
997	Henan	2007-2008驻马店驿城区水屯镇新坡村冬小麦OPT定位试验	5 FP	养分限制因子（OPT试验）	7246.5
998	Henan	2007-2008驻马店驿城区水屯镇新坡村冬小麦OPT定位试验	5 FP	养分限制因子（OPT试验）	7311
999	Henan	2007-2008驻马店驿城区水屯镇新坡村冬小麦OPT定位试验	6 CK	养分限制因子（OPT试验）	4827
1000	Henan	2007-2008驻马店驿城区水屯镇新坡村冬小麦OPT定位试验	6 CK	养分限制因子（OPT试验）	5154
1001	Henan	2007-2008驻马店驿城区水屯镇新坡村冬小麦OPT定位试验	6 CK	养分限制因子（OPT试验）	5319
1002	Henan	2007-2008新乡延津县司寨乡平陵村冬小麦OPT定位试验	1 OPT	养分限制因子（OPT试验）	7931	6613.3
1003	Henan	2007-2008新乡延津县司寨乡平陵村冬小麦OPT定位试验	1 OPT	养分限制因子（OPT试验）	8124	6613.3
1004	Henan	2007-2008新乡延津县司寨乡平陵村冬小麦OPT定位试验	1 OPT	养分限制因子（OPT试验）	8276	6613.3
1005	Henan	2007-2008新乡延津县司寨乡平陵村冬小麦OPT定位试验	2 OPT-N	养分限制因子（OPT试验）	5037
1006	Henan	2007-2008新乡延津县司寨乡平陵村冬小麦OPT定位试验	2 OPT-N	养分限制因子（OPT试验）	5259
1007	Henan	2007-2008新乡延津县司寨乡平陵村冬小麦OPT定位试验	2 OPT-N	养分限制因子（OPT试验）	5427
1008	Henan	2007-2008新乡延津县司寨乡平陵村冬小麦OPT定位试验	3 OPT-P	养分限制因子（OPT试验）	6491
1009	Henan	2007-2008新乡延津县司寨乡平陵村冬小麦OPT定位试验	3 OPT-P	养分限制因子（OPT试验）	6609
1010	Henan	2007-2008新乡延津县司寨乡平陵村冬小麦OPT定位试验	3 OPT-P	养分限制因子（OPT试验）	6740
1011	Henan	2007-2008新乡延津县司寨乡平陵村冬小麦OPT定位试验	4 OPT-K	养分限制因子（OPT试验）	6723
1012	Henan	2007-2008新乡延津县司寨乡平陵村冬小麦OPT定位试验	4 OPT-K	养分限制因子（OPT试验）	6807
1013	Henan	2007-2008新乡延津县司寨乡平陵村冬小麦OPT定位试验	4 OPT-K	养分限制因子（OPT试验）	6879
1014	Henan	2007-2008新乡延津县司寨乡平陵村冬小麦OPT定位试验	5 FP	养分限制因子（OPT试验）	7136
1015	Henan	2007-2008新乡延津县司寨乡平陵村冬小麦OPT定位试验	5 FP	养分限制因子（OPT试验）	7235
1016	Henan	2007-2008新乡延津县司寨乡平陵村冬小麦OPT定位试验	5 FP	养分限制因子（OPT试验）	7293
1017	Henan	2007-2008新乡延津县司寨乡平陵村冬小麦OPT定位试验	6 CK	养分限制因子（OPT试验）	4329
1018	Henan	2007-2008新乡延津县司寨乡平陵村冬小麦OPT定位试验	6 CK	养分限制因子（OPT试验）	4581
1019	Henan	2007-2008新乡延津县司寨乡平陵村冬小麦OPT定位试验	6 CK	养分限制因子（OPT试验）	4752
1020	Henan	2007-2008驻马店农科所小麦轮作体系养分需求与供应同步机制研究	1. N225P180K0	养分限制因子（OPT试验）	6302
1021	Henan	2007-2008驻马店农科所小麦轮作体系养分需求与供应同步机制研究	1. N225P180K0	养分限制因子（OPT试验）	6087
1022	Henan	2007-2008驻马店农科所小麦轮作体系养分需求与供应同步机制研究	1. N225P180K0	养分限制因子（OPT试验）	5972
1023	Henan	2007-2008驻马店农科所小麦轮作体系养分需求与供应同步机制研究	2.N225P180K84	养分限制因子（OPT试验）	6609
1024	Henan	2007-2008驻马店农科所小麦轮作体系养分需求与供应同步机制研究	2.N225P180K84	养分限制因子（OPT试验）	6452
1025	Henan	2007-2008驻马店农科所小麦轮作体系养分需求与供应同步机制研究	2.N225P180K84	养分限制因子（OPT试验）	6200
1026	Henan	2007-2008驻马店农科所小麦轮作体系养分需求与供应同步机制研究	3.N225P180K105	养分限制因子（OPT试验）	6903
1027	Henan	2007-2008驻马店农科所小麦轮作体系养分需求与供应同步机制研究	3.N225P180K105	养分限制因子（OPT试验）	6729
1028	Henan	2007-2008驻马店农科所小麦轮作体系养分需求与供应同步机制研究	3.N225P180K105	养分限制因子（OPT试验）	6618
1029	Henan	2007-2008驻马店农科所小麦轮作体系养分需求与供应同步机制研究	4.N225P120K0	养分限制因子（OPT试验）	7046
1030	Henan	2007-2008驻马店农科所小麦轮作体系养分需求与供应同步机制研究	4.N225P120K0	养分限制因子（OPT试验）	6837
1031	Henan	2007-2008驻马店农科所小麦轮作体系养分需求与供应同步机制研究	4.N225P120K0	养分限制因子（OPT试验）	6638
1032	Henan	2007-2008驻马店农科所小麦轮作体系养分需求与供应同步机制研究	5 .N225P120K84	养分限制因子（OPT试验）	7383
1033	Henan	2007-2008驻马店农科所小麦轮作体系养分需求与供应同步机制研究	5 .N225P120K84	养分限制因子（OPT试验）	7232
1034	Henan	2007-2008驻马店农科所小麦轮作体系养分需求与供应同步机制研究	5 .N225P120K84	养分限制因子（OPT试验）	6986
1035	Henan	2007-2008驻马店农科所小麦轮作体系养分需求与供应同步机制研究	6.N225P120K105	养分限制因子（OPT试验）	7760
1036	Henan	2007-2008驻马店农科所小麦轮作体系养分需求与供应同步机制研究	6.N225P120K105	养分限制因子（OPT试验）	7583
1037	Henan	2007-2008驻马店农科所小麦轮作体系养分需求与供应同步机制研究	6.N225P120K105	养分限制因子（OPT试验）	7383
1038	Henan	2007-2008驻马店农科所小麦轮作体系养分需求与供应同步机制研究	7.N225P90K0	养分限制因子（OPT试验）	5532
1039	Henan	2007-2008驻马店农科所小麦轮作体系养分需求与供应同步机制研究	7.N225P90K0	养分限制因子（OPT试验）	5331
1040	Henan	2007-2008驻马店农科所小麦轮作体系养分需求与供应同步机制研究	7.N225P90K0	养分限制因子（OPT试验）	4977
1041	Henan	2007-2008驻马店农科所小麦轮作体系养分需求与供应同步机制研究	8.N225P90K84	养分限制因子（OPT试验）	5847
1042	Henan	2007-2008驻马店农科所小麦轮作体系养分需求与供应同步机制研究	8.N225P90K84	养分限制因子（OPT试验）	5649
1043	Henan	2007-2008驻马店农科所小麦轮作体系养分需求与供应同步机制研究	8.N225P90K84	养分限制因子（OPT试验）	5379
1044	Henan	2007-2008驻马店农科所小麦轮作体系养分需求与供应同步机制研究	9.N225P90K105	养分限制因子（OPT试验）	6158
1045	Henan	2007-2008驻马店农科所小麦轮作体系养分需求与供应同步机制研究	9.N225P90K105	养分限制因子（OPT试验）	5982
1046	Henan	2007-2008驻马店农科所小麦轮作体系养分需求与供应同步机制研究	9.N225P90K105	养分限制因子（OPT试验）	5861
1047	Henan	2007-2008驻马店农科所小麦轮作体系养分需求与供应同步机制研究	10.CK	养分限制因子（OPT试验）	5166
1048	Henan	2007-2008驻马店农科所小麦轮作体系养分需求与供应同步机制研究	10.CK	养分限制因子（OPT试验）	5004
1049	Henan	2007-2008驻马店农科所小麦轮作体系养分需求与供应同步机制研究	10.CK	养分限制因子（OPT试验）	4680
1110	Henan	2007-2008新乡延津县司寨乡平陵村氮肥不同基追比对小麦养分需求与供应的影响	1.不施氮肥	其他	5244
1111	Henan	2007-2008新乡延津县司寨乡平陵村氮肥不同基追比对小麦养分需求与供应的影响	1.不施氮肥	其他	5412
1112	Henan	2007-2008新乡延津县司寨乡平陵村氮肥不同基追比对小麦养分需求与供应的影响	1.不施氮肥	其他	5532
1113	Henan	2007-2008新乡延津县司寨乡平陵村氮肥不同基追比对小麦养分需求与供应的影响	2.100%氮肥基肥	其他	6063
1114	Henan	2007-2008新乡延津县司寨乡平陵村氮肥不同基追比对小麦养分需求与供应的影响	2.100%氮肥基肥	其他	6227
1115	Henan	2007-2008新乡延津县司寨乡平陵村氮肥不同基追比对小麦养分需求与供应的影响	2.100%氮肥基肥	其他	6359
1116	Henan	2007-2008新乡延津县司寨乡平陵村氮肥不同基追比对小麦养分需求与供应的影响	3.氮肥基肥50% + 返青50%	其他	6611
1117	Henan	2007-2008新乡延津县司寨乡平陵村氮肥不同基追比对小麦养分需求与供应的影响	3.氮肥基肥50% + 返青50%	其他	6753
1118	Henan	2007-2008新乡延津县司寨乡平陵村氮肥不同基追比对小麦养分需求与供应的影响	3.氮肥基肥50% + 返青50%	其他	6974
1119	Henan	2007-2008新乡延津县司寨乡平陵村氮肥不同基追比对小麦养分需求与供应的影响	4.氮肥基肥33.3% + 返青33.3%+拔节期33.3%	其他	7800
1120	Henan	2007-2008新乡延津县司寨乡平陵村氮肥不同基追比对小麦养分需求与供应的影响	4.氮肥基肥33.3% + 返青33.3%+拔节期33.3%	其他	7992
1121	Henan	2007-2008新乡延津县司寨乡平陵村氮肥不同基追比对小麦养分需求与供应的影响	4.氮肥基肥33.3% + 返青33.3%+拔节期33.3%	其他	8142
1122	Henan	2007-2008新乡延津县司寨乡平陵村氮肥不同基追比对小麦养分需求与供应的影响	5.氮肥基肥25% + 返青25% +拔节期25% +抽穗期 25%	其他	7349
1123	Henan	2007-2008新乡延津县司寨乡平陵村氮肥不同基追比对小麦养分需求与供应的影响	5.氮肥基肥25% + 返青25% +拔节期25% +抽穗期 25%	其他	7434
1124	Henan	2007-2008新乡延津县司寨乡平陵村氮肥不同基追比对小麦养分需求与供应的影响	5.氮肥基肥25% + 返青25% +拔节期25% +抽穗期 25%	其他	7552
1125	Henan	2007-2008新乡延津县司寨乡平陵村钾肥不同基追比对小麦养分需求与供应的影响	1.不施钾肥	施肥时期	6042
1126	Henan	2007-2008新乡延津县司寨乡平陵村钾肥不同基追比对小麦养分需求与供应的影响	1.不施钾肥	施肥时期	6248
1127	Henan	2007-2008新乡延津县司寨乡平陵村钾肥不同基追比对小麦养分需求与供应的影响	1.不施钾肥	施肥时期	6437
1128	Henan	2007-2008新乡延津县司寨乡平陵村钾肥不同基追比对小麦养分需求与供应的影响	2. 钾肥100%基肥	施肥时期	7473
1129	Henan	2007-2008新乡延津县司寨乡平陵村钾肥不同基追比对小麦养分需求与供应的影响	2. 钾肥100%基肥	施肥时期	7577
1130	Henan	2007-2008新乡延津县司寨乡平陵村钾肥不同基追比对小麦养分需求与供应的影响	2. 钾肥100%基肥	施肥时期	7673
1131	Henan	2007-2008新乡延津县司寨乡平陵村钾肥不同基追比对小麦养分需求与供应的影响	3.50%基肥+钾肥50%拔节	施肥时期	7749
1132	Henan	2007-2008新乡延津县司寨乡平陵村钾肥不同基追比对小麦养分需求与供应的影响	3.50%基肥+钾肥50%拔节	施肥时期	7812
1133	Henan	2007-2008新乡延津县司寨乡平陵村钾肥不同基追比对小麦养分需求与供应的影响	3.50%基肥+钾肥50%拔节	施肥时期	7893
1134	Henan	2007-2008新乡延津县司寨乡平陵村钾肥不同基追比对小麦养分需求与供应的影响	4. 钾肥70%基肥+钾肥30%拔节	施肥时期	7991
1135	Henan	2007-2008新乡延津县司寨乡平陵村钾肥不同基追比对小麦养分需求与供应的影响	4. 钾肥70%基肥+钾肥30%拔节	施肥时期	8105
1136	Henan	2007-2008新乡延津县司寨乡平陵村钾肥不同基追比对小麦养分需求与供应的影响	4. 钾肥70%基肥+钾肥30%拔节	施肥时期	8193
1137	Henan	2006-2007驻马店市遂平县和兴乡和兴村优质小麦OPT试验	OPT	养分限制因子（OPT试验）	7953	6145.3
1138	Henan	2006-2007驻马店市遂平县和兴乡和兴村优质小麦OPT试验	OPT	养分限制因子（OPT试验）	8028	6145.3
1139	Henan	2006-2007驻马店市遂平县和兴乡和兴村优质小麦OPT试验	OPT	养分限制因子（OPT试验）	8106	6145.3
1140	Henan	2006-2007驻马店市遂平县和兴乡和兴村优质小麦OPT试验	OPT-N	养分限制因子（OPT试验）	5684
1141	Henan	2006-2007驻马店市遂平县和兴乡和兴村优质小麦OPT试验	OPT-N	养分限制因子（OPT试验）	5762
1142	Henan	2006-2007驻马店市遂平县和兴乡和兴村优质小麦OPT试验	OPT-N	养分限制因子（OPT试验）	5841
1143	Henan	2006-2007驻马店市遂平县和兴乡和兴村优质小麦OPT试验	OPT-P	养分限制因子（OPT试验）	6080
1144	Henan	2006-2007驻马店市遂平县和兴乡和兴村优质小麦OPT试验	OPT-P	养分限制因子（OPT试验）	6155
1145	Henan	2006-2007驻马店市遂平县和兴乡和兴村优质小麦OPT试验	OPT-P	养分限制因子（OPT试验）	6201
1146	Henan	2006-2007驻马店市遂平县和兴乡和兴村优质小麦OPT试验	OPT-K	养分限制因子（OPT试验）	6318
1147	Henan	2006-2007驻马店市遂平县和兴乡和兴村优质小麦OPT试验	OPT-K	养分限制因子（OPT试验）	6399
1148	Henan	2006-2007驻马店市遂平县和兴乡和兴村优质小麦OPT试验	OPT-K	养分限制因子（OPT试验）	6488
1149	Henan	2006-2007驻马店市遂平县和兴乡和兴村优质小麦OPT试验	FP	养分限制因子（OPT试验）	6867	5634.7
1150	Henan	2006-2007驻马店市遂平县和兴乡和兴村优质小麦OPT试验	FP	养分限制因子（OPT试验）	6972	5634.7
1151	Henan	2006-2007驻马店市遂平县和兴乡和兴村优质小麦OPT试验	FP	养分限制因子（OPT试验）	7049	5634.7
1152	Henan	2006-2007驻马店市遂平县和兴乡和兴村优质小麦OPT试验	FP-N	养分限制因子（OPT试验）	5465
1153	Henan	2006-2007驻马店市遂平县和兴乡和兴村优质小麦OPT试验	FP-N	养分限制因子（OPT试验）	5538
1154	Henan	2006-2007驻马店市遂平县和兴乡和兴村优质小麦OPT试验	FP-N	养分限制因子（OPT试验）	5391
1155	Henan	2006-2007驻马店市遂平县和兴乡和兴村优质小麦OPT试验	FP-P	养分限制因子（OPT试验）	5646
1156	Henan	2006-2007驻马店市遂平县和兴乡和兴村优质小麦OPT试验	FP-P	养分限制因子（OPT试验）	5555
1157	Henan	2006-2007驻马店市遂平县和兴乡和兴村优质小麦OPT试验	FP-P	养分限制因子（OPT试验）	5703
1158	Henan	2006-2007驻马店市遂平县和兴乡和兴村优质小麦OPT试验	FP-K	养分限制因子（OPT试验）	5987
1159	Henan	2006-2007驻马店市遂平县和兴乡和兴村优质小麦OPT试验	FP-K	养分限制因子（OPT试验）	6068
1160	Henan	2006-2007驻马店市遂平县和兴乡和兴村优质小麦OPT试验	FP-K	养分限制因子（OPT试验）	5912
1161	Henan	2006-2007驻马店市遂平县和兴乡和兴村优质小麦OPT试验	CK	养分限制因子（OPT试验）	4868
1162	Henan	2006-2007驻马店市遂平县和兴乡和兴村优质小麦OPT试验	CK	养分限制因子（OPT试验）	5013
1163	Henan	2006-2007驻马店市遂平县和兴乡和兴村优质小麦OPT试验	CK	养分限制因子（OPT试验）	5093
1164	Henan	2006-2007驻马店市驿城区水屯镇新坡村优质小麦OPT试验	OPT	养分限制因子（OPT试验）	7655	5931
1165	Henan	2006-2007驻马店市驿城区水屯镇新坡村优质小麦OPT试验	OPT	养分限制因子（OPT试验）	7553	5931
1166	Henan	2006-2007驻马店市驿城区水屯镇新坡村优质小麦OPT试验	OPT	养分限制因子（OPT试验）	7641	5931
1167	Henan	2006-2007驻马店市驿城区水屯镇新坡村优质小麦OPT试验	OPT-N	养分限制因子（OPT试验）	5525
1168	Henan	2006-2007驻马店市驿城区水屯镇新坡村优质小麦OPT试验	OPT-N	养分限制因子（OPT试验）	5571
1169	Henan	2006-2007驻马店市驿城区水屯镇新坡村优质小麦OPT试验	OPT-N	养分限制因子（OPT试验）	5699
1170	Henan	2006-2007驻马店市驿城区水屯镇新坡村优质小麦OPT试验	OPT-P	养分限制因子（OPT试验）	6003
1171	Henan	2006-2007驻马店市驿城区水屯镇新坡村优质小麦OPT试验	OPT-P	养分限制因子（OPT试验）	5919
1172	Henan	2006-2007驻马店市驿城区水屯镇新坡村优质小麦OPT试验	OPT-P	养分限制因子（OPT试验）	5871
1173	Henan	2006-2007驻马店市驿城区水屯镇新坡村优质小麦OPT试验	OPT-K	养分限制因子（OPT试验）	6153
1174	Henan	2006-2007驻马店市驿城区水屯镇新坡村优质小麦OPT试验	OPT-K	养分限制因子（OPT试验）	6048
1175	Henan	2006-2007驻马店市驿城区水屯镇新坡村优质小麦OPT试验	OPT-K	养分限制因子（OPT试验）	6230
1176	Henan	2006-2007驻马店市驿城区水屯镇新坡村优质小麦OPT试验	FP	养分限制因子（OPT试验）	6453	5763.7
1177	Henan	2006-2007驻马店市驿城区水屯镇新坡村优质小麦OPT试验	FP	养分限制因子（OPT试验）	6396	5763.7
1178	Henan	2006-2007驻马店市驿城区水屯镇新坡村优质小麦OPT试验	FP	养分限制因子（OPT试验）	6563	5763.7
1179	Henan	2006-2007驻马店市驿城区水屯镇新坡村优质小麦OPT试验	FP-N	养分限制因子（OPT试验）	5298
1180	Henan	2006-2007驻马店市驿城区水屯镇新坡村优质小麦OPT试验	FP-N	养分限制因子（OPT试验）	5402
1181	Henan	2006-2007驻马店市驿城区水屯镇新坡村优质小麦OPT试验	FP-N	养分限制因子（OPT试验）	5270
1182	Henan	2006-2007驻马店市驿城区水屯镇新坡村优质小麦OPT试验	FP-P	养分限制因子（OPT试验）	5703
1183	Henan	2006-2007驻马店市驿城区水屯镇新坡村优质小麦OPT试验	FP-P	养分限制因子（OPT试验）	5762
1184	Henan	2006-2007驻马店市驿城区水屯镇新坡村优质小麦OPT试验	FP-P	养分限制因子（OPT试验）	5826
1185	Henan	2006-2007驻马店市驿城区水屯镇新坡村优质小麦OPT试验	FP-K	养分限制因子（OPT试验）	5853
1186	Henan	2006-2007驻马店市驿城区水屯镇新坡村优质小麦OPT试验	FP-K	养分限制因子（OPT试验）	5840
1187	Henan	2006-2007驻马店市驿城区水屯镇新坡村优质小麦OPT试验	FP-K	养分限制因子（OPT试验）	5927
1188	Henan	2006-2007驻马店市驿城区水屯镇新坡村优质小麦OPT试验	CK	养分限制因子（OPT试验）	4655
1189	Henan	2006-2007驻马店市驿城区水屯镇新坡村优质小麦OPT试验	CK	养分限制因子（OPT试验）	4578
1190	Henan	2006-2007驻马店市驿城区水屯镇新坡村优质小麦OPT试验	CK	养分限制因子（OPT试验）	4686
1191	Henan	2009-2010新乡小麦OPT试验	OPT	养分限制因子（OPT试验）	7945	6480.7
1192	Henan	2009-2010新乡小麦OPT试验	OPT	养分限制因子（OPT试验）	7631	6480.7
1193	Henan	2009-2010新乡小麦OPT试验	OPT	养分限制因子（OPT试验）	8024	6480.7
1194	Henan	2009-2010新乡小麦OPT试验	OPT-N	养分限制因子（OPT试验）	5188
1195	Henan	2009-2010新乡小麦OPT试验	OPT-N	养分限制因子（OPT试验）	4982
1196	Henan	2009-2010新乡小麦OPT试验	OPT-N	养分限制因子（OPT试验）	5239
1197	Henan	2009-2010新乡小麦OPT试验	OPT-P	养分限制因子（OPT试验）	6546
1198	Henan	2009-2010新乡小麦OPT试验	OPT-P	养分限制因子（OPT试验）	6286
1199	Henan	2009-2010新乡小麦OPT试验	OPT-P	养分限制因子（OPT试验）	6610
1200	Henan	2009-2010新乡小麦OPT试验	OPT-K	养分限制因子（OPT试验）	6734
1201	Henan	2009-2010新乡小麦OPT试验	OPT-K	养分限制因子（OPT试验）	6467
1202	Henan	2009-2010新乡小麦OPT试验	OPT-K	养分限制因子（OPT试验）	6800
1203	Henan	2009-2010新乡小麦OPT试验	FP	养分限制因子（OPT试验）	7147
1204	Henan	2009-2010新乡小麦OPT试验	FP	养分限制因子（OPT试验）	6864
1205	Henan	2009-2010新乡小麦OPT试验	FP	养分限制因子（OPT试验）	7218
1206	Henan	2009-2010新乡小麦OPT试验	CK	养分限制因子（OPT试验）	4508
1207	Henan	2009-2010新乡小麦OPT试验	CK	养分限制因子（OPT试验）	4329
1208	Henan	2009-2010新乡小麦OPT试验	CK	养分限制因子（OPT试验）	4552
1209	Henan	2009-2010洛阳孟津小麦OPT试验	OPT	养分限制因子（OPT试验）	7707	5616
1210	Henan	2009-2010洛阳孟津小麦OPT试验	OPT	养分限制因子（OPT试验）	7401	5616
1211	Henan	2009-2010洛阳孟津小麦OPT试验	OPT	养分限制因子（OPT试验）	7783	5616
1212	Henan	2009-2010洛阳孟津小麦OPT试验	OPT-N	养分限制因子（OPT试验）	5349
1213	Henan	2009-2010洛阳孟津小麦OPT试验	OPT-N	养分限制因子（OPT试验）	5138
1214	Henan	2009-2010洛阳孟津小麦OPT试验	OPT-N	养分限制因子（OPT试验）	5402
1215	Henan	2009-2010洛阳孟津小麦OPT试验	OPT-P	养分限制因子（OPT试验）	5672
1216	Henan	2009-2010洛阳孟津小麦OPT试验	OPT-P	养分限制因子（OPT试验）	5448
1217	Henan	2009-2010洛阳孟津小麦OPT试验	OPT-P	养分限制因子（OPT试验）	5728
1218	Henan	2009-2010洛阳孟津小麦OPT试验	OPT-K	养分限制因子（OPT试验）	6566
1219	Henan	2009-2010洛阳孟津小麦OPT试验	OPT-K	养分限制因子（OPT试验）	6306
1220	Henan	2009-2010洛阳孟津小麦OPT试验	OPT-K	养分限制因子（OPT试验）	6631
1221	Henan	2009-2010洛阳孟津小麦OPT试验	FP	养分限制因子（OPT试验）	6188
1222	Henan	2009-2010洛阳孟津小麦OPT试验	FP	养分限制因子（OPT试验）	5943
1223	Henan	2009-2010洛阳孟津小麦OPT试验	FP	养分限制因子（OPT试验）	6249
1224	Henan	2009-2010洛阳孟津小麦OPT试验	CK	养分限制因子（OPT试验）	4862
1225	Henan	2009-2010洛阳孟津小麦OPT试验	CK	养分限制因子（OPT试验）	4670
1226	Henan	2009-2010洛阳孟津小麦OPT试验	CK	养分限制因子（OPT试验）	4910
1227	Henan	2009-2010驻马店市水屯小麦OPT试验	OPT	养分限制因子（OPT试验）	7960	7043.7
1228	Henan	2009-2010驻马店市水屯小麦OPT试验	OPT	养分限制因子（OPT试验）	7645	7043.7
1229	Henan	2009-2010驻马店市水屯小麦OPT试验	OPT	养分限制因子（OPT试验）	8039	7043.7
1230	Henan	2009-2010驻马店市水屯小麦OPT试验	OPT-N	养分限制因子（OPT试验）	4381
1231	Henan	2009-2010驻马店市水屯小麦OPT试验	OPT-N	养分限制因子（OPT试验）	4208
1232	Henan	2009-2010驻马店市水屯小麦OPT试验	OPT-N	养分限制因子（OPT试验）	4425
1233	Henan	2009-2010驻马店市水屯小麦OPT试验	OPT-P	养分限制因子（OPT试验）	7114
1234	Henan	2009-2010驻马店市水屯小麦OPT试验	OPT-P	养分限制因子（OPT试验）	6832
1235	Henan	2009-2010驻马店市水屯小麦OPT试验	OPT-P	养分限制因子（OPT试验）	7185
1236	Henan	2009-2010驻马店市水屯小麦OPT试验	OPT-K	养分限制因子（OPT试验）	6854
1237	Henan	2009-2010驻马店市水屯小麦OPT试验	OPT-K	养分限制因子（OPT试验）	6583
1238	Henan	2009-2010驻马店市水屯小麦OPT试验	OPT-K	养分限制因子（OPT试验）	6922
1239	Henan	2009-2010驻马店市水屯小麦OPT试验	FP	养分限制因子（OPT试验）	6680
1240	Henan	2009-2010驻马店市水屯小麦OPT试验	FP	养分限制因子（OPT试验）	6416
1241	Henan	2009-2010驻马店市水屯小麦OPT试验	FP	养分限制因子（OPT试验）	6747
1242	Henan	2009-2010驻马店市水屯小麦OPT试验	CK	养分限制因子（OPT试验）	3731
1243	Henan	2009-2010驻马店市水屯小麦OPT试验	CK	养分限制因子（OPT试验）	3583
1244	Henan	2009-2010驻马店市水屯小麦OPT试验	CK	养分限制因子（OPT试验）	3768
1245	Henan	2009-2010驻马店水屯小麦氮肥用量试验	CK	氮肥用量	3432
1246	Henan	2009-2010驻马店水屯小麦氮肥用量试验	CK	氮肥用量	3724
1247	Henan	2009-2010驻马店水屯小麦氮肥用量试验	CK	氮肥用量	3797
1248	Henan	2009-2010驻马店水屯小麦氮肥用量试验	N0P75K100	氮肥用量	4166
1249	Henan	2009-2010驻马店水屯小麦氮肥用量试验	N0P75K100	氮肥用量	4381
1250	Henan	2009-2010驻马店水屯小麦氮肥用量试验	N0P75K100	氮肥用量	4338
1251	Henan	2009-2010驻马店水屯小麦氮肥用量试验	N75P75K100	氮肥用量	5570
1252	Henan	2009-2010驻马店水屯小麦氮肥用量试验	N75P75K100	氮肥用量	5980
1253	Henan	2009-2010驻马店水屯小麦氮肥用量试验	N75P75K100	氮肥用量	6039
1263	Henan	2009-2010新乡平陵小麦氮素基施的条件试验	N0	其他	4642
1264	Henan	2009-2010新乡平陵小麦氮素基施的条件试验	N0	其他	4458
1265	Henan	2009-2010新乡平陵小麦氮素基施的条件试验	N0	其他	4550
1266	Henan	2009-2010新乡平陵小麦氮素基施的条件试验	N0	其他	4734
1271	Henan	2009-2010新乡平陵小麦氮素基施的条件试验	N120三次	其他	7031
1272	Henan	2009-2010新乡平陵小麦氮素基施的条件试验	N120三次	其他	6752
1273	Henan	2009-2010新乡平陵小麦氮素基施的条件试验	N120三次	其他	6892
1274	Henan	2009-2010新乡平陵小麦氮素基施的条件试验	N120三次	其他	7170
1279	Henan	2009-2010新乡平陵小麦氮素基施的条件试验	N180三次	其他	7585
1280	Henan	2009-2010新乡平陵小麦氮素基施的条件试验	N180三次	其他	7284
1281	Henan	2009-2010新乡平陵小麦氮素基施的条件试验	N180三次	其他	7434
1282	Henan	2009-2010新乡平陵小麦氮素基施的条件试验	N180三次	其他	7735
1295	Henan	2009-2010新乡平陵小麦氮素基施的条件试验	控释尿素240	其他	7961
1296	Henan	2009-2010新乡平陵小麦氮素基施的条件试验	控释尿素240	其他	7646
1297	Henan	2009-2010新乡平陵小麦氮素基施的条件试验	控释尿素240	其他	7804
1298	Henan	2009-2010新乡平陵小麦氮素基施的条件试验	控释尿素240	其他	8119
1299	Henan	2009-2010新乡平陵小麦氮素基施的条件试验	控释BB肥240	其他	8121
1300	Henan	2009-2010新乡平陵小麦氮素基施的条件试验	控释BB肥240	其他	7799
1301	Henan	2009-2010新乡平陵小麦氮素基施的条件试验	控释BB肥240	其他	7960
1302	Henan	2009-2010新乡平陵小麦氮素基施的条件试验	控释BB肥240	其他	8282
	Henan		OPT		7655
	Henan	高产冬小麦需肥规律研究	CK0		5800
	Henan	河南省浚县巨桥镇姜庄	OPT		7465
	Henan		CK0		5165
	Henan		OPT		6980
	Henan		CK0		6007.5
	Henan		OPT		8635.1	7989.5
	Henan		OPT-N		8170.5
	Henan		OPT-P		7989.5
	Henan		OPT-K		8509.7
	Henan		FP		8575	8560
	Henan		FP-N		8595
	Henan		FP-P		8560
	Henan		FHN		8675
	Henan		CK0		7830.2
	Henan		OPT		8715.2	8510.5
	Henan		OPT-N		7715.4
	Henan		OPT-P		8510.5
	Henan		OPT-K		7980.3
	Henan		FP		8925	8735
	Henan		FP-N		8055
	Henan		FP-P		8735
	Henan		FHN		9070
	Henan		CK0		7550
	Henan		OPT		8929.7	8330
	Henan		OPT-N		8074.1
	Henan		OPT-P		8330
	Henan		OPT-K		8145
	Henan		FP		8565	8230
	Henan		FP-N		8925
	Henan		FP-P		8230
	Henan		FHN		8965
	Henan		CK0		8279.8
472	Hebei	2007年河北辛集冬小麦养分限制因子研究试验	OPT	养分限制因子（OPT试验）	5500	5750
473	Hebei	2007年河北辛集冬小麦养分限制因子研究试验	OPT	养分限制因子（OPT试验）	5550	5750
474	Hebei	2007年河北辛集冬小麦养分限制因子研究试验	OPT	养分限制因子（OPT试验）	7900	5750
475	Hebei	2007年河北辛集冬小麦养分限制因子研究试验	OPT-N	养分限制因子（OPT试验）	3425
476	Hebei	2007年河北辛集冬小麦养分限制因子研究试验	OPT-N	养分限制因子（OPT试验）	4800
477	Hebei	2007年河北辛集冬小麦养分限制因子研究试验	OPT-N	养分限制因子（OPT试验）	6075
478	Hebei	2007年河北辛集冬小麦养分限制因子研究试验	OPT-P	养分限制因子（OPT试验）	5975
479	Hebei	2007年河北辛集冬小麦养分限制因子研究试验	OPT-P	养分限制因子（OPT试验）	5125
480	Hebei	2007年河北辛集冬小麦养分限制因子研究试验	OPT-P	养分限制因子（OPT试验）	6150
481	Hebei	2007年河北辛集冬小麦养分限制因子研究试验	OPT-K	养分限制因子（OPT试验）	5975
482	Hebei	2007年河北辛集冬小麦养分限制因子研究试验	OPT-K	养分限制因子（OPT试验）	5700
483	Hebei	2007年河北辛集冬小麦养分限制因子研究试验	OPT-K	养分限制因子（OPT试验）	6825
484	Hebei	2007年河北辛集冬小麦养分限制因子研究试验	FP	养分限制因子（OPT试验）	5650
485	Hebei	2007年河北辛集冬小麦养分限制因子研究试验	FP	养分限制因子（OPT试验）	4875
486	Hebei	2007年河北辛集冬小麦养分限制因子研究试验	FP	养分限制因子（OPT试验）	6350
487	Hebei	2007年河北辛集冬小麦养分限制因子研究试验	CK0	养分限制因子（OPT试验）	3400
488	Hebei	2007年河北辛集冬小麦养分限制因子研究试验	CK0	养分限制因子（OPT试验）	3325
489	Hebei	2007年河北辛集冬小麦养分限制因子研究试验	CK0	养分限制因子（OPT试验）	4925
495	Hebei	2009年河北辛集冬小麦氮肥不同用量研究总结	N0P60K90	氮肥用量	6315
501	Hebei	2009年河北辛集冬小麦氮肥不同用量研究总结	N0P60K90	氮肥用量	6715
502	Hebei	2009年河北辛集冬小麦氮肥不同用量研究总结	N0P60K90	氮肥用量	6643
547	Hebei	2009年河北辛集冬小麦氮肥不同用量研究总结	N180P60K90	氮肥用量	7730
553	Hebei	2009年河北辛集冬小麦氮肥不同用量研究总结	N180P60K90	氮肥用量	7483
560	Hebei	2009年河北辛集冬小麦氮肥不同用量研究总结	N180P60K90	氮肥用量	7903
598	Hebei	2009年河北辛集冬小麦氮肥基追肥用量试验总结	N0	氮肥用量	6255
604	Hebei	2009年河北辛集冬小麦氮肥基追肥用量试验总结	N0	氮肥用量	6400
610	Hebei	2009年河北辛集冬小麦氮肥基追肥用量试验总结	N0	氮肥用量	6545
655	Hebei	2009年河北辛集冬小麦氮肥基追肥用量试验总结	N120（40-40-40）	氮肥用量	6715
661	Hebei	2009年河北辛集冬小麦氮肥基追肥用量试验总结	N120（40-40-40）	氮肥用量	7905
667	Hebei	2009年河北辛集冬小麦氮肥基追肥用量试验总结	N120（40-40-40）	氮肥用量	7055
706	Hebei	2009年河北辛集冬小麦氮肥基追肥用量试验总结	N180（60-60-60）	氮肥用量	7013
713	Hebei	2009年河北辛集冬小麦氮肥基追肥用量试验总结	N180（60-60-60）	氮肥用量	8050
720	Hebei	2009年河北辛集冬小麦氮肥基追肥用量试验总结	N180（60-60-60）	氮肥用量	8180
724	Hebei	2009年河北辛集冬小麦OPT试验总结	OPT	养分限制因子（OPT试验）	8203	7370
725	Hebei	2009年河北辛集冬小麦OPT试验总结	OPT	养分限制因子（OPT试验）	7523	7370
726	Hebei	2009年河北辛集冬小麦OPT试验总结	OPT	养分限制因子（OPT试验）	8585	7370
727	Hebei	2009年河北辛集冬小麦OPT试验总结	OPT-N	养分限制因子（OPT试验）	4828
728	Hebei	2009年河北辛集冬小麦OPT试验总结	OPT-N	养分限制因子（OPT试验）	5758
729	Hebei	2009年河北辛集冬小麦OPT试验总结	OPT-N	养分限制因子（OPT试验）	5512
730	Hebei	2009年河北辛集冬小麦OPT试验总结	OPT-P	养分限制因子（OPT试验）	7070
731	Hebei	2009年河北辛集冬小麦OPT试验总结	OPT-P	养分限制因子（OPT试验）	7565
732	Hebei	2009年河北辛集冬小麦OPT试验总结	OPT-P	养分限制因子（OPT试验）	7476
733	Hebei	2009年河北辛集冬小麦OPT试验总结	OPT-K	养分限制因子（OPT试验）	7300
734	Hebei	2009年河北辛集冬小麦OPT试验总结	OPT-K	养分限制因子（OPT试验）	7778
735	Hebei	2009年河北辛集冬小麦OPT试验总结	OPT-K	养分限制因子（OPT试验）	7566
736	Hebei	2009年河北辛集冬小麦OPT试验总结	CK0	养分限制因子（OPT试验）	4978
737	Hebei	2009年河北辛集冬小麦OPT试验总结	CK0	养分限制因子（OPT试验）	5798
738	Hebei	2009年河北辛集冬小麦OPT试验总结	CK0	养分限制因子（OPT试验）	4888
739	Hebei	2009年河北辛集冬小麦OPT试验总结	FP	养分限制因子（OPT试验）	7055
740	Hebei	2009年河北辛集冬小麦OPT试验总结	FP	养分限制因子（OPT试验）	8925
741	Hebei	2009年河北辛集冬小麦OPT试验总结	FP	养分限制因子（OPT试验）	8543
742	Hebei	2009年河北衡水冬小麦OPT试验总结	OPT	养分限制因子（OPT试验）	7326	7290
743	Hebei	2009年河北衡水冬小麦OPT试验总结	OPT	养分限制因子（OPT试验）	8496	7506
744	Hebei	2009年河北衡水冬小麦OPT试验总结	OPT	养分限制因子（OPT试验）	8346	7812
745	Hebei	2009年河北衡水冬小麦OPT试验总结	OPT-N	养分限制因子（OPT试验）	6786
746	Hebei	2009年河北衡水冬小麦OPT试验总结	OPT-N	养分限制因子（OPT试验）	6222
747	Hebei	2009年河北衡水冬小麦OPT试验总结	OPT-N	养分限制因子（OPT试验）	6282
748	Hebei	2009年河北衡水冬小麦OPT试验总结	OPT-P	养分限制因子（OPT试验）	7290
749	Hebei	2009年河北衡水冬小麦OPT试验总结	OPT-P	养分限制因子（OPT试验）	7506
750	Hebei	2009年河北衡水冬小麦OPT试验总结	OPT-P	养分限制因子（OPT试验）	7812
751	Hebei	2009年河北衡水冬小麦OPT试验总结	OPT-K	养分限制因子（OPT试验）	7500
752	Hebei	2009年河北衡水冬小麦OPT试验总结	OPT-K	养分限制因子（OPT试验）	7824
753	Hebei	2009年河北衡水冬小麦OPT试验总结	OPT-K	养分限制因子（OPT试验）	7680
754	Hebei	2009年河北衡水冬小麦OPT试验总结	CK0	养分限制因子（OPT试验）	6114
755	Hebei	2009年河北衡水冬小麦OPT试验总结	CK0	养分限制因子（OPT试验）	6132
756	Hebei	2009年河北衡水冬小麦OPT试验总结	CK0	养分限制因子（OPT试验）	6726
757	Hebei	2009年河北衡水冬小麦OPT试验总结	FP	养分限制因子（OPT试验）	7452
758	Hebei	2009年河北衡水冬小麦OPT试验总结	FP	养分限制因子（OPT试验）	9162
759	Hebei	2009年河北衡水冬小麦OPT试验总结	FP	养分限制因子（OPT试验）	8082
792	Hebei	2008年河北辛集冬小麦养分吸收规律试验总结	CK0	其他	7294
793	Hebei	2008年河北辛集冬小麦养分吸收规律试验总结	CK0	其他	6746
794	Hebei	2008年河北辛集冬小麦养分吸收规律试验总结	CK0	其他	6915
795	Hebei	2008年河北辛集冬小麦养分吸收规律试验总结	OPT	其他	3983
796	Hebei	2008年河北辛集冬小麦养分吸收规律试验总结	OPT	其他	4202
797	Hebei	2008年河北辛集冬小麦养分吸收规律试验总结	OPT	其他	4507
798	Hebei	2008年河北辛集冬小麦OPT定位试验总结	OPT	定位试验	7221	6881
799	Hebei	2008年河北辛集冬小麦OPT定位试验总结	OPT	定位试验	6867	6881
800	Hebei	2008年河北辛集冬小麦OPT定位试验总结	OPT	定位试验	6634	6881
801	Hebei	2008年河北辛集冬小麦OPT定位试验总结	OPT-N	定位试验	6264
802	Hebei	2008年河北辛集冬小麦OPT定位试验总结	OPT-N	定位试验	6692
803	Hebei	2008年河北辛集冬小麦OPT定位试验总结	OPT-N	定位试验	5836
804	Hebei	2008年河北辛集冬小麦OPT定位试验总结	OPT-P	定位试验	7233
805	Hebei	2008年河北辛集冬小麦OPT定位试验总结	OPT-P	定位试验	6856
806	Hebei	2008年河北辛集冬小麦OPT定位试验总结	OPT-P	定位试验	6554
807	Hebei	2008年河北辛集冬小麦OPT定位试验总结	OPT-K	定位试验	6994
808	Hebei	2008年河北辛集冬小麦OPT定位试验总结	OPT-K	定位试验	7138
809	Hebei	2008年河北辛集冬小麦OPT定位试验总结	OPT-K	定位试验	6519
810	Hebei	2008年河北辛集冬小麦OPT定位试验总结	FP	定位试验	6814
811	Hebei	2008年河北辛集冬小麦OPT定位试验总结	FP	定位试验	6465
812	Hebei	2008年河北辛集冬小麦OPT定位试验总结	FP	定位试验	7488
813	Hebei	2008年河北辛集冬小麦OPT定位试验总结	CK0	定位试验	5460
814	Hebei	2008年河北辛集冬小麦OPT定位试验总结	CK0	定位试验	5021
815	Hebei	2008年河北辛集冬小麦OPT定位试验总结	CK0	定位试验	5801
816	Hebei	2008年河北正定冬小麦钾肥不同基追比试验总结	不施钾肥K0	钾肥用量	6564
817	Hebei	2008年河北正定冬小麦钾肥不同基追比试验总结	不施钾肥K0	钾肥用量	6535
818	Hebei	2008年河北正定冬小麦钾肥不同基追比试验总结	不施钾肥K0	钾肥用量	7384
819	Hebei	2008年河北正定冬小麦钾肥不同基追比试验总结	K1：100%基肥	钾肥用量	6923
820	Hebei	2008年河北正定冬小麦钾肥不同基追比试验总结	K1：100%基肥	钾肥用量	7475
821	Hebei	2008年河北正定冬小麦钾肥不同基追比试验总结	K1：100%基肥	钾肥用量	7862
822	Hebei	2008年河北正定冬小麦钾肥不同基追比试验总结	K1：50%基肥-50%拔节	钾肥用量	6979
823	Hebei	2008年河北正定冬小麦钾肥不同基追比试验总结	K1：50%基肥-50%拔节	钾肥用量	6923
824	Hebei	2008年河北正定冬小麦钾肥不同基追比试验总结	K1：50%基肥-50%拔节	钾肥用量	7219
825	Hebei	2008年河北正定冬小麦钾肥不同基追比试验总结	K1：70%基肥-30%拔节	钾肥用量	7190
826	Hebei	2008年河北正定冬小麦钾肥不同基追比试验总结	K1：70%基肥-30%拔节	钾肥用量	7278
827	Hebei	2008年河北正定冬小麦钾肥不同基追比试验总结	K1：70%基肥-30%拔节	钾肥用量	7470
834	Hebei	2007年河北正定冬小麦钾肥适宜用量研究试验总结	OPT	钾肥用量	8141
835	Hebei	2007年河北正定冬小麦钾肥适宜用量研究试验总结	OPT	钾肥用量	8930
836	Hebei	2007年河北正定冬小麦钾肥适宜用量研究试验总结	OPT	钾肥用量	7649
837	Hebei	2007年河北正定冬小麦钾肥适宜用量研究试验总结	OPT-1/2K	钾肥用量	7116
838	Hebei	2007年河北正定冬小麦钾肥适宜用量研究试验总结	OPT-1/2K	钾肥用量	8657
839	Hebei	2007年河北正定冬小麦钾肥适宜用量研究试验总结	OPT-1/2K	钾肥用量	7844
840	Hebei	2007年河北正定冬小麦钾肥适宜用量研究试验总结	OPT-K	钾肥用量	7689
841	Hebei	2007年河北正定冬小麦钾肥适宜用量研究试验总结	OPT-K	钾肥用量	7526
842	Hebei	2007年河北正定冬小麦钾肥适宜用量研究试验总结	OPT-K	钾肥用量	7308
843	Hebei	2007年河北正定冬小麦钾肥适宜用量研究试验总结	OPT+1/2K	钾肥用量	9261
844	Hebei	2007年河北正定冬小麦钾肥适宜用量研究试验总结	OPT+1/2K	钾肥用量	8886
845	Hebei	2007年河北正定冬小麦钾肥适宜用量研究试验总结	OPT+1/2K	钾肥用量	8300
846	Hebei	2007年河北正定冬小麦钾肥适宜用量研究试验总结	OPT+K	钾肥用量	10073
847	Hebei	2007年河北正定冬小麦钾肥适宜用量研究试验总结	OPT+K	钾肥用量	8400
848	Hebei	2007年河北正定冬小麦钾肥适宜用量研究试验总结	OPT+K	钾肥用量	8418
849	Hebei	2007年河北正定冬小麦钾肥适宜用量研究试验总结	FP	钾肥用量	7110
850	Hebei	2007年河北正定冬小麦钾肥适宜用量研究试验总结	FP	钾肥用量	7664
851	Hebei	2007年河北正定冬小麦钾肥适宜用量研究试验总结	FP	钾肥用量	7047
951	Hebei	2007年河北辛集钾肥定位试验（冬小麦）	NP	钾肥定位试验	5756
952	Hebei	2007年河北辛集钾肥定位试验（冬小麦）	NP	钾肥定位试验	5670
953	Hebei	2007年河北辛集钾肥定位试验（冬小麦）	NP	钾肥定位试验	4590
954	Hebei	2007年河北辛集钾肥定位试验（冬小麦）	NP	钾肥定位试验	5475
955	Hebei	2007年河北辛集钾肥定位试验（冬小麦）	NPK	钾肥定位试验	5970
956	Hebei	2007年河北辛集钾肥定位试验（冬小麦）	NPK	钾肥定位试验	5625
957	Hebei	2007年河北辛集钾肥定位试验（冬小麦）	NPK	钾肥定位试验	4680
958	Hebei	2007年河北辛集钾肥定位试验（冬小麦）	NPK	钾肥定位试验	6300
959	Hebei	2007年河北辛集钾肥定位试验（冬小麦）	NPSt	钾肥定位试验	5734
960	Hebei	2007年河北辛集钾肥定位试验（冬小麦）	NPSt	钾肥定位试验	5795
961	Hebei	2007年河北辛集钾肥定位试验（冬小麦）	NPSt	钾肥定位试验	4595
962	Hebei	2007年河北辛集钾肥定位试验（冬小麦）	NPSt	钾肥定位试验	5500
963	Hebei	2007年河北辛集钾肥定位试验（冬小麦）	NPKSt	钾肥定位试验	6326
964	Hebei	2007年河北辛集钾肥定位试验（冬小麦）	NPKSt	钾肥定位试验	6450
965	Hebei	2007年河北辛集钾肥定位试验（冬小麦）	NPKSt	钾肥定位试验	5730
966	Hebei	2007年河北辛集钾肥定位试验（冬小麦）	NPKSt	钾肥定位试验	6075
1004	Hebei	2009-2010控释尿素在小麦生产中的应用效果研究（保定）	BU100	氮肥用量	6944.88
1005	Hebei	控释尿素在小麦生产中的应用效果研究（保定）	BU100	氮肥用量	7372.38
1006	Hebei	控释尿素在小麦生产中的应用效果研究（保定）	BU100	氮肥用量	7087.38
1007	Hebei	控释尿素在小麦生产中的应用效果研究（保定）	BU40+BU60	氮肥用量	7586.7
1008	Hebei	控释尿素在小麦生产中的应用效果研究（保定）	BU40+BU60	氮肥用量	7977.72
1009	Hebei	控释尿素在小麦生产中的应用效果研究（保定）	BU40+BU60	氮肥用量	7407.72
1010	Hebei	控释尿素在小麦生产中的应用效果研究（保定）	BU40CRU60	氮肥用量	7444.2
1011	Hebei	控释尿素在小麦生产中的应用效果研究（保定）	BU40CRU60	氮肥用量	7052.04
1012	Hebei	控释尿素在小麦生产中的应用效果研究（保定）	BU40CRU60	氮肥用量	7479.54
1013	Hebei	控释尿素在小麦生产中的应用效果研究（保定）	CRU100	氮肥用量	7514.88
1014	Hebei	控释尿素在小麦生产中的应用效果研究（保定）	CRU100	氮肥用量	6944.88
1015	Hebei	控释尿素在小麦生产中的应用效果研究（保定）	CRU100	氮肥用量	6731.7
1016	Hebei	控释尿素在小麦生产中的应用效果研究（保定）	CRU75	氮肥用量	6731.7
1017	Hebei	控释尿素在小麦生产中的应用效果研究（保定）	CRU75	氮肥用量	6374.88
1018	Hebei	控释尿素在小麦生产中的应用效果研究（保定）	CRU75	氮肥用量	5983.86
1019	Hebei	控释尿素在小麦生产中的应用效果研究（保定）	BU75	氮肥用量	6339.54
1020	Hebei	控释尿素在小麦生产中的应用效果研究（保定）	BU75	氮肥用量	6482.04
1021	Hebei	控释尿素在小麦生产中的应用效果研究（保定）	BU75	氮肥用量	5876.7
1022	Hebei	控释尿素在小麦生产中的应用效果研究（保定）	CRU50	氮肥用量	6232.38
1023	Hebei	控释尿素在小麦生产中的应用效果研究（保定）	CRU50	氮肥用量	6089.88
1024	Hebei	控释尿素在小麦生产中的应用效果研究（保定）	CRU50	氮肥用量	5556.36
1025	Hebei	控释尿素在小麦生产中的应用效果研究（保定）	BU50	氮肥用量	6126.36
1026	Hebei	控释尿素在小麦生产中的应用效果研究（保定）	BU50	氮肥用量	5698.86
1027	Hebei	控释尿素在小麦生产中的应用效果研究（保定）	BU50	氮肥用量	5662.38
1028	Hebei	控释尿素在小麦生产中的应用效果研究（保定）	CK	氮肥用量	5487.96
1029	Hebei	控释尿素在小麦生产中的应用效果研究（保定）	CK	氮肥用量	5628.18
1030	Hebei	控释尿素在小麦生产中的应用效果研究（保定）	CK	氮肥用量	5876.7
1031	Hebei	控释尿素在小麦生产中的应用效果研究（沧州）	BU100	氮肥用量	7494.47
1032	Hebei	控释尿素在小麦生产中的应用效果研究（沧州）	BU100	氮肥用量	6583.96
1033	Hebei	控释尿素在小麦生产中的应用效果研究（沧州）	BU100	氮肥用量	6899.05
1034	Hebei	控释尿素在小麦生产中的应用效果研究（沧州）	BU40+BU60	氮肥用量	7039.16
1035	Hebei	控释尿素在小麦生产中的应用效果研究（沧州）	BU40+BU60	氮肥用量	8124.78
1036	Hebei	控释尿素在小麦生产中的应用效果研究（沧州）	BU40+BU60	氮肥用量	6688.95
1037	Hebei	控释尿素在小麦生产中的应用效果研究（沧州）	BU40CRU60	氮肥用量	6618.95
1038	Hebei	控释尿素在小麦生产中的应用效果研究（沧州）	BU40CRU60	氮肥用量	6829.06
1039	Hebei	控释尿素在小麦生产中的应用效果研究（沧州）	BU40CRU60	氮肥用量	7634.58
1040	Hebei	控释尿素在小麦生产中的应用效果研究（沧州）	CRU100	氮肥用量	6653.95
1041	Hebei	控释尿素在小麦生产中的应用效果研究（沧州）	CRU100	氮肥用量	7004.16
1042	Hebei	控释尿素在小麦生产中的应用效果研究（沧州）	CRU100	氮肥用量	7564.47
1043	Hebei	控释尿素在小麦生产中的应用效果研究（沧州）	CRU75	氮肥用量	7284.37
1044	Hebei	控释尿素在小麦生产中的应用效果研究（沧州）	CRU75	氮肥用量	6969.16
1045	Hebei	控释尿素在小麦生产中的应用效果研究（沧州）	CRU75	氮肥用量	6864.05
1046	Hebei	控释尿素在小麦生产中的应用效果研究（沧州）	BU75	氮肥用量	6934.16
1047	Hebei	控释尿素在小麦生产中的应用效果研究（沧州）	BU75	氮肥用量	6408.85
1048	Hebei	控释尿素在小麦生产中的应用效果研究（沧州）	BU75	氮肥用量	7284.37
1049	Hebei	控释尿素在小麦生产中的应用效果研究（沧州）	CRU50	氮肥用量	6408.85
1050	Hebei	控释尿素在小麦生产中的应用效果研究（沧州）	CRU50	氮肥用量	6723.95
1051	Hebei	控释尿素在小麦生产中的应用效果研究（沧州）	CRU50	氮肥用量	7004.16
1052	Hebei	控释尿素在小麦生产中的应用效果研究（沧州）	BU50	氮肥用量	5673.32
1053	Hebei	控释尿素在小麦生产中的应用效果研究（沧州）	BU50	氮肥用量	6443.85
1054	Hebei	控释尿素在小麦生产中的应用效果研究（沧州）	BU50	氮肥用量	6864.05
1055	Hebei	控释尿素在小麦生产中的应用效果研究（沧州）	CK	氮肥用量	5603.33
1056	Hebei	控释尿素在小麦生产中的应用效果研究（沧州）	CK	氮肥用量	5848.43
1057	Hebei	控释尿素在小麦生产中的应用效果研究（沧州）	CK	氮肥用量	5904.06
	Hebei	正定OPT试验	OPT		7431	7260
	Hebei		OPT		7684	7260
	Hebei		OPT		6794	7260
	Hebei		OPT-N		6303
	Hebei		OPT-N		5507
	Hebei		OPT-N		6529
	Hebei		OPT-P		7099
	Hebei		OPT-P		7535
	Hebei		OPT-P		7147
	Hebei		OPT-K		6716
	Hebei		OPT-K		6963
	Hebei		OPT-K		7272
	Hebei		FP		7007
	Hebei		FP		7431
	Hebei		FP		6582
	Hebei		CK0		6626
	Hebei		CK0		6409
	Hebei		CK0		5719
	Hebei		OPT		7294
	Hebei		CK0		3983
	Hebei		OPT		6746
	Hebei		CK0		4202
	Hebei		OPT		6915
	Hebei		CK0		4507
882	Hebei	2006年河北辛集冬小麦OPT试验总结	OPT	养分限制因子（OPT试验）	6933	4900
	Hebei		OPT-1/3N		6708
	Hebei		OPT-1/2K		6208
	Hebei		OPT-K		6408
	Hebei		OPT-1/3P		6442
	Hebei		OPT-P		4900
	Hebei		OPT-1/3N-1/2K		5867
	Gansu	2006春小麦甘肃钾肥产量效应与养分利用率研究	CK	养分限制因子（OPT试验）	3338
	Gansu	2006春小麦甘肃钾肥产量效应与养分利用率研究	CK	养分限制因子（OPT试验）	2813
	Gansu	2006春小麦甘肃钾肥产量效应与养分利用率研究	CK	养分限制因子（OPT试验）	2950
	Gansu	2006春小麦甘肃钾肥产量效应与养分利用率研究	OPT	养分限制因子（OPT试验）	3869	3979.3
	Gansu	2006春小麦甘肃钾肥产量效应与养分利用率研究	OPT	养分限制因子（OPT试验）	4431	3979.3
	Gansu	2006春小麦甘肃钾肥产量效应与养分利用率研究	OPT	养分限制因子（OPT试验）	3738	3979.3
	Gansu	2006春小麦甘肃钾肥产量效应与养分利用率研究	OPT-N	养分限制因子（OPT试验）	3356
	Gansu	2006春小麦甘肃钾肥产量效应与养分利用率研究	OPT-N	养分限制因子（OPT试验）	5031
	Gansu	2006春小麦甘肃钾肥产量效应与养分利用率研究	OPT-N	养分限制因子（OPT试验）	2775
	Gansu	2006春小麦甘肃钾肥产量效应与养分利用率研究	OPT-P	养分限制因子（OPT试验）	4106
	Gansu	2006春小麦甘肃钾肥产量效应与养分利用率研究	OPT-P	养分限制因子（OPT试验）	3519
	Gansu	2006春小麦甘肃钾肥产量效应与养分利用率研究	OPT-P	养分限制因子（OPT试验）	4313
	Gansu	2006春小麦甘肃钾肥产量效应与养分利用率研究	OPT-K	养分限制因子（OPT试验）	4250
	Gansu	2006春小麦甘肃钾肥产量效应与养分利用率研究	OPT-K	养分限制因子（OPT试验）	3506
	Gansu	2006春小麦甘肃钾肥产量效应与养分利用率研究	OPT-K	养分限制因子（OPT试验）	4869
	Gansu	2006春小麦甘肃钾肥产量效应与养分利用率研究	FP	养分限制因子（OPT试验）	4331	4098.3
	Gansu	2006春小麦甘肃钾肥产量效应与养分利用率研究	FP	养分限制因子（OPT试验）	4694	4098.3
	Gansu	2006春小麦甘肃钾肥产量效应与养分利用率研究	FP	养分限制因子（OPT试验）	4725	4098.3
	Gansu	2006春小麦甘肃钾肥产量效应与养分利用率研究	FP-N	养分限制因子（OPT试验）	2356
	Gansu	2006春小麦甘肃钾肥产量效应与养分利用率研究	FP-N	养分限制因子（OPT试验）	2544
	Gansu	2006春小麦甘肃钾肥产量效应与养分利用率研究	FP-N	养分限制因子（OPT试验）	2806
	Gansu	2006春小麦甘肃钾肥产量效应与养分利用率研究	FP-P	养分限制因子（OPT试验）	4163
	Gansu	2006春小麦甘肃钾肥产量效应与养分利用率研究	FP-P	养分限制因子（OPT试验）	3694
	Gansu	2006春小麦甘肃钾肥产量效应与养分利用率研究	FP-P	养分限制因子（OPT试验）	4438
	Gansu	2006春小麦甘肃钾肥产量效应与养分利用率研究	FP+K	养分限制因子（OPT试验）	4438
	Gansu	2006春小麦甘肃钾肥产量效应与养分利用率研究	FP+K	养分限制因子（OPT试验）	3788
	Gansu	2006春小麦甘肃钾肥产量效应与养分利用率研究	FP+K	养分限制因子（OPT试验）	4756
	Gansu	2006春小麦（带田）甘肃钾肥产量效应与养分利用率研究	OPT-1/2K	养分限制因子（OPT试验）	2875
	Gansu	2006春小麦（带田）甘肃钾肥产量效应与养分利用率研究	OPT-1/2K	养分限制因子（OPT试验）	3225
	Gansu	2006春小麦（带田）甘肃钾肥产量效应与养分利用率研究	OPT-1/2K	养分限制因子（OPT试验）	3013
	Gansu	2006春小麦（带田）甘肃钾肥产量效应与养分利用率研究	OPT	养分限制因子（OPT试验）	2875
	Gansu	2006春小麦（带田）甘肃钾肥产量效应与养分利用率研究	OPT	养分限制因子（OPT试验）	3200
	Gansu	2006春小麦（带田）甘肃钾肥产量效应与养分利用率研究	OPT	养分限制因子（OPT试验）	3050
	Gansu	2006春小麦（带田）甘肃钾肥产量效应与养分利用率研究	OPT+1/2K	养分限制因子（OPT试验）	3075
	Gansu	2006春小麦（带田）甘肃钾肥产量效应与养分利用率研究	OPT+1/2K	养分限制因子（OPT试验）	3225
	Gansu	2006春小麦（带田）甘肃钾肥产量效应与养分利用率研究	OPT+1/2K	养分限制因子（OPT试验）	3188
	Gansu	2006春小麦（带田）甘肃钾肥产量效应与养分利用率研究	OPT+K	养分限制因子（OPT试验）	3075
	Gansu	2006春小麦（带田）甘肃钾肥产量效应与养分利用率研究	OPT+K	养分限制因子（OPT试验）	3275
	Gansu	2006春小麦（带田）甘肃钾肥产量效应与养分利用率研究	OPT+K	养分限制因子（OPT试验）	2900
	Gansu	2006春小麦（带田）甘肃钾肥产量效应与养分利用率研究	OPT-K	养分限制因子（OPT试验）	2750
	Gansu	2006春小麦（带田）甘肃钾肥产量效应与养分利用率研究	OPT-K	养分限制因子（OPT试验）	3538
	Gansu	2006春小麦（带田）甘肃钾肥产量效应与养分利用率研究	OPT-K	养分限制因子（OPT试验）	2938
	Gansu	2009年甘肃全膜覆土穴播小麦养分积累及其水分利用效率研究	OPT（全膜覆土穴播）	养分限制因子（OPT试验）	6798
	Gansu	2009年甘肃全膜覆土穴播小麦养分积累及其水分利用效率研究	OPT（全膜覆土穴播）	养分限制因子（OPT试验）
	Gansu	2009年甘肃全膜覆土穴播小麦养分积累及其水分利用效率研究	OPT（全膜覆土穴播）	养分限制因子（OPT试验）	7302
	Gansu	2009年甘肃全膜覆土穴播小麦养分积累及其水分利用效率研究	CK（全膜覆土穴播）	养分限制因子（OPT试验）	5088
	Gansu	2009年甘肃全膜覆土穴播小麦养分积累及其水分利用效率研究	CK（全膜覆土穴播）	养分限制因子（OPT试验）	5364
	Gansu	2009年甘肃全膜覆土穴播小麦养分积累及其水分利用效率研究	CK（全膜覆土穴播）	养分限制因子（OPT试验）	5226
	Gansu	2009年甘肃全膜覆土穴播小麦养分积累及其水分利用效率研究	OPT（露地穴播）	养分限制因子（OPT试验）	4593
	Gansu	2009年甘肃全膜覆土穴播小麦养分积累及其水分利用效率研究	OPT（露地穴播）	养分限制因子（OPT试验）	4383
	Gansu	2009年甘肃全膜覆土穴播小麦养分积累及其水分利用效率研究	OPT（露地穴播）	养分限制因子（OPT试验）	4488
	Gansu	2009年甘肃全膜覆土穴播小麦养分积累及其水分利用效率研究	CK（露地穴播）	养分限制因子（OPT试验）	3120
	Gansu	2009年甘肃全膜覆土穴播小麦养分积累及其水分利用效率研究	CK（露地穴播）	养分限制因子（OPT试验）
	Gansu	2009年甘肃全膜覆土穴播小麦养分积累及其水分利用效率研究	CK（露地穴播）	养分限制因子（OPT试验）	3620
	Gansu	2010年甘肃半干旱区全膜覆土穴播小麦高产施肥技术研究	OPT	养分限制因子（OPT试验）	3675
	Gansu	2010年甘肃半干旱区全膜覆土穴播小麦高产施肥技术研究	OPT-N	养分限制因子（OPT试验）	3900
	Gansu	2010年甘肃半干旱区全膜覆土穴播小麦高产施肥技术研究	OPT-P	养分限制因子（OPT试验）	3900
	Gansu	2010年甘肃半干旱区全膜覆土穴播小麦高产施肥技术研究	OPT-K	养分限制因子（OPT试验）	3900
	Gansu	2010年甘肃半干旱区全膜覆土穴播小麦高产施肥技术研究	OPT+1/3P	养分限制因子（OPT试验）	4275
	Gansu	2010年甘肃半干旱区全膜覆土穴播小麦高产施肥技术研究	OPT+1/2P	养分限制因子（OPT试验）	3540
	Gansu	2010年甘肃半干旱区全膜覆土穴播小麦高产施肥技术研究	OPT-1/3P	养分限制因子（OPT试验）	2925
	Gansu	2010年甘肃半干旱区全膜覆土穴播小麦高产施肥技术研究	FP	养分限制因子（OPT试验）	3150
	Gansu	2010年甘肃半干旱区全膜覆土穴播小麦高产施肥技术研究	CK	养分限制因子（OPT试验）	3525
	Gansu	2010年甘肃陇东平衡施肥对全膜覆土穴播冬小麦产量及养分吸收特性的影响	OPT	养分限制因子（OPT试验）	4492	3704
	Gansu	2010年甘肃陇东平衡施肥对全膜覆土穴播冬小麦产量及养分吸收特性的影响	OPT-N	养分限制因子（OPT试验）	3471
	Gansu	2010年甘肃陇东平衡施肥对全膜覆土穴播冬小麦产量及养分吸收特性的影响	OPT-P	养分限制因子（OPT试验）	3704
	Gansu	2010年甘肃陇东平衡施肥对全膜覆土穴播冬小麦产量及养分吸收特性的影响	OPT-K	养分限制因子（OPT试验）	3734
	Gansu	2010年甘肃陇东平衡施肥对全膜覆土穴播冬小麦产量及养分吸收特性的影响	FP	养分限制因子（OPT试验）	3750
	Gansu	2010年甘肃陇东平衡施肥对全膜覆土穴播冬小麦产量及养分吸收特性的影响	CK	养分限制因子（OPT试验）	3559
391	唐旭 马义兵	小麦-玉米轮作土壤磷素长期演变规律研究
392		郑州	CK		1861
393		1991-2005	N		2257
394			NP		2760
395			NK		5984
396			NPK		6215	5984
397			NPKM		5981
398			NPKSt		5674
589	孙慧敏,于振文,颜 红,史桂萍	不同土壤肥力条件下施磷量对小麦产量、品质和磷肥利用率的影响
590	M-P地	P0			8010
591		P1			8283
592		P2			8610
593		P3			8637
594		P4			8777	8010
595	H-P地	P0			7847
596		P1			8000
597		P2			8135
598		P3			8230	7847
599		P4			8067
708	陈磊1,2,郝明德1,2*,戚龙海1	长期施肥对黄土旱塬区土壤—植物系统中氮、磷养分的影响
709		CK			1420.8
710		N4P2			5723.3
711		N3P2			5399.3
712		N2P2			4806.8
713		N1P2			2064.3
714		N0P2			1783.9
715		CK			1420.8
716		N2P4			4994.8	2104.3
717		N2P3			4806.8
718		N2P2			3872.7
719		N2P1			2860.3
720		N2P0			2104.3
730	王荣辉1,2,王朝辉1,李生秀	施磷量对旱地小麦氮磷钾和干物质积累及产量的影响
731		P0			4619
732		P50			5195
733		P100	OPT		5616	4619
734		P150			5451
777	段敏，同延安	2010年硕士学位论文	陕西关中地区小麦玉米养分资源管理及其高产探索研究
778		CK			4919
779		FP			6752
780		NP			7433
781		NK			7001
782		PK			5974
783		NPK			8218	7001
784	尹晓芳 同延安	关中农田氮肥利用及NO3-N淋移特点
785		N1
786		N2
787		N3
788		N4
789		N5
790		N3+S
791		N1
792		N2
793		N3
794		N4
795		N5
796		N3+S
797	王改玲,郝明德,李燕敏	基于黄土旱塬区长期定位试验的施肥效益分析
798	1984-2002年平均值	N0P0			1269
799	定位试验	N0P1			1228.7	1269
800		N0P2			1250.9	1269
801		N1P0			2588.5
802		N1P1			3053.3	2588.5
803		N1P2			3190.3	2588.5
804		N2P0			2416.8
805		N2P1			3517.3	2416.8
806		N2P2			3747.1	2416.8
807	党廷辉,郝明德,郭胜利,蔡贵信	旱地小麦施氮和地膜栽培的氮素效应与淋溶
808		CK
809		N1
810		N2
811		N1F
812	常规栽培(行距20 cm)	W
813	膜际栽培(覆膜宽30 cm,膜间距60 cm,膜间种植4行,行距15cm)	WM1
814	膜下栽培(覆膜宽60 cm,膜间距30cm,膜上种植4行,行距15 cm)	WM2
815	少耕留高茬覆盖(休闲期免耕高留茬,并麦杆覆盖,行距20	WT
854	王旭刚1,郝明德2,李建民1,张春霞2	氮磷配施对旱地小麦产量和吸肥特性的影响。
855		1			968.786
856		2			788.208	968.786
857		3			788.208	968.786
858		4			2891.1
859		5			3563.58	2891.1
860		6			3677.46	2891.1
861		7			2152.02
862		8			5468.79	2152.02
863		9			5550.06	2152.02
1007	唐旭 马义兵	小麦-玉米轮作土壤磷素长期演变规律研究
1008		杨陵	CK		1009
1009		1991-2005	N		1084
1010			NP		1261
1011			NK		5184
1012			NPK		5304	5184
1013			NPKM		5301
1014			NPKSt		5412
1079	谭和芳, 谢金学, 汪吉东, 薛冬娥, 张永春, 常志州	氮磷钾不同配比对小麦产量及肥料利用率的影响
1080		N0P0K0			2167.1
1081		N0P2K2			2291.6
1082		N1P2K2			4367.3
1083		N2P0K2			4206.4
1084		N2P1K2			4929	4206.4
1085		N2P2K2			4951.1	4206.4
1086		N2P3K2			4602	4206.4
1087		N2P2K0			3998.3
1088		N2P2K1			4658.3
1089		N2P2K3			4501.5
1090		N3P2K2			4756.1
1091		N1P1K2			3889.1
1092		N1P2K1			3313.1
1093		N2P1K1			3765
1181	谢学俭 沈其荣	苏南稻麦轮作农田系统土壤中磷氮的流失
1182		P0			2625
1183		P20			3315	2625
1184		P40			3330
1185		P80			3330
1186		P160			3330
1187	杨勇 郭文善	晚播小麦高产优质栽培机理与技术研究
1188	播期10.30密度180	3:3.5:3.5
1189	180	5:2.5:2.5
1190	180	7:1.5:1.5
1191	360	3:3.5:3.5
1192	360	5;2.5:2.5
1193	360	7:1.5:1.5
1194	播期11.19密度180	3:3.5:3.5
1195	180	5:2.5:2.5
1196	180	7:1.5:1.5
1197	360	3:3.5:3.5
1198	360	5;2.5:2.5
1199	360	7:1.5:1.5
1200		膜侧沟播
1201		覆膜穴播
1202		露地高密
1203		露地低密
1204	王小军 张洪程	不同土壤肥力配方施肥对淮南小麦产量、品质及肥料吸收利用率的影响
1205	高肥力田扬麦11	N0P0K0			4826.7
1206		N0P2K2			5443.35
1207		N1P2K2			6472.8
1208		N2P0K2			7403.7
1209		N2P1K2			7540.5	7403.7
1210		N2P2K2			7927.35	7403.7
1211		N2P3K2			7036.35	7403.7
1212		N2P2K0			7369.65
1213		N2P2K1			7699.65
1214		N2P2K3			7141.5
1215		N3P2K2			6978.75
1216		N1P1K2			6175.2
1217		N1P2K1			6511.8
1218		N2P1K1			7260.45
1219		N1.5P2K2			6618.75
1220		N2.5P2K2			7264.65
1221	高肥力田扬麦15	N0P0K0			3600
1222		N0P2K2			4250.1
1223		N1P2K2			7427.85
1224		N2P0K2			7522.8
1225		N2P1K2			7665	7522.8
1226		N2P2K2			8138.4	7522.8
1227		N2P3K2			7585.95	7522.8
1228		N2P2K0			7679.7
1229		N2P2K1			7983.6
1230		N2P2K3			7291.2
1231		N3P2K2			7771.05
1232		N1P1K2			5920.35
1233		N1P2K1			6762.9
1234		N2P1K1			7771.05
1235		N1.5P2K2			7525.8
1236		N2.5P2K2			7899
1237	中肥力田扬麦11	N0P0K0			3056.85
1238		N0P2K2			3217.35
1239		N1P2K2			5983.65
1240		N2P0K2			6754.2
1241		N2P1K2			7069.35	6754.2
1242		N2P2K2			7669.2	6754.2
1243		N2P3K2			6886.65	6754.2
1244		N2P2K0			6787.65
1245		N2P2K1			7391.85
1246		N2P2K3			6430.05
1247		N3P2K2			6872.7
1248		N1P1K2			5127.6
1249		N1P2K1			5488.8
1250		N2P1K1			7223.85
1251		N1.5P2K2			6153.75
1252		N2.5P2K2			7725
1253	中肥力田扬麦15	N0P0K0			2985.3
1254		N0P2K2			3642.15
1255		N1P2K2			5994.75
1256		N2P0K2			6671.4
1257		N2P1K2			6744.9	6671.4
1258		N2P2K2			6994.5	6671.4
1259		N2P3K2			6761.4	6671.4
1260		N2P2K0			6731.85
1261		N2P2K1			6869.85
1262		N2P2K3			6807.9
1263		N3P2K2			7324.65
1264		N1P1K2			4500.3
1265		N1P2K1			5316.3
1266		N2P1K1			6925.65
1267		N1.5P2K2			6248.25
1268		N2.5P2K2			7403.25
1269	低肥力扬麦11	N0P0K0			2798.4
1270		N0P2K2			2879.7
1271		N1P2K2			4642.5
1272		N2P0K2			5895.3
1273		N2P1K2			6024.6	5895.3
1274		N2P2K2			6498.9	5895.3
1275		N2P3K2			6587.25	5895.3
1276		N2P2K0			6453.3
1277		N2P2K1			6475.2
1278		N2P2K3			6579
1279		N3P2K2			6802.05
1280		N1P1K2			4805.85
1281		N1P2K1			5355.9
1282		N2P1K1			6103.2
1283		N1.5P2K2			5963.7
1284		N2.5P2K2			6718.8
1285	低肥力田扬麦15	N0P0K0			2669.55
1286		N0P2K2			2743.95
1287		N1P2K2			4672.35
1288		N2P0K2			5719.05
1289		N2P1K2			6368.7	5719.05
1290		N2P2K2			6620.25	5719.05
1291		N2P3K2			6758.85	5719.05
1292		N2P2K0			6095.25
1293		N2P2K1			6527.25
1294		N2P2K3			6705.3
1295		N3P2K2			7412.55
1296		N1P1K2			4637.4
1297		N1P2K1			4998.75
1298		N2P1K1			7133.1
1299		N1.5P2K2			5487.45
1300		N2.5P2K2			7201.05
1301	朱秀英 周马康 崔春梅 孙晓荣	小麦精确施氮对产量和氮肥利用率的影响
1302			N 0
1303			N 1
1304			N 2
1305	姜宗庆,封超年*,黄联联,郭文善,朱新开,彭永欣	施磷量对小麦物质生产及吸磷特性的影响
1306		扬麦12号	P0		4999.33
1307			P1		5470.11	4999.33
1308			P2		5930.24	4999.33
1309			P3		6600.61	4999.33
1310			P4		6460.17	4999.33
1311			P5		6211.35	4999.33
1312		扬麦9号	P0		5114.47
1313			P1		5540.31	5114.47
1314			P2		6208.13	5114.47
1315			P3		6789.96	5114.47
1316			P4		6669.85	5114.47
1317			P5		6530.38	5114.47
1372	淮19 高肥力		P0		7212.38
1373			P45		7596.38	7212.38
1374			P90		7907.93	7212.38
1375			P135		7580.78	7212.38
1376	淮19 中肥田		P0		6855.45
1377			P45		7327.05	6855.45
1378			P90		7706.25	6855.45
1379			P135		7432.5	6855.45
1380	淮19 低肥田		P0		5606.03
1381			P45		6076.58	5606.03
1382			P90		6368.63	5606.03
1383			P135		6467.63	5606.03
1384	烟19 高肥田		P0		7151.03
1385			P45		7642.28	7151.03
1386			P90		8035.43	7151.03
1387			P135		7601.03	7151.03
1388	烟19 中肥田		P0		6871.43
1389			P45		7409.7	6871.43
1390			P90		7751.25	6871.43
1391			P135		7432.5	6871.43
1392	烟19 低肥田		P0		5659.13
1393			P45		6121.58	5659.13
1394			P90		6331.13	5659.13
1395			P135		6383.78	5659.13
1638	Xiao Qin Dai, Hong Yan Zhang	Nutr Cycl Agroecosyst,2009. DOI 10.1007/s10705-009-9293-4
1639			OPT		6600	6100
1640			OPT-N		5000
1641			OPT-P		6100
1642			OPT-K		6400
1643			CK		4400
1667	唐旭 马义兵	小麦-玉米轮作土壤磷素长期演变规律研究
1668		昌平	CK		605
1669		1991-2005	N		692
1670			NP		875
1671			NK		2914
1672			NPK		3530	2914
1673			NPKM		3509
1674			NPKSt		4022
1675	Ningxia
1676	张爱平，杨世琦，杨淑静，李友宏，刘汝亮，杨正礼	不同供氮水平对春小麦产量、氮肥利用率及氮平衡的影响
1677		N0
1678		N120
1679		N240
1680		N360
1681	张爱平,刘汝亮,李友宏,杨世琦,杨淑静,杨正礼	施用磷肥对春小麦产量与吸氮特性及土体中硝态氮累积的影响
1682		P0			5584
1683		P60			6209	5584
1684		P120			6215	5584
1685		P180			6003	5584
1811		N3
1812	熊明彪 宋光煜	长期施肥条件下紫色土-小麦系统中钾素利用的研究
1813	定位试验	CK			1089.3
1814		N			1123.7
1815		NP			1489.5
1816		NK			1432.1
1817		M			1093.8
1818		NPK			2431.4	1432.1
1819		MNPK			2503.9
1820	熊明彪,宋光煜,毛炳衡,石孝均	定位施钾对紫色土水稻、小麦产量品质的影响
1821		CK			1434
1822		N			1500
1823		NP			2241
1824		NK			1501
1825		PK			1507.5
1826		NPK			2802	1501
1827		M1			1467
1828		M1NPK			2896.5
1829		M1P(NK)c l			2997
1830		M1(NPK)h			2820
1831		M2NPK			2859
1832	田秀英 石孝军	定位施肥对稻麦产量和紫色土肥力的影响研究
1833	定位试验	CK			1569.94
1834		N			1676.3
1835		NP			2652.02
1836		NK			1813.87
1837		PK			1759.54
1838		NPK			3109.83	1813.87
1839		M1			1879.77
1840		Ml+NPK			3735.26
1841	稻油	M1+(NPK)cl			4000
1842		M1+(NPK)H			4144.51
1843		M2+NPK			3431.21
1889	Xinjinag
1890	唐旭 马义兵	小麦-玉米轮作土壤磷素长期演变规律研究
1891	长期试验点	乌鲁木齐	CK		1081
1892	15年均值	1990-2004	N		2418
1893			NP		2453
1894			NK		4788
1895			NPK		4838	4788
1896			NPKM		4645
1897			NPKSt		5303
1898	Hunan
1899	唐旭 马义兵	小麦-玉米轮作土壤磷素长期演变规律研究
1900		祁阳	CK		405
1901		1991-2005	N		446
1902			NP		469
1903			NK		1106
1904			NPK		1336	1106
1905			NPKM		1516
1906			NPKSt		1672
785	陈莉	氮磷钾不同施肥水平配施对小麦产量和品质的影响
786		N0P0K0			5803.5
787		N0P2K2			6654
788		N1P2K2			7678.5
789		N2P0K2			7726.5
790		N2P1K2			8004	7726.5
791		N2P2K2			8304	7726.5
792		N2P3K2			8130	7726.5
793		N2P2K0			7228.5
794		N2P2K1			7554
795		N2P2K3			8053.5
796		N3P2K2			7806
797		N1P1K2			7203
798		N1P2K1			7804.5
799		N2P1K1			7771
419	王小燕,沈永龙,高春宝,刘章勇,方正武	氮肥后移对江汉平原小麦籽粒产量及氮肥偏生产力的影响
420		T1
421		T2
422		T3
423		T4
424		T5	最佳
425	朱新开,郭凯泉,李春燕,封超年,彭永欣,郭文善	氮肥运筹比例对稻田套播强筋小麦产量及花后旗叶衰老的影响
426		CK
427		Ⅰ
428		Ⅱ
429		Ⅲ
430		Ⅳ
431		Ⅴ
1084	周忠新,于振文,许卫霞,魏守江	氮磷钾用量及配比对小麦产量、蛋白质含量和肥料利用率的影响
1085		N0P0K			6649.46
1086		N0P1K1			6878.4	6649.46
1087		N0P2K1			7589.5	6649.46
1088		N1P0K1			8259.85
1089		N1P1K1			8402.8	8259.85
1090		N1P2K1			8434.39	8259.85
1091		N2P0K1			8599.38
1092		N2P1K1			8741.35	8599.38
1093		N2P2K1			8798.75	8599.38
1094		N3P0K1			8638.71
1095		N3P1K1			9021.96	8638.71
1096		N3P2K1			9040.36	8638.71
1166	王彬 刘建玲	半干旱区水磷耦合效应及土壤水磷的动态变化
1167	干旱条件	f1			3127
1168		f2			4098.8	3127
1169		f3			5153	3127
1170	水分亏缺	f1			4010
1171		f2			5373.8	4010
1172		f3			6685.6	4010
1173	正常供水	f1			4345.5
1174		f2			6310.7	4345.5
1175		f3			6446.6	4345.5
1319	吴克宁,赵彦锋,吕巧灵,李 玲	潮土区灌浆水和施磷对冬小麦光合作用和产量的影响
1320	高水高磷	C1			8393.8	6772.7
1321	高水中磷	C2			7317.8	6772.7
1322	高水低磷	C3			6772.7
1323	低水高磷	C4			8076.3	6764.5
1324	低水中磷	C5			7268.8	6764.5
1325	低水低磷	C6			6764.5
149	余宗波1，邹娟2，肖兴军		湖北省小麦施磷效果及磷肥利用率研究
150	共45个试验 均值	P0			5379
151		P37.5			6142	5379
152		P75			6663	5379
153		P112.5			6422	5379
154	共25个试验 均值	P0			5356
155		P67.5			6470	5356
156		P135			6880	5356
157		P202.5			6678	5356
189	磷肥施用模式	底施90			6577.5	6540
190	信阳市农科所	底施90+灌浆喷一次磷酸二氢钾			6787.5	6540
191		底施90+灌浆喷两次磷酸二氢钾			7027.5	6540
192		底施135			6577.5	6540
193		底施135+灌浆喷一次磷酸二氢钾			6637.5	6540
194		底施135+灌浆喷两次磷酸二氢钾			6937.5	6540
195		不施磷肥			6540
196	罗山县农科所	底施90			4590	4581
197		底施90+灌浆喷一次磷酸二氢钾			4830	4581
198		底施90+灌浆喷两次磷酸二氢钾			4980	4581
199		底施135			5265	4581
200		底施135+灌浆喷一次磷酸二氢钾			5310	4581
201		底施135+灌浆喷两次磷酸二氢钾			5404.5	4581
202		不施磷肥			4581
203	息县农科所	底施90			4758	4068
204		底施90+灌浆喷一次磷酸二氢钾			4912.5	4068
205		底施90+灌浆喷两次磷酸二氢钾			5238	4068
206		底施135			4975.5	4068
207		底施135+灌浆喷一次磷酸二氢钾			5775	4068
208		底施135+灌浆喷两次磷酸二氢钾			5797.5	4068
209		不施磷肥			4068
260	慕 芳1,殷振江2,段长林	长武小麦对氮磷钾肥的利用效果及推荐施肥量的研究
261		2 N0P2K2			2800
262		3 N1P2K2			3756
263		6 N2P2K2			4277
264		11 N3P2K2			3855
265		4 N2P0K2			3077
266		5 N2P1K2			3975	3077
267		6 N2P2K2			4277	3077
268		7 N2P3K2			4596	3077
269		8 N2P2K0			3350
270		9 N2P2K1			3999
271		6 N2P2K2			4277
272		10 N2P2K3			4187
892	吴晓鹏1,陈静芬2,王广灿3,许浩玲1	小麦平衡施用氮磷钾肥经济效益的研究
893		N0P0K0			4800
894		N0P2K2			5475
895		N1P2K2			6375
896		N2P0K2			6240
897		N2P1K2			6645	6240
898		N2P2K2			7237.5	6240
899		N2P3K2			6877.5	6240
900		N2P2K0			6630
901		N2P2K1			6825
902		N2P2K3			6900
903		N3P2K2			7035
904		N1P1K2			6975
905		N1P2K1			6547.5
906		N2P1K1			7020
987	杨同荣,张思斌,方 剑,刘承军,赵 秋	氮磷钾配施对小麦产量的影响
988	4个地点平均值	N0P0K0			3013.5
989		N0P2K2			3409.5
990		N1P2K2			3835.5
991		N2P0K2			4089
992		N2P1K2			4497	4089
993		N2P2K2			5071.5	4089
994		N2P3K2			4876.5	4089
995		N2P2K0			4129.5
996		N2P2K1			4470
997		N2P2K3			4938
998		N3P2K2			5515.5
999		N1P1K2			4335
1000		N1P2K1			4132.5
1001		N2P1K1			4303.5
1655	石孝均 张福锁	水旱轮作体系中的养分循环特征
1656	1992-2001年10年平均	CK			1404
1657	定位试验	N			1855
1658		NP			2529
1659		NK			1960
1660		PK			1652
1661		NPK			2767	1960
1662		NPK+M1			2922
1663		1.5(NPK)+M1			2851
1664		NPK+M2			3056
1665		(NPK)cl+M1			3032
1666		M1			1521
2664
2665			NPK		6981.4	6608.9
2666			NP		6796.2
2667			NK		6608.9
2668			PK		6256.2
2669			CK		5450.7
2670
2671			N10P5.19		6048	4834.5
2672			N10P3.46		5890.5	4834.5
2673			N10P1.73		5487	4834.5
2674			N10P0		4834.5
2675
2676			N15P5.19		6007.5
2677			N10P5.19		6048
2678			N5P5.19		5307
2679			N0P5.19		3363
2680
2681			P0		6199.5
2682			P1		6423	6199.5
2683			P2		6594	6199.5
2684			P3		6763.5	6199.5
2685
2686			P0		6987
2687			P1		7119	6987
2688			P2		7168.5	6987
2689			P3		6913.5	6987
2690
2691			P0		7254
2692			P1		7453.5	7254
2693			P2		7593	7254
2694			P3		7309.5	7254
2777
2843
2844			OPT-P		1950.01
2845			OPT		4380.22	1950.01
2846			OPT-P		2100.01
2847			OPT		5100.03	2100.01
2848			OPT-P		2100.01
2849			OPT		3300.02	2100.01
2850			OPT-P		2250.01
2851			OPT		4860.04	2250.01
2852			OPT-P		3090.02
2853			OPT		4500.02	3090.02
2854			OPT-P		3240.02
2855			OPT		3900.02	3240.02
2856			OPT-P		3450.02
2857			OPT		7050.35	3450.02
2858			OPT-P		3450.02
2859			OPT		5340.03	3450.02
2860			OPT-P		3450.02
2861			OPT		4500.02	3450.02
2862			OPT-P		3630.02
2863			OPT		5700.03	3630.02
2864			OPT-P		3630.02
2865			OPT		5160.03	3630.02
2866			OPT-P		3960.02
2867			OPT		7380.04	3960.02
2868			OPT-P		3990.02
2869			OPT		6600.03	3990.02
2870			OPT-P		4130.02
2871			OPT		5400.03	4130.02
2872			OPT-P		4140.02
2873			OPT		7440.03	4140.02
2874			OPT-P		4200.23
2875			OPT		6090.03	4200.23
2876
					10th	25th
					#REF!	#REF!
					#REF!	#REF!
					#REF!	#REF!
					#REF!	#REF!
					#REF!	#REF!
					#REF!	#REF!
					#REF!	#REF!

## Sheet: Fig.4(3)
No.	data source	Treatments			Yak	Yok
1	Hebei
23	裴雪霞，王秀斌，何萍，张秀芝，李科江，周卫，梁国庆，金继运	氮肥后移对壤氮素供应和冬小麦氮素吸收利用的影响
24		N0
25		N300/2
26		N210/2
27		N210/3
28		N210/4
152	Henan
193	李丙奇，孙克刚，和爱玲，张欣	潮土区氮肥运筹对小麦产量和氮肥利用率的影响
194		T1
195		T2
196		T3
197		T4
198		T5
199		T6
200		T7
201	王桂良,黄玉芳,叶优良	不同钾肥品种和用量对小麦产量品质和养分吸收利用的影响
202	钾肥品种试验	0
203		俄罗斯产 KCl			6331.9	5578.5
204		罗布泊产 K2SO4			6489.1	5578.5
205		开封产 K2SO4			6163.6	5578.5
206		俄罗斯产 K2SO4			5969.8	5578.5
207		罗布泊产K2SO4			6439.6	5578.5
208		罗布泊产			7006.8	5578.5
209		罗布泊产K2SO4			6590.1	5578.5
210		罗布泊产 K2SO4			6302.6	5578.5
211	王桂良 叶优良	超高产小麦干物质累积、氮素营养及诊断研究
212	温县	N0
213		N90
214		N180
215		N270
216		N360
217	兰考	N0
218		N90
219		N180
220		N270
221		N360
222	温县	N0
223		N90
224		N180
225		N270
226		N360
227	兰考	N0
228		N90
229		N180
230		N270
231		N360
277	苗玉红 谭金芳	两个超高产小麦品种钾素营养差异性研究
278	温麦6号	钾水平0/mu
279		5			8768.51	7963.26
280		10			8987.91	7963.26
281		15			9287.25	7963.26
282		20			9046.95	7963.26
283	兰考906-4	钾水平0
284		5			7234.5	6619.5
285		10			7615.5	6619.5
286		15			8074.57	6619.5
287		20			7692.18	6619.5
294	逯怀森,董根中,肖伟强,卢浩坡,宁金星,尚巧平	施钾对旱地小麦养分变化的影响
295		基施75	有机肥46 500 kg·hm		5536.5	5119.5
296		基施150	有机肥46 501 kg·hm		5689.5	5119.5
297		苗期75	有机肥46 502 kg·hm		5614.5	5119.5
298		拔节期75	有机肥46 503 kg·hm		5332.5	5119.5
299		孕穗期75	有机肥46 504 kg·hm		5661	5119.5
300		CK	有机肥46 505 kg·hm
301	赵鹏 陈阜	豫北秸秆还田配施氮肥对冬小麦氮利用及土壤硝态氮的短期效应
302		N0
303		N90
304		N180
305		N270
306		N360
307		S+N0
308		S+N90
309		S+N180
310		S+N270
311		S+N360
351	郭天财,宋 晓,马冬云,冯 伟,王永华	施氮水平对2种穗型冬小麦品种产量及氮素吸收利用的影响
352		兰考矮早八	N0
353			N1
354			N2
355			N3
356
357		豫麦49-198	N0
358			N1
359			N2
360			N3
391	唐旭 马义兵	小麦-玉米轮作土壤磷素长期演变规律研究
392		郑州	CK
393		1991-2005	N		2257
394			NP		2760
395			NK		5984
396			NPK		6215	2760
397			NPKM
398			NPKSt
777	段敏，同延安	2010年硕士学位论文	陕西关中地区小麦玉米养分资源管理及其高产探索研究
778		CK
779		FP
780		NP			7433
781		NK			7001
782		PK			5974
783		NPK			8218	7433
1007	唐旭 马义兵	小麦-玉米轮作土壤磷素长期演变规律研究
1008		杨陵	CK
1009		1991-2005	N
1010			NP		1261
1011			NK		5184
1012			NPK		5304	1261
1013			NPKM
1014			NPKSt
1204	王小军 张洪程	不同土壤肥力配方施肥对淮南小麦产量、品质及肥料吸收利用率的影响
1205	高肥力田扬麦11	N0P0K0
1206		N0P2K2
1207		N1P2K2
1208		N2P0K2
1209		N2P1K2
1210		N2P2K2			7927.35	7369.65
1211		N2P3K2
1212		N2P2K0			7369.65
1213		N2P2K1			7699.65	7369.65
1214		N2P2K3
1215		N3P2K2
1216		N1P1K2
1217		N1P2K1
1218		N2P1K1
1219		N1.5P2K2
1220		N2.5P2K2
1221	高肥力田扬麦15	N0P0K0
1222		N0P2K2
1223		N1P2K2
1224		N2P0K2
1225		N2P1K2
1226		N2P2K2			8138.4	7679.7
1227		N2P3K2
1228		N2P2K0			7679.7
1229		N2P2K1			7983.6	7679.7
1230		N2P2K3
1231		N3P2K2
1232		N1P1K2
1233		N1P2K1
1234		N2P1K1
1235		N1.5P2K2
1236		N2.5P2K2
1237	中肥力田扬麦11	N0P0K0
1238		N0P2K2
1239		N1P2K2
1240		N2P0K2
1241		N2P1K2
1242		N2P2K2			7669.2	6787.65
1243		N2P3K2
1244		N2P2K0			6787.65
1245		N2P2K1			7391.85	6787.65
1246		N2P2K3
1247		N3P2K2
1248		N1P1K2
1249		N1P2K1
1250		N2P1K1
1251		N1.5P2K2
1252		N2.5P2K2
1253	中肥力田扬麦15	N0P0K0
1254		N0P2K2
1255		N1P2K2
1256		N2P0K2
1257		N2P1K2
1258		N2P2K2			6994.5	6731.85
1259		N2P3K2
1260		N2P2K0			6731.85
1261		N2P2K1			6869.85	6731.85
1262		N2P2K3			6807.9	6731.85
1263		N3P2K2
1264		N1P1K2
1265		N1P2K1
1266		N2P1K1
1267		N1.5P2K2
1268		N2.5P2K2
1269	低肥力扬麦11	N0P0K0
1270		N0P2K2
1271		N1P2K2
1272		N2P0K2
1273		N2P1K2
1274		N2P2K2
1275		N2P3K2
1276		N2P2K0			6453.3
1277		N2P2K1			6475.2	6453.3
1278		N2P2K3			6579	6453.3
1279		N3P2K2
1280		N1P1K2
1281		N1P2K1
1282		N2P1K1
1283		N1.5P2K2
1284		N2.5P2K2
1285	低肥力田扬麦15	N0P0K0
1286		N0P2K2
1287		N1P2K2
1288		N2P0K2
1289		N2P1K2
1290		N2P2K2			6620.25	6095.25
1291		N2P3K2
1292		N2P2K0			6095.25
1293		N2P2K1			6527.25	6095.25
1294		N2P2K3			6705.3	6095.25
1295		N3P2K2
1296		N1P1K2
1297		N1P2K1
1298		N2P1K1
1299		N1.5P2K2
1300		N2.5P2K2
1301	朱秀英 周马康 崔春梅 孙晓荣	小麦精确施氮对产量和氮肥利用率的影响
1302			N 0
1303			N 1
1304			N 2
1667	唐旭 马义兵	小麦-玉米轮作土壤磷素长期演变规律研究
1668		昌平	CK
1669		1991-2005	N
1670			NP		875
1671			NK		2914
1672			NPK		3530	875
1673			NPKM
1674			NPKSt
1806	重庆市
1812	熊明彪 宋光煜	长期施肥条件下紫色土-小麦系统中钾素利用的研究
1813		CK
1814		N
1815		NP			1489.5
1816		NK			1432.1
1817		M
1818		NPK			2431.4	1489.5
1819		MNPK
1832	田秀英 石孝军	定位施肥对稻麦产量和紫色土肥力的影响研究
1833		CK
1834		N
1835		NP			2652.02
1836		NK			1813.87
1837		PK			1759.54
1838		NPK			3109.83	2652.02
1839		M1
1840		Ml+NPK
1841	稻油	M1+(NPK)cl
1842		M1+(NPK)H
1843		M2+NPK
1844
1889	Xinjiang
1890	唐旭 马义兵	小麦-玉米轮作土壤磷素长期演变规律研究
1891		乌鲁木齐	CK
1892	15年均值	1990-2004	N
1893			NP		2453
1894	每年施入的氮相等，由秸秆和农家肥量确定		NK		4788
1895			NPK		4838	2453
1896			NPKM
1897			NPKSt
1898	Hunan
1899	唐旭 马义兵	小麦-玉米轮作土壤磷素长期演变规律研究
1900		祁阳	CK
1901		1991-2005	N
1902			NP		469
1903			NK		1106
1904			NPK		1336	469
1905			NPKM
1906			NPKSt
1	Shanxi	1997年小麦山西临汾市乔李镇南麻村石灰性褐土钾肥长期定位试验	NP	钾肥定位试验	5931
5	Shanxi	1997年小麦山西临汾市乔李镇南麻村石灰性褐土钾肥长期定位试验	NPK	钾肥定位试验
9	Shanxi	1997年小麦山西临汾市乔李镇南麻村石灰性褐土钾肥长期定位试验	NPSt	钾肥定位试验	6607
13	Shanxi	1997年小麦山西临汾市乔李镇南麻村石灰性褐土钾肥长期定位试验	NPKSt	钾肥定位试验	7087	5931
17	Shanxi	1993年小麦山西临汾市乔李镇南麻村石灰性褐土钾肥长期定位试验	NP	钾肥定位试验	4910
21	Shanxi	1993年小麦山西临汾市乔李镇南麻村石灰性褐土钾肥长期定位试验	NPK	钾肥定位试验	4955	4910
25	Shanxi	1993年小麦山西临汾市乔李镇南麻村石灰性褐土钾肥长期定位试验	NPSt	钾肥定位试验	5390
29	Shanxi	1993年小麦山西临汾市乔李镇南麻村石灰性褐土钾肥长期定位试验	NPKSt	钾肥定位试验	5135	4910
33	Shanxi	1994年小麦山西临汾市乔李镇南麻村石灰性褐土钾肥长期定位试验	NP	钾肥定位试验	5270
37	Shanxi	1994年小麦山西临汾市乔李镇南麻村石灰性褐土钾肥长期定位试验	NPK	钾肥定位试验	5676	5270
41	Shanxi	1994年小麦山西临汾市乔李镇南麻村石灰性褐土钾肥长期定位试验	NPSt	钾肥定位试验	5661
45	Shanxi	1994年小麦山西临汾市乔李镇南麻村石灰性褐土钾肥长期定位试验	NPKSt	钾肥定位试验	5796	5270
49	Shanxi	1995年小麦山西临汾市乔李镇南麻村石灰性褐土钾肥长期定位试验	NP	钾肥定位试验	5330
53	Shanxi	1995年小麦山西临汾市乔李镇南麻村石灰性褐土钾肥长期定位试验	NPK	钾肥定位试验	5405	5330
57	Shanxi	1995年小麦山西临汾市乔李镇南麻村石灰性褐土钾肥长期定位试验	NPSt	钾肥定位试验	6532
61	Shanxi	1995年小麦山西临汾市乔李镇南麻村石灰性褐土钾肥长期定位试验	NPKSt	钾肥定位试验	6607	5330
65	Shanxi	1996年小麦山西临汾市乔李镇南麻村石灰性褐土钾肥长期定位试验	NP	钾肥定位试验	4715
69	Shanxi	1996年小麦山西临汾市乔李镇南麻村石灰性褐土钾肥长期定位试验	NPK	钾肥定位试验	5646	4715
73	Shanxi	1996年小麦山西临汾市乔李镇南麻村石灰性褐土钾肥长期定位试验	NPSt	钾肥定位试验	5901
77	Shanxi	1996年小麦山西临汾市乔李镇南麻村石灰性褐土钾肥长期定位试验	NPKSt	钾肥定位试验	6351	4715
81	Shanxi	1998年小麦山西临汾市乔李镇南麻村石灰性褐土钾肥长期定位试验	NP	钾肥定位试验	4880
85	Shanxi	1998年小麦山西临汾市乔李镇南麻村石灰性褐土钾肥长期定位试验	NPK	钾肥定位试验	5480	4880
89	Shanxi	1998年小麦山西临汾市乔李镇南麻村石灰性褐土钾肥长期定位试验	NPSt	钾肥定位试验	5556
97	Shanxi	1999年小麦山西临汾市乔李镇南麻村石灰性褐土钾肥长期定位试验	NP	钾肥定位试验	4099
101	Shanxi	1999年小麦山西临汾市乔李镇南麻村石灰性褐土钾肥长期定位试验	NPK	钾肥定位试验	4805	4099
105	Shanxi	1999年小麦山西临汾市乔李镇南麻村石灰性褐土钾肥长期定位试验	NPSt	钾肥定位试验	4655
109	Shanxi	1999年小麦山西临汾市乔李镇南麻村石灰性褐土钾肥长期定位试验	NPKSt	钾肥定位试验	5180	4099
128	Shanxi	2000年小麦山西临汾市乔李镇南麻村钾肥长期定位试验	NP	钾肥定位试验	5255
132	Shanxi	2000年小麦山西临汾市乔李镇南麻村钾肥长期定位试验	NPK	钾肥定位试验	6547	5255
136	Shanxi	2000年小麦山西临汾市乔李镇南麻村钾肥长期定位试验	NPSt	钾肥定位试验	5706
140	Shanxi	2000年小麦山西临汾市乔李镇南麻村钾肥长期定位试验	NPKSt	钾肥定位试验	6366	5255
144	Shanxi	2001年小麦山西临汾市乔李镇南麻村钾肥长期定位试验	NPSt	钾肥定位试验	3994
148	Shanxi	2001年小麦山西临汾市乔李镇南麻村钾肥长期定位试验	NPKSt	钾肥定位试验	4955	3754
152	Shanxi	2001年小麦山西临汾市乔李镇南麻村钾肥长期定位试验	NP	钾肥定位试验	3754
156	Shanxi	2001年小麦山西临汾市乔李镇南麻村钾肥长期定位试验	NPK	钾肥定位试验	4474	3754
	Shanxi
1	Shanxi	2004年小麦山西临汾市乔李镇南麻村养分缺素试验	OPT	养分限制因子（OPT试验）	5491	5305
5	Shanxi	2004年小麦山西临汾市乔李镇南麻村养分缺素试验	-N	养分限制因子（OPT试验）	2699
9	Shanxi	2004年小麦山西临汾市乔李镇南麻村养分缺素试验	-P	养分限制因子（OPT试验）	5119
13	Shanxi	2004年小麦山西临汾市乔李镇南麻村养分缺素试验	-K	养分限制因子（OPT试验）	5305
17	Shanxi	2004年小麦山西临汾市乔李镇南麻村养分缺素试验	-Zn	养分限制因子（OPT试验）	5072
21	Shanxi	2004年小麦山西临汾市乔李镇南麻村养分缺素试验	-Mn	养分限制因子（OPT试验）	4933
25	Shanxi	2005年小麦山西临汾市乔李南麻村养分缺素试验	OPT	养分限制因子（OPT试验）	7524	7524
29	Shanxi	2005年小麦山西临汾市乔李南麻村养分缺素试验	-N	养分限制因子（OPT试验）	6598
33	Shanxi	2005年小麦山西临汾市乔李南麻村养分缺素试验	-P	养分限制因子（OPT试验）	6218
37	Shanxi	2005年小麦山西临汾市乔李南麻村养分缺素试验	-K	养分限制因子（OPT试验）	7524
41	Shanxi	2005年小麦山西临汾市乔李南麻村养分缺素试验	-Zn	养分限制因子（OPT试验）	7524
45	Shanxi	2005年小麦山西临汾市乔李南麻村养分缺素试验	－Mn	养分限制因子（OPT试验）	7866
49	Shanxi	2003年小麦山西临汾市乔李镇南麻村养分缺素试验	OPT	养分限制因子（OPT试验）	7444	6296
53	Shanxi	2003年小麦山西临汾市乔李镇南麻村养分缺素试验	-N	养分限制因子（OPT试验）	5926
57	Shanxi	2003年小麦山西临汾市乔李镇南麻村养分缺素试验	-P	养分限制因子（OPT试验）	5889
61	Shanxi	2003年小麦山西临汾市乔李镇南麻村养分缺素试验	-K	养分限制因子（OPT试验）	6296
65	Shanxi	2003年小麦山西临汾市乔李镇南麻村养分缺素试验	-Zn	养分限制因子（OPT试验）	7630
69	Shanxi	2003年小麦山西临汾市乔李镇南麻村养分缺素试验	-Mn	养分限制因子（OPT试验）	7037
73	Shanxi	2002年小麦山西临汾乔李镇南麻村钾肥长期定位试验	NP	钾肥定位试验	4354
77	Shanxi	2002年小麦山西临汾乔李镇南麻村钾肥长期定位试验	NPK	钾肥定位试验	4805	4354
81	Shanxi	2002年小麦山西临汾乔李镇南麻村钾肥长期定位试验	NPSt	钾肥定位试验	5706
85	Shanxi	2002年小麦山西临汾乔李镇南麻村钾肥长期定位试验	NPKSt	钾肥定位试验	5556	4354
109	Shanxi	2004年小麦山西临汾市乔李镇南麻村石灰性褐土钾肥长期定位试验	NP	钾肥定位试验	6990
113	Shanxi	2004年小麦山西临汾市乔李镇南麻村石灰性褐土钾肥长期定位试验	NPK	钾肥定位试验	7380	6990
117	Shanxi	2004年小麦山西临汾市乔李镇南麻村石灰性褐土钾肥长期定位试验	NPSt	钾肥定位试验	7200
121	Shanxi	2004年小麦山西临汾市乔李镇南麻村石灰性褐土钾肥长期定位试验	NPKSt	钾肥定位试验	7890	6990
125	Shanxi	2003年小麦山西临汾乔李镇南麻村钾肥长期定位试验	NP	钾肥定位试验	5736
129	Shanxi	2003年小麦山西临汾乔李镇南麻村钾肥长期定位试验	NPK	钾肥定位试验	5910	5736
133	Shanxi	2003年小麦山西临汾乔李镇南麻村钾肥长期定位试验	NPSt	钾肥定位试验	5280
137	Shanxi	2003年小麦山西临汾乔李镇南麻村钾肥长期定位试验	NPKSt	钾肥定位试验	6630	5736
143	Shanxi	2003年小麦山西临汾市乔李镇南麻村磷钾肥肥效试验	NP1k0	两种以上肥料的交互作用	4560
147	Shanxi	2003年小麦山西临汾市乔李镇南麻村磷钾肥肥效试验	NP1K1	两种以上肥料的交互作用	5160	4560
151	Shanxi	2003年小麦山西临汾市乔李镇南麻村磷钾肥肥效试验	NP1K2	两种以上肥料的交互作用	5490	4560
155	Shanxi	2003年小麦山西临汾市乔李镇南麻村磷钾肥肥效试验	NP1K3	两种以上肥料的交互作用	4980	4560
159	Shanxi	2003年小麦山西临汾市乔李镇南麻村磷钾肥肥效试验	NP2K2	两种以上肥料的交互作用	4620
163	Shanxi	2003年小麦山西临汾市乔李镇南麻村磷钾肥肥效试验	FP	两种以上肥料的交互作用	4560
167	Shanxi	2005年小麦山西临汾乔李镇南麻村钾肥长期定位试验	NP	钾肥定位试验	5485
171	Shanxi	2005年小麦山西临汾乔李镇南麻村钾肥长期定位试验	NPK	钾肥定位试验	5972	5485
175	Shanxi	2005年小麦山西临汾乔李镇南麻村钾肥长期定位试验	NPKSt	钾肥定位试验	6179	5485
179	Shanxi	2005年小麦山西临汾乔李镇南麻村钾肥长期定位试验	NPSt	钾肥定位试验	5674
195	Shanxi	2007年冬小麦不同品种钾肥（硫酸钾、氯化钾）对产量和品质的影响02	NP	肥料品种对比	4860
199	Shanxi	2007年冬小麦不同品种钾肥（硫酸钾、氯化钾）对产量和品质的影响02	NPK（cl）	肥料品种对比	6359	4860
203	Shanxi	2007年冬小麦不同品种钾肥（硫酸钾、氯化钾）对产量和品质的影响02	NPK（SO4）	肥料品种对比	5384	4860
207	Shanxi	2007年冬小麦不同品种钾肥（硫酸钾、氯化钾）对产量和品质的影响01	NP	肥料品种对比	5631
211	Shanxi	2007年冬小麦不同品种钾肥（硫酸钾、氯化钾）对产量和品质的影响01	NPK（cl)	肥料品种对比	5727	5631
215	Shanxi	2007年冬小麦不同品种钾肥（硫酸钾、氯化钾）对产量和品质的影响01	NPK(SO4)	肥料品种对比	5930	5631
219	Shanxi	2007年冬小麦养分限制因子研究	OPT	养分限制因子（OPT试验）	6756	6683
223	Shanxi	2007年冬小麦养分限制因子研究	OPT-N	养分限制因子（OPT试验）	5870
227	Shanxi	2007年冬小麦养分限制因子研究	OPT－P	养分限制因子（OPT试验）	6299
231	Shanxi	2007年冬小麦养分限制因子研究	OPT－K	养分限制因子（OPT试验）	6683
239	Shanxi	2007年冬小麦养分限制因子研究	FP	养分限制因子（OPT试验）	6384
251	Shanxi	2007年冬小麦养分限制因子研究	CK	养分限制因子（OPT试验）	6110
255	Shanxi	2007年冬小麦－夏玉米轮作条件下养分限制因子研究（小麦）	OPT	养分限制因子（OPT试验）	8084	7392
259	Shanxi	2007年冬小麦－夏玉米轮作条件下养分限制因子研究（小麦）	OPT-N	养分限制因子（OPT试验）	3728
263	Shanxi	2007年冬小麦－夏玉米轮作条件下养分限制因子研究（小麦）	OP-P	养分限制因子（OPT试验）	6356
267	Shanxi	2007年冬小麦－夏玉米轮作条件下养分限制因子研究（小麦）	OPT-K	养分限制因子（OPT试验）	7392
271	Shanxi	2007年冬小麦－夏玉米轮作条件下养分限制因子研究（小麦）	OPT-Zn	养分限制因子（OPT试验）	8055
275	Shanxi	2007年冬小麦－夏玉米轮作条件下养分限制因子研究（小麦）	CK	养分限制因子（OPT试验）	3385
279	Shanxi	2007年冬小麦－夏玉米长期施用钾肥下钾素循环与调控（小麦）	NP	钾肥定位试验	7110
283	Shanxi	2007年冬小麦－夏玉米长期施用钾肥下钾素循环与调控（小麦）	NPK	钾肥定位试验	7735	7110
287	Shanxi	2007年冬小麦－夏玉米长期施用钾肥下钾素循环与调控（小麦）	NPSt	钾肥定位试验	7212
291	Shanxi	2007年冬小麦－夏玉米长期施用钾肥下钾素循环与调控（小麦）	NPKSt	钾肥定位试验	7946	7110
295	Shanxi	2008年山西省冬小麦－夏玉米轮作条件下不同施氮肥方式对作物产量、品质及环境的影响01	OPT-N	其他	5959.92
356	Shanxi	2009年山西省冬小麦养分限制因子研究(试验3)	OPT	养分限制因子（OPT试验）	4786.86	4341.9
357	Shanxi	2009年山西省冬小麦养分限制因子研究(试验3)	OPT	养分限制因子（OPT试验）	5474.28	4341.9
358	Shanxi	2009年山西省冬小麦养分限制因子研究(试验3)	OPT	养分限制因子（OPT试验）	4631.82	4341.9
359	Shanxi	2009年山西省冬小麦养分限制因子研究(试验3)	OPT-N	养分限制因子（OPT试验）	4178.1
453	Shanxi	2009年山西省冬小麦钾适宜用量研究(试验2)	N2P2K2	钾肥用量	7236.72	5167.62
461	Shanxi	2009年山西省轮作条件下冬小麦养分耗竭后土壤恢复研究(试验6)	OPT	养分限制因子（OPT试验）	7052.04	5722.2
462	Shanxi	2009年山西省轮作条件下冬小麦养分耗竭后土壤恢复研究(试验6)	OPT	养分限制因子（OPT试验）	6270	5722.2
465	Shanxi	2009年山西省轮作条件下冬小麦养分耗竭后土壤恢复研究(试验6)	OPT-N	养分限制因子（OPT试验）	5840.22
466	Shanxi	2009年山西省轮作条件下冬小麦养分耗竭后土壤恢复研究(试验6)	OPT-N	养分限制因子（OPT试验）	5780.94
469	Shanxi	2009年山西省轮作条件下冬小麦养分耗竭后土壤恢复研究(试验6)	OPT-P	养分限制因子（OPT试验）	4556.58
470	Shanxi	2009年山西省轮作条件下冬小麦养分耗竭后土壤恢复研究(试验6)	OPT-P	养分限制因子（OPT试验）	4937.34
473	Shanxi	2009年山西省轮作条件下冬小麦养分耗竭后土壤恢复研究(试验6)	OPT-K	养分限制因子（OPT试验）	5212.08
474	Shanxi	2009年山西省轮作条件下冬小麦养分耗竭后土壤恢复研究(试验6)	OPT-K	养分限制因子（OPT试验）	6232.38
477	Shanxi	2009年山西省轮作条件下冬小麦养分耗竭后土壤恢复研究(试验6)	OPT-Zn	养分限制因子（OPT试验）	6198.18
478	Shanxi	2009年山西省轮作条件下冬小麦养分耗竭后土壤恢复研究(试验6)	OPT-Zn	养分限制因子（OPT试验）	5690.88
481	Shanxi	2009年山西省轮作条件下冬小麦养分耗竭后土壤恢复研究(试验6)	CK	养分限制因子（OPT试验）	4130.22
482	Shanxi	2009年山西省轮作条件下冬小麦养分耗竭后土壤恢复研究(试验6)	CK	养分限制因子（OPT试验）	4607.88
485	Shanxi	2009年山西省在轮作条件下长期施用钾肥对冬小麦钾素循环与调控(试验5)	NP	钾肥定位试验	5038.8
486	Shanxi	2009年山西省在轮作条件下长期施用钾肥对冬小麦钾素循环与调控(试验5)	NP	钾肥定位试验	5404.74
489	Shanxi	2009年山西省在轮作条件下长期施用钾肥对冬小麦钾素循环与调控(试验5)	NPK	钾肥定位试验	5506.2	5221.8
490	Shanxi	2009年山西省在轮作条件下长期施用钾肥对冬小麦钾素循环与调控(试验5)	NPK	钾肥定位试验
493	Shanxi	2009年山西省在轮作条件下长期施用钾肥对冬小麦钾素循环与调控(试验5)	NPSt	钾肥定位试验	5546.1
494	Shanxi	2009年山西省在轮作条件下长期施用钾肥对冬小麦钾素循环与调控(试验5)	NPSt	钾肥定位试验	5139.12
497	Shanxi	2009年山西省在轮作条件下长期施用钾肥对冬小麦钾素循环与调控(试验5)	NPKSt	钾肥定位试验	5702.28	5221.8
498	Shanxi	2009年山西省在轮作条件下长期施用钾肥对冬小麦钾素循环与调控(试验5)	NPKSt	钾肥定位试验
501	Shanxi	2008年山西省冬小麦－夏玉米轮作条件下养分限制因子研究01	OPT	养分限制因子（OPT试验）	9234	8623.5
502	Shanxi	2008年山西省冬小麦－夏玉米轮作条件下养分限制因子研究01	OPT	养分限制因子（OPT试验）	8926.2	8623.5
505	Shanxi	2008年山西省冬小麦－夏玉米轮作条件下养分限制因子研究01	OPT-N	养分限制因子（OPT试验）	2991.36
506	Shanxi	2008年山西省冬小麦－夏玉米轮作条件下养分限制因子研究01	OPT-N	养分限制因子（OPT试验）	3629.76
509	Shanxi	2008年山西省冬小麦－夏玉米轮作条件下养分限制因子研究01	OPT-P	养分限制因子（OPT试验）	7708.68
510	Shanxi	2008年山西省冬小麦－夏玉米轮作条件下养分限制因子研究01	OPT-P	养分限制因子（OPT试验）	7702.98
513	Shanxi	2008年山西省冬小麦－夏玉米轮作条件下养分限制因子研究01	OPT-K	养分限制因子（OPT试验）	8910.24
514	Shanxi	2008年山西省冬小麦－夏玉米轮作条件下养分限制因子研究01	OPT-K	养分限制因子（OPT试验）	8336.82
517	Shanxi	2008年山西省冬小麦－夏玉米轮作条件下养分限制因子研究01	OPT-Zn	养分限制因子（OPT试验）	8169.24
518	Shanxi	2008年山西省冬小麦－夏玉米轮作条件下养分限制因子研究01	OPT-Zn	养分限制因子（OPT试验）	8208
521	Shanxi	2008年山西省冬小麦－夏玉米轮作条件下养分限制因子研究01	CK	养分限制因子（OPT试验）	3225.06
522	Shanxi	2008年山西省冬小麦－夏玉米轮作条件下养分限制因子研究01	CK	养分限制因子（OPT试验）	3392.64
523	Shanxi	2008年山西省冬小麦－夏玉米轮作条件下养分限制因子研究01	CK	养分限制因子（OPT试验）	3575.04
525	Shanxi	2004年山西省钾肥长期定位试验总结(试验1)	CK	钾肥定位试验	6997.3
529	Shanxi	2004年山西省钾肥长期定位试验总结(试验1)	+K	钾肥定位试验	7387.8	6997.3
533	Shanxi	2004年山西省钾肥长期定位试验总结(试验1)	+ST	钾肥定位试验	7207.6
537	Shanxi	2004年山西省钾肥长期定位试验总结(试验1)	+K+ST	钾肥定位试验	7898.3	6997.3
541	Shanxi	2008年山西省冬小麦－夏玉米长期施用钾肥下钾素循环与调控（小麦）	NP	钾肥定位试验	7785.06
545	Shanxi	2008年山西省冬小麦－夏玉米长期施用钾肥下钾素循环与调控（小麦）	NPK	钾肥定位试验	7962.9	7785.06
549	Shanxi	2008年山西省冬小麦－夏玉米长期施用钾肥下钾素循环与调控（小麦）	NPST	钾肥定位试验	8071.2
553	Shanxi	2008年山西省冬小麦－夏玉米长期施用钾肥下钾素循环与调控（小麦）	NPKST	钾肥定位试验	8783.7	7785.06
557	Shanxi	2006年山西省临汾市长期施用钾肥下冬小麦钾素循环与调控	NP	定位试验	6932.34
558	Shanxi	2006年山西省临汾市长期施用钾肥下冬小麦钾素循环与调控	NP	定位试验	7078.26
559	Shanxi	2006年山西省临汾市长期施用钾肥下冬小麦钾素循环与调控	NP	定位试验	6846.84
560	Shanxi	2006年山西省临汾市长期施用钾肥下冬小麦钾素循环与调控	NP	定位试验	7078.26
561	Shanxi	2006年山西省临汾市长期施用钾肥下冬小麦钾素循环与调控	NPK	定位试验	7855.74	6983.9
562	Shanxi	2006年山西省临汾市长期施用钾肥下冬小麦钾素循环与调控	NPK	定位试验	7262.94	6983.9
563	Shanxi	2006年山西省临汾市长期施用钾肥下冬小麦钾素循环与调控	NPK	定位试验	7821.54	6983.9
564	Shanxi	2006年山西省临汾市长期施用钾肥下冬小麦钾素循环与调控	NPK	定位试验	7742.88	6983.9
565	Shanxi	2006年山西省临汾市长期施用钾肥下冬小麦钾素循环与调控	NPSt	定位试验	7690.44
566	Shanxi	2006年山西省临汾市长期施用钾肥下冬小麦钾素循环与调控	NPSt	定位试验	6931.2
567	Shanxi	2006年山西省临汾市长期施用钾肥下冬小麦钾素循环与调控	NPSt	定位试验	7223.04
568	Shanxi	2006年山西省临汾市长期施用钾肥下冬小麦钾素循环与调控	NPSt	定位试验	8276.4
569	Shanxi	2006年山西省临汾市长期施用钾肥下冬小麦钾素循环与调控	NPKSt	定位试验	7745.16	6983.9
570	Shanxi	2006年山西省临汾市长期施用钾肥下冬小麦钾素循环与调控	NPKSt	定位试验	8254.74	6983.9
571	Shanxi	2006年山西省临汾市长期施用钾肥下冬小麦钾素循环与调控	NPKSt	定位试验	8955.84	6983.9
572	Shanxi	2006年山西省临汾市长期施用钾肥下冬小麦钾素循环与调控	NPKSt	定位试验	8251.32	6983.9
573	Shanxi	2010年冬小麦-夏玉米轮作氮肥调控技术研究（小麦）	W0M0	氮肥用量	5422.98
574	Shanxi	2010年冬小麦-夏玉米轮作氮肥调控技术研究（小麦）	W0M0	氮肥用量	5543.82
575	Shanxi	2010年冬小麦-夏玉米轮作氮肥调控技术研究（小麦）	W0M0	氮肥用量	5664.66
576	Shanxi	2010年冬小麦-夏玉米轮作氮肥调控技术研究（小麦）	W0M0	氮肥用量	5543.82
577	Shanxi	2010年冬小麦-夏玉米轮作氮肥调控技术研究（小麦）	W40M60-1	氮肥用量	6097.86
578	Shanxi	2010年冬小麦-夏玉米轮作氮肥调控技术研究（小麦）	W40M60-1	氮肥用量	6722.58
579	Shanxi	2010年冬小麦-夏玉米轮作氮肥调控技术研究（小麦）	W40M60-1	氮肥用量	6384
580	Shanxi	2010年冬小麦-夏玉米轮作氮肥调控技术研究（小麦）	W40M60-1	氮肥用量	6732.84
581	Shanxi	2010年冬小麦-夏玉米轮作氮肥调控技术研究（小麦）	W45M55-1	氮肥用量	6478.62
582	Shanxi	2010年冬小麦-夏玉米轮作氮肥调控技术研究（小麦）	W45M55-1	氮肥用量	6634.8
583	Shanxi	2010年冬小麦-夏玉米轮作氮肥调控技术研究（小麦）	W45M55-1	氮肥用量	6480.9
584	Shanxi	2010年冬小麦-夏玉米轮作氮肥调控技术研究（小麦）	W45M55-1	氮肥用量	6722.58
585	Shanxi	2010年冬小麦-夏玉米轮作氮肥调控技术研究（小麦）	W50M50	氮肥用量	6292.8
586	Shanxi	2010年冬小麦-夏玉米轮作氮肥调控技术研究（小麦）	W50M50	氮肥用量	6703.2
587	Shanxi	2010年冬小麦-夏玉米轮作氮肥调控技术研究（小麦）	W50M50	氮肥用量	6019.2
588	Shanxi	2010年冬小麦-夏玉米轮作氮肥调控技术研究（小麦）	W50M50	氮肥用量	6156
589	Shanxi	2010年冬小麦-夏玉米轮作氮肥调控技术研究（小麦）	W55M45-1	氮肥用量	5972.46
590	Shanxi	2010年冬小麦-夏玉米轮作氮肥调控技术研究（小麦）	W55M45-1	氮肥用量	6436.44
591	Shanxi	2010年冬小麦-夏玉米轮作氮肥调控技术研究（小麦）	W55M45-1	氮肥用量	6189.06
592	Shanxi	2010年冬小麦-夏玉米轮作氮肥调控技术研究（小麦）	W55M45-1	氮肥用量	6189.06
593	Shanxi	2010年冬小麦-夏玉米轮作氮肥调控技术研究（小麦）	W60M40-1	氮肥用量	5742.18
594	Shanxi	2010年冬小麦-夏玉米轮作氮肥调控技术研究（小麦）	W60M40-1	氮肥用量	5878.98
595	Shanxi	2010年冬小麦-夏玉米轮作氮肥调控技术研究（小麦）	W60M40-1	氮肥用量	5875.56
596	Shanxi	2010年冬小麦-夏玉米轮作氮肥调控技术研究（小麦）	W60M40-1	氮肥用量	5940.54
597	Shanxi	2006年冬小麦/夏玉米轮作条件下冬小麦养分限制因子研究	OPT	养分限制因子（OPT试验）	8316.3	7982.28
601	Shanxi	2006年冬小麦/夏玉米轮作条件下冬小麦养分限制因子研究	OPT-N	养分限制因子（OPT试验）	5578.02
605	Shanxi	2006年冬小麦/夏玉米轮作条件下冬小麦养分限制因子研究	OPT-P	养分限制因子（OPT试验）	7529.7
609	Shanxi	2006年冬小麦/夏玉米轮作条件下冬小麦养分限制因子研究	OPT-K	养分限制因子（OPT试验）	7982.28
613	Shanxi	2006年冬小麦/夏玉米轮作条件下冬小麦养分限制因子研究	OPT-Zn	养分限制因子（OPT试验）	7923
617	Shanxi	2006年冬小麦/夏玉米轮作条件下冬小麦养分限制因子研究	CK	养分限制因子（OPT试验）	5878.98
440	Shandong	2006年山东省主要土类小麦施肥长期定位试验（棕壤）	CK	两种以上肥料的交互作用	1319.8
443	Shandong	2006年山东省主要土类小麦施肥长期定位试验（棕壤）	N	两种以上肥料的交互作用	2005
446	Shandong	2006年山东省主要土类小麦施肥长期定位试验（棕壤）	NP	两种以上肥料的交互作用	5122.8
449	Shandong	2006年山东省主要土类小麦施肥长期定位试验（棕壤）	NK	两种以上肥料的交互作用	2167.2
452	Shandong	2006年山东省主要土类小麦施肥长期定位试验（棕壤）	PK	两种以上肥料的交互作用	2895
455	Shandong	2006年山东省主要土类小麦施肥长期定位试验（棕壤）	NPK	两种以上肥料的交互作用	5600.9	5122.8
458	Shandong	2006年山东省主要土类小麦施肥长期定位试验（棕壤）	N1PK	两种以上肥料的交互作用	5414
461	Shandong	2006年山东省主要土类小麦施肥长期定位试验（棕壤）	N2PK	两种以上肥料的交互作用	6962.5
520	Shandong	2006年山东省小麦平衡施肥试验（海阳杜格庄村）	1-NP	钾肥用量	6055
521	Shandong	2006年山东省小麦平衡施肥试验（海阳杜格庄村）	1-NP	钾肥用量	6400
522	Shandong	2006年山东省小麦平衡施肥试验（海阳杜格庄村）	1-NP	钾肥用量	6305
523	Shandong	2006年山东省小麦平衡施肥试验（海阳杜格庄村）	2-NPK1	钾肥用量	7075	6253
524	Shandong	2006年山东省小麦平衡施肥试验（海阳杜格庄村）	2-NPK1	钾肥用量	7400	6253
525	Shandong	2006年山东省小麦平衡施肥试验（海阳杜格庄村）	2-NPK1	钾肥用量	7060	6253
526	Shandong	2006年山东省小麦平衡施肥试验（海阳杜格庄村）	3-NPK2	钾肥用量	7680	6253
527	Shandong	2006年山东省小麦平衡施肥试验（海阳杜格庄村）	3-NPK2	钾肥用量	7870	6253
528	Shandong	2006年山东省小麦平衡施肥试验（海阳杜格庄村）	3-NPK2	钾肥用量	7730	6253
529	Shandong	2006年山东省小麦平衡施肥试验（海阳杜格庄村）	4-NPK3	钾肥用量	7830	6253
530	Shandong	2006年山东省小麦平衡施肥试验（海阳杜格庄村）	4-NPK3	钾肥用量	7570	6253
531	Shandong	2006年山东省小麦平衡施肥试验（海阳杜格庄村）	4-NPK3	钾肥用量	7900	6253
532	Shandong	2006年山东省小麦平衡施肥示范（海阳杜格庄村）	NP	示范	6645.6
533	Shandong	2006年山东省小麦平衡施肥示范（海阳杜格庄村）	NPK	示范	7846.8	6645.6
534	Shandong	2006年山东省主要土类小麦施肥长期定位试验（褐土）	CK	两种以上肥料的交互作用	516
537	Shandong	2006年山东省主要土类小麦施肥长期定位试验（褐土）	N	两种以上肥料的交互作用	280.5
540	Shandong	2006年山东省主要土类小麦施肥长期定位试验（褐土）	NP	两种以上肥料的交互作用	2640.4
543	Shandong	2006年山东省主要土类小麦施肥长期定位试验（褐土）	NK	两种以上肥料的交互作用	520.2
546	Shandong	2006年山东省主要土类小麦施肥长期定位试验（褐土）	PK	两种以上肥料的交互作用	2674.5
549	Shandong	2006年山东省主要土类小麦施肥长期定位试验（褐土）	NPK	两种以上肥料的交互作用	4484.3	2640.4
552	Shandong	2006年山东省主要土类小麦施肥长期定位试验（褐土）	N1PK	两种以上肥料的交互作用	4625.5
555	Shandong	2006年山东省主要土类小麦施肥长期定位试验（褐土）	N2PK	两种以上肥料的交互作用	5161.4
561	Shandong	2007年山东省小麦养分限制因子试验（海阳市成家）	1-CK	养分限制因子（OPT试验）	3960
562	Shandong	2007年山东省小麦养分限制因子试验（海阳市成家）	1-CK	养分限制因子（OPT试验）	3927
563	Shandong	2007年山东省小麦养分限制因子试验（海阳市成家）	1-CK	养分限制因子（OPT试验）	3676.5
564	Shandong	2007年山东省小麦养分限制因子试验（海阳市成家）	2-OPT	养分限制因子（OPT试验）	6372	4979
565	Shandong	2007年山东省小麦养分限制因子试验（海阳市成家）	2-OPT	养分限制因子（OPT试验）	6214.5	4979
566	Shandong	2007年山东省小麦养分限制因子试验（海阳市成家）	2-OPT	养分限制因子（OPT试验）	6012	4979
567	Shandong	2007年山东省小麦养分限制因子试验（海阳市成家）	3-OPT-N	养分限制因子（OPT试验）	4294.5
568	Shandong	2007年山东省小麦养分限制因子试验（海阳市成家）	3-OPT-N	养分限制因子（OPT试验）	3816
569	Shandong	2007年山东省小麦养分限制因子试验（海阳市成家）	3-OPT-N	养分限制因子（OPT试验）	4765.5
570	Shandong	2007年山东省小麦养分限制因子试验（海阳市成家）	4-OPT-P	养分限制因子（OPT试验）	4209
571	Shandong	2007年山东省小麦养分限制因子试验（海阳市成家）	4-OPT-P	养分限制因子（OPT试验）	3679.5
572	Shandong	2007年山东省小麦养分限制因子试验（海阳市成家）	4-OPT-P	养分限制因子（OPT试验）	3676.5
573	Shandong	2007年山东省小麦养分限制因子试验（海阳市成家）	5-OPT-K	养分限制因子（OPT试验）	4683
574	Shandong	2007年山东省小麦养分限制因子试验（海阳市成家）	5-OPT-K	养分限制因子（OPT试验）	4900.5
575	Shandong	2007年山东省小麦养分限制因子试验（海阳市成家）	5-OPT-K	养分限制因子（OPT试验）	5353.5
576	Shandong	2007年山东省小麦养分限制因子试验（海阳市成家）	6-FP	养分限制因子（OPT试验）	5562	4381
577	Shandong	2007年山东省小麦养分限制因子试验（海阳市成家）	6-FP	养分限制因子（OPT试验）	5850	4381
578	Shandong	2007年山东省小麦养分限制因子试验（海阳市成家）	6-FP	养分限制因子（OPT试验）	6234	4381
579	Shandong	2007年山东省小麦养分限制因子试验（海阳市成家）	7-FP-N	养分限制因子（OPT试验）	5829
580	Shandong	2007年山东省小麦养分限制因子试验（海阳市成家）	7-FP-N	养分限制因子（OPT试验）	4096.5
581	Shandong	2007年山东省小麦养分限制因子试验（海阳市成家）	7-FP-N	养分限制因子（OPT试验）	4680
582	Shandong	2007年山东省小麦养分限制因子试验（海阳市成家）	8-FP-P	养分限制因子（OPT试验）	4618.5
583	Shandong	2007年山东省小麦养分限制因子试验（海阳市成家）	8-FP-P	养分限制因子（OPT试验）	4357.5
584	Shandong	2007年山东省小麦养分限制因子试验（海阳市成家）	8-FP-P	养分限制因子（OPT试验）	4167
585	Shandong	2007年山东省小麦养分限制因子试验（海阳市成家）	9-FP-K	养分限制因子（OPT试验）	5119.5
586	Shandong	2007年山东省小麦养分限制因子试验（海阳市成家）	9-FP-K	养分限制因子（OPT试验）	4684.5
587	Shandong	2007年山东省小麦养分限制因子试验（海阳市成家）	9-FP-K	养分限制因子（OPT试验）	4615.5
594	Shandong	2008年山东省冬小麦养分吸收规律研究（青州廉颇村）	1 CK0	其他	5955.37
600	Shandong	2008年山东省冬小麦养分吸收规律研究（青州廉颇村）	1 CK0	其他	6239.67
606	Shandong	2008年山东省冬小麦养分吸收规律研究（青州廉颇村）	1 CK0	其他	6342.98
614	Shandong	2008年山东省冬小麦养分吸收规律研究（青州廉颇村）	1 CK0	其他	5904.13
618	Shandong	2008年山东省冬小麦养分吸收规律研究（青州廉颇村）	2OPT	其他	8035.54
626	Shandong	2008年山东省冬小麦养分吸收规律研究（青州廉颇村）	2OPT	其他	8204.13
632	Shandong	2008年山东省冬小麦养分吸收规律研究（青州廉颇村）	2OPT	其他	8719.01
638	Shandong	2008年山东省冬小麦养分吸收规律研究（青州廉颇村）	2OPT	其他	8223.14
642	Shandong	2008年山东省钾肥不同基追比对小麦/玉米养分需求与供给的影响研究（小麦，青州廉颇村）	1 K0	施肥方法	7480
643	Shandong	2008年山东省钾肥不同基追比对小麦/玉米养分需求与供给的影响研究（小麦，青州廉颇村）	1 K0	施肥方法	8080
644	Shandong	2008年山东省钾肥不同基追比对小麦/玉米养分需求与供给的影响研究（小麦，青州廉颇村）	1 K0	施肥方法	7860
645	Shandong	2008年山东省钾肥不同基追比对小麦/玉米养分需求与供给的影响研究（小麦，青州廉颇村）	2 K1	施肥方法	8760	7807
646	Shandong	2008年山东省钾肥不同基追比对小麦/玉米养分需求与供给的影响研究（小麦，青州廉颇村）	2 K1	施肥方法	8580	7807
647	Shandong	2008年山东省钾肥不同基追比对小麦/玉米养分需求与供给的影响研究（小麦，青州廉颇村）	2 K1	施肥方法	8620	7807
648	Shandong	2008年山东省钾肥不同基追比对小麦/玉米养分需求与供给的影响研究（小麦，青州廉颇村）	3 K1/2+K1/2	施肥方法	8200	7807
649	Shandong	2008年山东省钾肥不同基追比对小麦/玉米养分需求与供给的影响研究（小麦，青州廉颇村）	3 K1/2+K1/2	施肥方法	8060	7807
650	Shandong	2008年山东省钾肥不同基追比对小麦/玉米养分需求与供给的影响研究（小麦，青州廉颇村）	3 K1/2+K1/2	施肥方法	7840	7807
651	Shandong	2008年山东省钾肥不同基追比对小麦/玉米养分需求与供给的影响研究（小麦，青州廉颇村）	4 K7/10+K3/10	施肥方法	8100	7807
652	Shandong	2008年山东省钾肥不同基追比对小麦/玉米养分需求与供给的影响研究（小麦，青州廉颇村）	4 K7/10+K3/10	施肥方法	8060	7807
653	Shandong	2008年山东省钾肥不同基追比对小麦/玉米养分需求与供给的影响研究（小麦，青州廉颇村）	4 K7/10+K3/10	施肥方法	8520	7807
654	Shandong	2008年山东省氮肥不同基追比对小麦/玉米养分需求与供给的影响研究（小麦，青州廉颇村）	1 N0	施肥方法	6325.52
655	Shandong	2008年山东省氮肥不同基追比对小麦/玉米养分需求与供给的影响研究（小麦，青州廉颇村）	1 N0	施肥方法	6514.34
656	Shandong	2008年山东省氮肥不同基追比对小麦/玉米养分需求与供给的影响研究（小麦，青州廉颇村）	1 N0	施肥方法	6255.91
657	Shandong	2008年山东省氮肥不同基追比对小麦/玉米养分需求与供给的影响研究（小麦，青州廉颇村）	2 N1	施肥方法	7447.74
658	Shandong	2008年山东省氮肥不同基追比对小麦/玉米养分需求与供给的影响研究（小麦，青州廉颇村）	2 N1	施肥方法	7183.86
659	Shandong	2008年山东省氮肥不同基追比对小麦/玉米养分需求与供给的影响研究（小麦，青州廉颇村）	2 N1	施肥方法	7069.91
660	Shandong	2008年山东省氮肥不同基追比对小麦/玉米养分需求与供给的影响研究（小麦，青州廉颇村）	3 N1/2+N1/2	施肥方法	7778.32
661	Shandong	2008年山东省氮肥不同基追比对小麦/玉米养分需求与供给的影响研究（小麦，青州廉颇村）	3 N1/2+N1/2	施肥方法	7425.57
662	Shandong	2008年山东省氮肥不同基追比对小麦/玉米养分需求与供给的影响研究（小麦，青州廉颇村）	3 N1/2+N1/2	施肥方法	7314.34
663	Shandong	2008年山东省氮肥不同基追比对小麦/玉米养分需求与供给的影响研究（小麦，青州廉颇村）	4 N1/3+N1/3+N1/3	施肥方法	8195.04
664	Shandong	2008年山东省氮肥不同基追比对小麦/玉米养分需求与供给的影响研究（小麦，青州廉颇村）	4 N1/3+N1/3+N1/3	施肥方法	7972.78
665	Shandong	2008年山东省氮肥不同基追比对小麦/玉米养分需求与供给的影响研究（小麦，青州廉颇村）	4 N1/3+N1/3+N1/3	施肥方法	7614.39
666	Shandong	2008年山东省氮肥不同基追比对小麦/玉米养分需求与供给的影响研究（小麦，青州廉颇村）	5 N1/4+N1/4+N1/4+N1/4	施肥方法	7858.92
667	Shandong	2008年山东省氮肥不同基追比对小麦/玉米养分需求与供给的影响研究（小麦，青州廉颇村）	5 N1/4+N1/4+N1/4+N1/4	施肥方法	7542.15
668	Shandong	2008年山东省氮肥不同基追比对小麦/玉米养分需求与供给的影响研究（小麦，青州廉颇村）	5 N1/4+N1/4+N1/4+N1/4	施肥方法	7661.64
672	Shandong	2009年山东省小麦返青期和拔节期追肥SPAD阈值的确定试验研究（青州市廉颇村）	1.N0(0+0+0)	氮肥用量	5301.6
678	Shandong	2009年山东省小麦返青期和拔节期追肥SPAD阈值的确定试验研究（青州市廉颇村）	1.N0(0+0+0)	氮肥用量	5191.06
681	Shandong	2009年山东省小麦返青期和拔节期追肥SPAD阈值的确定试验研究（青州市廉颇村）	1.N0(0+0+0)	氮肥用量	5483.74
690	Shandong	2009年山东省小麦返青期和拔节期追肥SPAD阈值的确定试验研究（青州市廉颇村）	1.N0(0+0+0)	氮肥用量	5417.9
696	Shandong	2009年山东省小麦返青期和拔节期追肥SPAD阈值的确定试验研究（青州市廉颇村）	2.N60(20+20+20)	氮肥用量	5479.7
704	Shandong	2009年山东省小麦返青期和拔节期追肥SPAD阈值的确定试验研究（青州市廉颇村）	2.N60(20+20+20)	氮肥用量	5678.9
705	Shandong	2009年山东省小麦返青期和拔节期追肥SPAD阈值的确定试验研究（青州市廉颇村）	2.N60(20+20+20)	氮肥用量	5549.6
714	Shandong	2009年山东省小麦返青期和拔节期追肥SPAD阈值的确定试验研究（青州市廉颇村）	2.N60(20+20+20)	氮肥用量	5570.7
720	Shandong	2009年山东省小麦返青期和拔节期追肥SPAD阈值的确定试验研究（青州市廉颇村）	3.N120(40+40+40)	氮肥用量	6149.7
728	Shandong	2009年山东省小麦返青期和拔节期追肥SPAD阈值的确定试验研究（青州市廉颇村）	3.N120(40+40+40)	氮肥用量	6051.2
729	Shandong	2009年山东省小麦返青期和拔节期追肥SPAD阈值的确定试验研究（青州市廉颇村）	3.N120(40+40+40)	氮肥用量	6143.9
738	Shandong	2009年山东省小麦返青期和拔节期追肥SPAD阈值的确定试验研究（青州市廉颇村）	3.N120(40+40+40)	氮肥用量	6268.3
744	Shandong	2009年山东省小麦返青期和拔节期追肥SPAD阈值的确定试验研究（青州市廉颇村）	4. N180(60+60+60)	氮肥用量	6230.9
752	Shandong	2009年山东省小麦返青期和拔节期追肥SPAD阈值的确定试验研究（青州市廉颇村）	4. N180(60+60+60)	氮肥用量	6329.3
756	Shandong	2009年山东省小麦返青期和拔节期追肥SPAD阈值的确定试验研究（青州市廉颇村）	4. N180(60+60+60)	氮肥用量	6378.9
762	Shandong	2009年山东省小麦返青期和拔节期追肥SPAD阈值的确定试验研究（青州市廉颇村）	4. N180(60+60+60)	氮肥用量	6292.7
768	Shandong	2009年山东省小麦返青期和拔节期追肥SPAD阈值的确定试验研究（青州市廉颇村）	5. N240(80+80+80)	氮肥用量	6689.4
776	Shandong	2009年山东省小麦返青期和拔节期追肥SPAD阈值的确定试验研究（青州市廉颇村）	5. N240(80+80+80)	氮肥用量	6584.6
780	Shandong	2009年山东省小麦返青期和拔节期追肥SPAD阈值的确定试验研究（青州市廉颇村）	5. N240(80+80+80)	氮肥用量	6453.7
786	Shandong	2009年山东省小麦返青期和拔节期追肥SPAD阈值的确定试验研究（青州市廉颇村）	5. N240(80+80+80)	氮肥用量	6569.9
792	Shandong	2009年山东省小麦返青期和拔节期追肥SPAD阈值的确定试验研究（青州市廉颇村）	6.N300(100+100+100)	氮肥用量	6553.7
800	Shandong	2009年山东省小麦返青期和拔节期追肥SPAD阈值的确定试验研究（青州市廉颇村）	6.N300(100+100+100)	氮肥用量	6697.6
804	Shandong	2009年山东省小麦返青期和拔节期追肥SPAD阈值的确定试验研究（青州市廉颇村）	6.N300(100+100+100)	氮肥用量	6440.7
812	Shandong	2009年山东省小麦返青期和拔节期追肥SPAD阈值的确定试验研究（青州市廉颇村）	6.N300(100+100+100)	氮肥用量	6339
817	Shandong	2009年山东省基于Nmin值的基肥用量与比例的确定小麦试验研究（青州市廉颇村）	1.N0(0+0+0)	氮肥用量	5156.1
821	Shandong	2009年山东省基于Nmin值的基肥用量与比例的确定小麦试验研究（青州市廉颇村）	1.N0(0+0+0)	氮肥用量	4970.8
828	Shandong	2009年山东省基于Nmin值的基肥用量与比例的确定小麦试验研究（青州市廉颇村）	1.N0(0+0+0)	氮肥用量	5199.19
831	Shandong	2009年山东省基于Nmin值的基肥用量与比例的确定小麦试验研究（青州市廉颇村）	1.N0(0+0+0)	氮肥用量	5034.1
841	Shandong	2009年山东省基于Nmin值的基肥用量与比例的确定小麦试验研究（青州市廉颇村）	2.N120(0+80+40)	氮肥用量	5490.2
845	Shandong	2009年山东省基于Nmin值的基肥用量与比例的确定小麦试验研究（青州市廉颇村）	2.N120(0+80+40)	氮肥用量	5635.8
853	Shandong	2009年山东省基于Nmin值的基肥用量与比例的确定小麦试验研究（青州市廉颇村）	2.N120(0+80+40)	氮肥用量	5545.5
855	Shandong	2009年山东省基于Nmin值的基肥用量与比例的确定小麦试验研究（青州市廉颇村）	2.N120(0+80+40)	氮肥用量	5580.5
865	Shandong	2009年山东省基于Nmin值的基肥用量与比例的确定小麦试验研究（青州市廉颇村）	3.N120(20+60+40)	氮肥用量	5792.68
869	Shandong	2009年山东省基于Nmin值的基肥用量与比例的确定小麦试验研究（青州市廉颇村）	3.N120(20+60+40)	氮肥用量	5811.4
877	Shandong	2009年山东省基于Nmin值的基肥用量与比例的确定小麦试验研究（青州市廉颇村）	3.N120(20+60+40)	氮肥用量	5917.1
881	Shandong	2009年山东省基于Nmin值的基肥用量与比例的确定小麦试验研究（青州市廉颇村）	3.N120(20+60+40)	氮肥用量	5791.9
890	Shandong	2009年山东省基于Nmin值的基肥用量与比例的确定小麦试验研究（青州市廉颇村）	4.N120(40+40+40)	氮肥用量	6013
893	Shandong	2009年山东省基于Nmin值的基肥用量与比例的确定小麦试验研究（青州市廉颇村）	4.N120(40+40+40)	氮肥用量	6122
901	Shandong	2009年山东省基于Nmin值的基肥用量与比例的确定小麦试验研究（青州市廉颇村）	4.N120(40+40+40)	氮肥用量	5995.1
905	Shandong	2009年山东省基于Nmin值的基肥用量与比例的确定小麦试验研究（青州市廉颇村）	4.N120(40+40+40)	氮肥用量	5912.9
909	Shandong	2009年山东省基于Nmin值的基肥用量与比例的确定小麦试验研究（青州市廉颇村）	5.N180(0+120+60)	氮肥用量	5619.5
918	Shandong	2009年山东省基于Nmin值的基肥用量与比例的确定小麦试验研究（青州市廉颇村）	5.N180(0+120+60)	氮肥用量	5643.9
925	Shandong	2009年山东省基于Nmin值的基肥用量与比例的确定小麦试验研究（青州市廉颇村）	5.N180(0+120+60)	氮肥用量	5539
929	Shandong	2009年山东省基于Nmin值的基肥用量与比例的确定小麦试验研究（青州市廉颇村）	5.N180(0+120+60)	氮肥用量	5535
933	Shandong	2009年山东省基于Nmin值的基肥用量与比例的确定小麦试验研究（青州市廉颇村）	6.N180(30+90+60)	氮肥用量	6061.8
942	Shandong	2009年山东省基于Nmin值的基肥用量与比例的确定小麦试验研究（青州市廉颇村）	6.N180(30+90+60)	氮肥用量	6162.6
950	Shandong	2009年山东省基于Nmin值的基肥用量与比例的确定小麦试验研究（青州市廉颇村）	6.N180(30+90+60)	氮肥用量	5965.9
953	Shandong	2009年山东省基于Nmin值的基肥用量与比例的确定小麦试验研究（青州市廉颇村）	6.N180(30+90+60)	氮肥用量	6159.3
957	Shandong	2009年山东省基于Nmin值的基肥用量与比例的确定小麦试验研究（青州市廉颇村）	7.N180(60+60+60)	氮肥用量	6395.9
966	Shandong	2009年山东省基于Nmin值的基肥用量与比例的确定小麦试验研究（青州市廉颇村）	7.N180(60+60+60)	氮肥用量	6243.9
969	Shandong	2009年山东省基于Nmin值的基肥用量与比例的确定小麦试验研究（青州市廉颇村）	7.N180(60+60+60)	氮肥用量	6353.7
978	Shandong	2009年山东省基于Nmin值的基肥用量与比例的确定小麦试验研究（青州市廉颇村）	7.N180(60+60+60)	氮肥用量	6251.2
981	Shandong	2008年山东省小麦-玉米养分限制因子定位试验研究（小麦，青州廉颇村）	OPT	养分限制因子（OPT试验）	8029.75	7638
982	Shandong	2008年山东省小麦-玉米养分限制因子定位试验研究（小麦，青州廉颇村）	OPT	养分限制因子（OPT试验）	8181.82	7638
983	Shandong	2008年山东省小麦-玉米养分限制因子定位试验研究（小麦，青州廉颇村）	OPT	养分限制因子（OPT试验）	7955.37	7638
984	Shandong	2009年山东省基于土壤测试和目标产量的OPT小麦试验研究（青州市廉颇村）	1)OPT	养分限制因子（OPT试验）	6960.3	6567
985	Shandong	2009年山东省基于土壤测试和目标产量的OPT小麦试验研究（青州市廉颇村）	1)OPT	养分限制因子（OPT试验）	7005.2	6567
986	Shandong	2009年山东省基于土壤测试和目标产量的OPT小麦试验研究（青州市廉颇村）	1)OPT	养分限制因子（OPT试验）	6870.8	6567
987	Shandong	2009年山东省基于土壤测试和目标产量的OPT小麦试验研究（青州市廉颇村）	2)OPT–N	养分限制因子（OPT试验）	5790.3
988	Shandong	2009年山东省基于土壤测试和目标产量的OPT小麦试验研究（青州市廉颇村）	2)OPT–N	养分限制因子（OPT试验）	5530.3
989	Shandong	2009年山东省基于土壤测试和目标产量的OPT小麦试验研究（青州市廉颇村）	2)OPT–N	养分限制因子（OPT试验）	5660.4
990	Shandong	2009年山东省基于土壤测试和目标产量的OPT小麦试验研究（青州市廉颇村）	3)OPT–P	养分限制因子（OPT试验）	6840.3
991	Shandong	2009年山东省基于土壤测试和目标产量的OPT小麦试验研究（青州市廉颇村）	3)OPT–P	养分限制因子（OPT试验）	6840.2
992	Shandong	2009年山东省基于土壤测试和目标产量的OPT小麦试验研究（青州市廉颇村）	3)OPT–P	养分限制因子（OPT试验）	6686.3
993	Shandong	2009年山东省基于土壤测试和目标产量的OPT小麦试验研究（青州市廉颇村）	4)OPT–K	养分限制因子（OPT试验）	6665.8
994	Shandong	2009年山东省基于土壤测试和目标产量的OPT小麦试验研究（青州市廉颇村）	4)OPT–K	养分限制因子（OPT试验）	6464.2
995	Shandong	2009年山东省基于土壤测试和目标产量的OPT小麦试验研究（青州市廉颇村）	4)OPT–K	养分限制因子（OPT试验）	6570.6
996	Shandong	2009年山东省基于土壤测试和目标产量的OPT小麦试验研究（青州市廉颇村）	5)60% OPT-N	养分限制因子（OPT试验）	6305.6
997	Shandong	2009年山东省基于土壤测试和目标产量的OPT小麦试验研究（青州市廉颇村）	5)60% OPT-N	养分限制因子（OPT试验）	6555.7
998	Shandong	2009年山东省基于土壤测试和目标产量的OPT小麦试验研究（青州市廉颇村）	5)60% OPT-N	养分限制因子（OPT试验）	6470.1
999	Shandong	2009年山东省基于土壤测试和目标产量的OPT小麦试验研究（青州市廉颇村）	6)FP1(农)	养分限制因子（OPT试验）	6695.3
1000	Shandong	2009年山东省基于土壤测试和目标产量的OPT小麦试验研究（青州市廉颇村）	6)FP1(农)	养分限制因子（OPT试验）	6600.5
1001	Shandong	2009年山东省基于土壤测试和目标产量的OPT小麦试验研究（青州市廉颇村）	6)FP1(农)	养分限制因子（OPT试验）	6805
1002	Shandong	2009年山东省基于土壤测试和目标产量的OPT小麦试验研究（青州市廉颇村）	7)FP2(官)	养分限制因子（OPT试验）	6795.8
1003	Shandong	2009年山东省基于土壤测试和目标产量的OPT小麦试验研究（青州市廉颇村）	7)FP2(官)	养分限制因子（OPT试验）	6805.4
1004	Shandong	2009年山东省基于土壤测试和目标产量的OPT小麦试验研究（青州市廉颇村）	7)FP2(官)	养分限制因子（OPT试验）	6755
1011	Shandong	2008年山东省小麦-玉米养分限制因子定位试验研究（小麦，青州廉颇村）	OPT-N	养分限制因子（OPT试验）	7383.47
1012	Shandong	2008年山东省小麦-玉米养分限制因子定位试验研究（小麦，青州廉颇村）	OPT-N	养分限制因子（OPT试验）	7404.96
1013	Shandong	2008年山东省小麦-玉米养分限制因子定位试验研究（小麦，青州廉颇村）	OPT-N	养分限制因子（OPT试验）	7691.74
1014	Shandong	2008年山东省小麦-玉米养分限制因子定位试验研究（小麦，青州廉颇村）	OPT-P	养分限制因子（OPT试验）	7789.26
1015	Shandong	2008年山东省小麦-玉米养分限制因子定位试验研究（小麦，青州廉颇村）	OPT-P	养分限制因子（OPT试验）	7424.79
1016	Shandong	2008年山东省小麦-玉米养分限制因子定位试验研究（小麦，青州廉颇村）	OPT-P	养分限制因子（OPT试验）	8256.2
1017	Shandong	2008年山东省小麦-玉米养分限制因子定位试验研究（小麦，青州廉颇村）	OPT-K	养分限制因子（OPT试验）	7631.4
1018	Shandong	2008年山东省小麦-玉米养分限制因子定位试验研究（小麦，青州廉颇村）	OPT-K	养分限制因子（OPT试验）	7815.7
1019	Shandong	2008年山东省小麦-玉米养分限制因子定位试验研究（小麦，青州廉颇村）	OPT-K	养分限制因子（OPT试验）	7466.12
1020	Shandong	2008年山东省小麦-玉米养分限制因子定位试验研究（小麦，青州廉颇村）	FP	养分限制因子（OPT试验）	8114.88
1021	Shandong	2008年山东省小麦-玉米养分限制因子定位试验研究（小麦，青州廉颇村）	FP	养分限制因子（OPT试验）	7980.99
1022	Shandong	2008年山东省小麦-玉米养分限制因子定位试验研究（小麦，青州廉颇村）	FP	养分限制因子（OPT试验）	7858.68
1023	Shandong	2008年山东省小麦-玉米养分限制因子定位试验研究（小麦，青州廉颇村）	CK0	养分限制因子（OPT试验）	6570.25
1024	Shandong	2008年山东省小麦-玉米养分限制因子定位试验研究（小麦，青州廉颇村）	CK0	养分限制因子（OPT试验）	6782.64
1025	Shandong	2008年山东省小麦-玉米养分限制因子定位试验研究（小麦，青州廉颇村）	CK0	养分限制因子（OPT试验）	6750.41
1027	Shandong	2010年山东省基于Nmin值的基肥用量与比例的确定小麦试验研究（德州市平原县）	1.N0(0+0+0)	氮肥用量	4833.3
1032	Shandong	2010年山东省基于Nmin值的基肥用量与比例的确定小麦试验研究（德州市平原县）	1.N0(0+0+0)	氮肥用量	4633.3
1037	Shandong	2010年山东省基于Nmin值的基肥用量与比例的确定小麦试验研究（德州市平原县）	1.N0(0+0+0)	氮肥用量	5000
1043	Shandong	2010年山东省基于Nmin值的基肥用量与比例的确定小麦试验研究（德州市平原县）	2.N120(0+80+40)	氮肥用量	5233.3
1049	Shandong	2010年山东省基于Nmin值的基肥用量与比例的确定小麦试验研究（德州市平原县）	2.N120(0+80+40)	氮肥用量	5400
1054	Shandong	2010年山东省基于Nmin值的基肥用量与比例的确定小麦试验研究（德州市平原县）	2.N120(0+80+40)	氮肥用量	4766.7
1059	Shandong	2010年山东省基于Nmin值的基肥用量与比例的确定小麦试验研究（德州市平原县）	3.N120(20+60+40)	氮肥用量	5600
1064	Shandong	2010年山东省基于Nmin值的基肥用量与比例的确定小麦试验研究（德州市平原县）	3.N120(20+60+40)	氮肥用量	5900
1069	Shandong	2010年山东省基于Nmin值的基肥用量与比例的确定小麦试验研究（德州市平原县）	3.N120(20+60+40)	氮肥用量	6033.3
1075	Shandong	2010年山东省基于Nmin值的基肥用量与比例的确定小麦试验研究（德州市平原县）	4.N120(40+40+40)	氮肥用量	6000
1080	Shandong	2010年山东省基于Nmin值的基肥用量与比例的确定小麦试验研究（德州市平原县）	4.N120(40+40+40)	氮肥用量	6266.7
1081	Shandong	2010年山东省基于Nmin值的基肥用量与比例的确定小麦试验研究（德州市平原县）	4.N120(40+40+40)	氮肥用量	5966.7
1086	Shandong	2010年山东省基于Nmin值的基肥用量与比例的确定小麦试验研究（德州市平原县）	5.N180(0+120+60)	氮肥用量	5366.7
1091	Shandong	2010年山东省基于Nmin值的基肥用量与比例的确定小麦试验研究（德州市平原县）	5.N180(0+120+60)	氮肥用量	5166.7
1097	Shandong	2010年山东省基于Nmin值的基肥用量与比例的确定小麦试验研究（德州市平原县）	5.N180(0+120+60)	氮肥用量	5400
1102	Shandong	2010年山东省基于Nmin值的基肥用量与比例的确定小麦试验研究（德州市平原县）	6.N180(30+90+60)	氮肥用量	5966.7
1107	Shandong	2010年山东省基于Nmin值的基肥用量与比例的确定小麦试验研究（德州市平原县）	6.N180(30+90+60)	氮肥用量	6133.3
1112	Shandong	2010年山东省基于Nmin值的基肥用量与比例的确定小麦试验研究（德州市平原县）	6.N180(30+90+60)	氮肥用量	6266.7
1117	Shandong	2010年山东省基于Nmin值的基肥用量与比例的确定小麦试验研究（德州市平原县）	7.N180(60+60+60)	氮肥用量	6500
1123	Shandong	2010年山东省基于Nmin值的基肥用量与比例的确定小麦试验研究（德州市平原县）	7.N180(60+60+60)	氮肥用量	6800
1129	Shandong	2010年山东省基于Nmin值的基肥用量与比例的确定小麦试验研究（德州市平原县）	7.N180(60+60+60)	氮肥用量	6300
1135	Shandong	2010年山东省小麦返青期和拔节期追肥SPAD阈值的确定试验研究（青州市廉颇村）	1.N0(0+0+0)	氮肥用量	5133.3
1140	Shandong	2010年山东省小麦返青期和拔节期追肥SPAD阈值的确定试验研究（青州市廉颇村）	1.N0(0+0+0)	氮肥用量	5366.7
1145	Shandong	2010年山东省小麦返青期和拔节期追肥SPAD阈值的确定试验研究（青州市廉颇村）	1.N0(0+0+0)	氮肥用量	4933.3
1150	Shandong	2010年山东省小麦返青期和拔节期追肥SPAD阈值的确定试验研究（青州市廉颇村）	2.N60(20+20+20)	氮肥用量	6066.7
1155	Shandong	2010年山东省小麦返青期和拔节期追肥SPAD阈值的确定试验研究（青州市廉颇村）	2.N60(20+20+20)	氮肥用量	5566.7
1160	Shandong	2010年山东省小麦返青期和拔节期追肥SPAD阈值的确定试验研究（青州市廉颇村）	2.N60(20+20+20)	氮肥用量	5633.3
1161	Shandong	2010年山东省小麦返青期和拔节期追肥SPAD阈值的确定试验研究（青州市廉颇村）	3.N120(40+40+40)	氮肥用量	6133.3
1166	Shandong	2010年山东省小麦返青期和拔节期追肥SPAD阈值的确定试验研究（青州市廉颇村）	3.N120(40+40+40)	氮肥用量	5766.7
1171	Shandong	2010年山东省小麦返青期和拔节期追肥SPAD阈值的确定试验研究（青州市廉颇村）	3.N120(40+40+40)	氮肥用量	6300
1177	Shandong	2010年山东省小麦返青期和拔节期追肥SPAD阈值的确定试验研究（青州市廉颇村）	4. N180(60+60+60)	氮肥用量	6400
1182	Shandong	2010年山东省小麦返青期和拔节期追肥SPAD阈值的确定试验研究（青州市廉颇村）	4. N180(60+60+60)	氮肥用量	6133.3
1188	Shandong	2010年山东省小麦返青期和拔节期追肥SPAD阈值的确定试验研究（青州市廉颇村）	4. N180(60+60+60)	氮肥用量	6633.3
1193	Shandong	2010年山东省小麦返青期和拔节期追肥SPAD阈值的确定试验研究（青州市廉颇村）	5. N240(80+80+80)	氮肥用量	6900
1199	Shandong	2010年山东省小麦返青期和拔节期追肥SPAD阈值的确定试验研究（青州市廉颇村）	5. N240(80+80+80)	氮肥用量	6733.3
1204	Shandong	2010年山东省小麦返青期和拔节期追肥SPAD阈值的确定试验研究（青州市廉颇村）	5. N240(80+80+80)	氮肥用量	7100
1210	Shandong	2010年山东省小麦返青期和拔节期追肥SPAD阈值的确定试验研究（青州市廉颇村）	6.N300(100+100+100)	氮肥用量	6966.7
1215	Shandong	2010年山东省小麦返青期和拔节期追肥SPAD阈值的确定试验研究（青州市廉颇村）	6.N300(100+100+100)	氮肥用量	6700
1220	Shandong	2010年山东省小麦返青期和拔节期追肥SPAD阈值的确定试验研究（青州市廉颇村）	6.N300(100+100+100)	氮肥用量	7266.7
1221	Shandong	2010年山东省基于土壤测试和目标产量的OPT小麦试验研究（青州市廉颇村）	1)OPT	养分限制因子（OPT试验）	7233.33	5800
1222	Shandong	2010年山东省基于土壤测试和目标产量的OPT小麦试验研究（青州市廉颇村）	1)OPT	养分限制因子（OPT试验）	6300	5800
1223	Shandong	2010年山东省基于土壤测试和目标产量的OPT小麦试验研究（青州市廉颇村）	1)OPT	养分限制因子（OPT试验）	6566.67	5800
1224	Shandong	2010年山东省基于土壤测试和目标产量的OPT小麦试验研究（青州市廉颇村）	2)OPT–N	养分限制因子（OPT试验）	5200
1225	Shandong	2010年山东省基于土壤测试和目标产量的OPT小麦试验研究（青州市廉颇村）	2)OPT–N	养分限制因子（OPT试验）	5433.33
1226	Shandong	2010年山东省基于土壤测试和目标产量的OPT小麦试验研究（青州市廉颇村）	2)OPT–N	养分限制因子（OPT试验）	4966.67
1227	Shandong	2010年山东省基于土壤测试和目标产量的OPT小麦试验研究（青州市廉颇村）	3)OPT–P	养分限制因子（OPT试验）	5733.33
1228	Shandong	2010年山东省基于土壤测试和目标产量的OPT小麦试验研究（青州市廉颇村）	3)OPT–P	养分限制因子（OPT试验）	5466.67
1229	Shandong	2010年山东省基于土壤测试和目标产量的OPT小麦试验研究（青州市廉颇村）	3)OPT–P	养分限制因子（OPT试验）	6000
1230	Shandong	2010年山东省基于土壤测试和目标产量的OPT小麦试验研究（青州市廉颇村）	4)OPT–K	养分限制因子（OPT试验）	5600
1231	Shandong	2010年山东省基于土壤测试和目标产量的OPT小麦试验研究（青州市廉颇村）	4)OPT–K	养分限制因子（OPT试验）	5766.67
1232	Shandong	2010年山东省基于土壤测试和目标产量的OPT小麦试验研究（青州市廉颇村）	4)OPT–K	养分限制因子（OPT试验）	6033.33
1233	Shandong	2010年山东省基于土壤测试和目标产量的OPT小麦试验研究（青州市廉颇村）	5)60% OPT-N	养分限制因子（OPT试验）	6600
1234	Shandong	2010年山东省基于土壤测试和目标产量的OPT小麦试验研究（青州市廉颇村）	5)60% OPT-N	养分限制因子（OPT试验）	6766.67
1235	Shandong	2010年山东省基于土壤测试和目标产量的OPT小麦试验研究（青州市廉颇村）	5)60% OPT-N	养分限制因子（OPT试验）	6400
1236	Shandong	2010年山东省基于土壤测试和目标产量的OPT小麦试验研究（青州市廉颇村）	6)FP1(农)	养分限制因子（OPT试验）	6800
1237	Shandong	2010年山东省基于土壤测试和目标产量的OPT小麦试验研究（青州市廉颇村）	6)FP1(农)	养分限制因子（OPT试验）	6933.33
1238	Shandong	2010年山东省基于土壤测试和目标产量的OPT小麦试验研究（青州市廉颇村）	6)FP1(农)	养分限制因子（OPT试验）	6600
1239	Shandong	2010年山东省基于土壤测试和目标产量的OPT小麦试验研究（青州市廉颇村）	7)FP2(官)	养分限制因子（OPT试验）	6700
1240	Shandong	2010年山东省基于土壤测试和目标产量的OPT小麦试验研究（青州市廉颇村）	7)FP2(官)	养分限制因子（OPT试验）	6266.67
1241	Shandong	2010年山东省基于土壤测试和目标产量的OPT小麦试验研究（青州市廉颇村）	7)FP2(官)	养分限制因子（OPT试验）	6366.67
337	Henan	2008-2009河南新坡小麦OPT试验	1 OPT	养分限制因子（OPT试验）	7438	6643.7
338	Henan	2008-2009河南新坡小麦OPT试验	1 OPT	养分限制因子（OPT试验）	7659	6643.7
339	Henan	2008-2009河南新坡小麦OPT试验	1 OPT	养分限制因子（OPT试验）	7803	6643.7
340	Henan	2008-2009河南新坡小麦OPT试验	2 OPT-N	养分限制因子（OPT试验）	5243
341	Henan	2008-2009河南新坡小麦OPT试验	2 OPT-N	养分限制因子（OPT试验）	5514
342	Henan	2008-2009河南新坡小麦OPT试验	2 OPT-N	养分限制因子（OPT试验）	5612
343	Henan	2008-2009河南新坡小麦OPT试验	3 OPT-P	养分限制因子（OPT试验）	6147
344	Henan	2008-2009河南新坡小麦OPT试验	3 OPT-P	养分限制因子（OPT试验）	6224
345	Henan	2008-2009河南新坡小麦OPT试验	3 OPT-P	养分限制因子（OPT试验）	6376
346	Henan	2008-2009河南新坡小麦OPT试验	4 OPT-K	养分限制因子（OPT试验）	6447
347	Henan	2008-2009河南新坡小麦OPT试验	4 OPT-K	养分限制因子（OPT试验）	6655
348	Henan	2008-2009河南新坡小麦OPT试验	4 OPT-K	养分限制因子（OPT试验）	6829
349	Henan	2008-2009河南新坡小麦OPT试验	5 FP	养分限制因子（OPT试验）	7135
350	Henan	2008-2009河南新坡小麦OPT试验	5 FP	养分限制因子（OPT试验）	7242
351	Henan	2008-2009河南新坡小麦OPT试验	5 FP	养分限制因子（OPT试验）	7303
352	Henan	2008-2009河南新坡小麦OPT试验	6 CK	养分限制因子（OPT试验）	4549
353	Henan	2008-2009河南新坡小麦OPT试验	6 CK	养分限制因子（OPT试验）	4857
354	Henan	2008-2009河南新坡小麦OPT试验	6 CK	养分限制因子（OPT试验）	5013
355	Henan	2008-2009河南平陵小麦OPT试验	1 OPT	养分限制因子（OPT试验）	7664	6845.3
356	Henan	2008-2009河南平陵小麦OPT试验	1 OPT	养分限制因子（OPT试验）	7891	6845.3
357	Henan	2008-2009河南平陵小麦OPT试验	1 OPT	养分限制因子（OPT试验）	8040	6845.3
358	Henan	2008-2009河南平陵小麦OPT试验	2 OPT-N	养分限制因子（OPT试验）	5402
359	Henan	2008-2009河南平陵小麦OPT试验	2 OPT-N	养分限制因子（OPT试验）	5682
360	Henan	2008-2009河南平陵小麦OPT试验	2 OPT-N	养分限制因子（OPT试验）	5782
361	Henan	2008-2009河南平陵小麦OPT试验	3 OPT-P	养分限制因子（OPT试验）	6503
362	Henan	2008-2009河南平陵小麦OPT试验	3 OPT-P	养分限制因子（OPT试验）	6626
363	Henan	2008-2009河南平陵小麦OPT试验	3 OPT-P	养分限制因子（OPT试验）	6654
364	Henan	2008-2009河南平陵小麦OPT试验	4 OPT-K	养分限制因子（OPT试验）	6643
365	Henan	2008-2009河南平陵小麦OPT试验	4 OPT-K	养分限制因子（OPT试验）	6857
366	Henan	2008-2009河南平陵小麦OPT试验	4 OPT-K	养分限制因子（OPT试验）	7036
367	Henan	2008-2009河南平陵小麦OPT试验	5 FP	养分限制因子（OPT试验）	7352
368	Henan	2008-2009河南平陵小麦OPT试验	5 FP	养分限制因子（OPT试验）	7462
369	Henan	2008-2009河南平陵小麦OPT试验	5 FP	养分限制因子（OPT试验）	7525
370	Henan	2008-2009河南平陵小麦OPT试验	6 CK	养分限制因子（OPT试验）	4687
371	Henan	2008-2009河南平陵小麦OPT试验	6 CK	养分限制因子（OPT试验）	5005
372	Henan	2008-2009河南平陵小麦OPT试验	6 CK	养分限制因子（OPT试验）	5165
373	Henan	2008-2009河南朱寨小麦OPT试验	1 OPT	养分限制因子（OPT试验）	7552	6745.3
374	Henan	2008-2009河南朱寨小麦OPT试验	1 OPT	养分限制因子（OPT试验）	7776	6745.3
375	Henan	2008-2009河南朱寨小麦OPT试验	1 OPT	养分限制因子（OPT试验）	7922	6745.3
376	Henan	2008-2009河南朱寨小麦OPT试验	2 OPT-N	养分限制因子（OPT试验）	5323
377	Henan	2008-2009河南朱寨小麦OPT试验	2 OPT-N	养分限制因子（OPT试验）	5599
378	Henan	2008-2009河南朱寨小麦OPT试验	2 OPT-N	养分限制因子（OPT试验）	5698
379	Henan	2008-2009河南朱寨小麦OPT试验	3 OPT-P	养分限制因子（OPT试验）	6324
380	Henan	2008-2009河南朱寨小麦OPT试验	3 OPT-P	养分限制因子（OPT试验）	6403
381	Henan	2008-2009河南朱寨小麦OPT试验	3 OPT-P	养分限制因子（OPT试验）	6473
382	Henan	2008-2009河南朱寨小麦OPT试验	4 OPT-K	养分限制因子（OPT试验）	6546
383	Henan	2008-2009河南朱寨小麦OPT试验	4 OPT-K	养分限制因子（OPT试验）	6757
384	Henan	2008-2009河南朱寨小麦OPT试验	4 OPT-K	养分限制因子（OPT试验）	6933
385	Henan	2008-2009河南朱寨小麦OPT试验	5 FP	养分限制因子（OPT试验）	7244
386	Henan	2008-2009河南朱寨小麦OPT试验	5 FP	养分限制因子（OPT试验）	7353
387	Henan	2008-2009河南朱寨小麦OPT试验	5 FP	养分限制因子（OPT试验）	7415
388	Henan	2008-2009河南朱寨小麦OPT试验	6 CK	养分限制因子（OPT试验）	4618
389	Henan	2008-2009河南朱寨小麦OPT试验	6 CK	养分限制因子（OPT试验）	4931
390	Henan	2008-2009河南朱寨小麦OPT试验	6 CK	养分限制因子（OPT试验）	5089
391	Henan	2008-2009河南平陵小麦氮素用量试验	CK	氮肥用量	4761
392	Henan	2008-2009河南平陵小麦氮素用量试验	CK	氮肥用量	4902
393	Henan	2008-2009河南平陵小麦氮素用量试验	CK	氮肥用量	4964
394	Henan	2008-2009河南平陵小麦氮素用量试验	N0P75K60	氮肥用量	6617
395	Henan	2008-2009河南平陵小麦氮素用量试验	N0P75K60	氮肥用量	6835
396	Henan	2008-2009河南平陵小麦氮素用量试验	N0P75K60	氮肥用量	6960
397	Henan	2008-2009河南平陵小麦氮素用量试验	N135P75K60	氮肥用量	6997
398	Henan	2008-2009河南平陵小麦氮素用量试验	N135P75K60	氮肥用量	7167
399	Henan	2008-2009河南平陵小麦氮素用量试验	N135P75K60	氮肥用量	7220
400	Henan	2008-2009河南平陵小麦氮素用量试验	N180P75K60	氮肥用量	7232
401	Henan	2008-2009河南平陵小麦氮素用量试验	N180P75K60	氮肥用量	7379
402	Henan	2008-2009河南平陵小麦氮素用量试验	N180P75K60	氮肥用量	7503
403	Henan	2008-2009河南平陵小麦氮素用量试验	N225P75K60	氮肥用量	7511
404	Henan	2008-2009河南平陵小麦氮素用量试验	N225P75K60	氮肥用量	7609
405	Henan	2008-2009河南平陵小麦氮素用量试验	N225P75K60	氮肥用量	7689
406	Henan	2008-2009河南平陵小麦氮素用量试验	N270P75K60	氮肥用量	7352
407	Henan	2008-2009河南平陵小麦氮素用量试验	N270P75K60	氮肥用量	7473
408	Henan	2008-2009河南平陵小麦氮素用量试验	N270P75K60	氮肥用量	7599
409	Henan	2008年河南省浚县冬小麦养分限制因子试验	OPT	养分限制因子（OPT试验）	7427.5	7059.2
410	Henan	2008年河南省浚县冬小麦养分限制因子试验	OPT	养分限制因子（OPT试验）	7572.5	7059.2
411	Henan	2008年河南省浚县冬小麦养分限制因子试验	OPT	养分限制因子（OPT试验）	7402.5	7059.2
412	Henan	2008年河南省浚县冬小麦养分限制因子试验	OPT-N	养分限制因子（OPT试验）	6942.5
413	Henan	2008年河南省浚县冬小麦养分限制因子试验	OPT-N	养分限制因子（OPT试验）	5672.5
414	Henan	2008年河南省浚县冬小麦养分限制因子试验	OPT-N	养分限制因子（OPT试验）	6682.5
415	Henan	2008年河南省浚县冬小麦养分限制因子试验	OPT-P	养分限制因子（OPT试验）	6670
416	Henan	2008年河南省浚县冬小麦养分限制因子试验	OPT-P	养分限制因子（OPT试验）	7192.5
417	Henan	2008年河南省浚县冬小麦养分限制因子试验	OPT-P	养分限制因子（OPT试验）	6692.5
418	Henan	2008年河南省浚县冬小麦养分限制因子试验	OPT-K	养分限制因子（OPT试验）	7090
419	Henan	2008年河南省浚县冬小麦养分限制因子试验	OPT-K	养分限制因子（OPT试验）	7042.5
420	Henan	2008年河南省浚县冬小麦养分限制因子试验	OPT-K	养分限制因子（OPT试验）	7045
421	Henan	2008年河南省浚县冬小麦养分限制因子试验	CK	养分限制因子（OPT试验）	5800
422	Henan	2008年河南省浚县冬小麦养分限制因子试验	CK	养分限制因子（OPT试验）	5165
423	Henan	2008年河南省浚县冬小麦养分限制因子试验	CK	养分限制因子（OPT试验）	6007.5
424	Henan	2008年河南省浚县冬小麦养分限制因子试验	FP	养分限制因子（OPT试验）	7457.5
425	Henan	2008年河南省浚县冬小麦养分限制因子试验	FP	养分限制因子（OPT试验）	7370
426	Henan	2008年河南省浚县冬小麦养分限制因子试验	FP	养分限制因子（OPT试验）	6915
427	Henan	2008年河南省浚县冬小麦氮肥基追比试验	N3	施肥时期	7840
428	Henan	2008年河南省浚县冬小麦氮肥基追比试验	N3	施肥时期	7485
429	Henan	2008年河南省浚县冬小麦氮肥基追比试验	N3	施肥时期	7655
430	Henan	2008年河南省浚县冬小麦氮肥基追比试验	N4	施肥时期	7807.5
431	Henan	2008年河南省浚县冬小麦氮肥基追比试验	N4	施肥时期	7252.5
432	Henan	2008年河南省浚县冬小麦氮肥基追比试验	N4	施肥时期	7610
433	Henan	2008年河南省浚县冬小麦氮肥基追比试验	N0	施肥时期	6467.5
434	Henan	2008年河南省浚县冬小麦氮肥基追比试验	N0	施肥时期	6812.5
435	Henan	2008年河南省浚县冬小麦氮肥基追比试验	N0	施肥时期	6555
436	Henan	2008年河南省浚县冬小麦氮肥基追比试验	N1	施肥时期	6835
437	Henan	2008年河南省浚县冬小麦氮肥基追比试验	N1	施肥时期	7032.5
438	Henan	2008年河南省浚县冬小麦氮肥基追比试验	N1	施肥时期	6657.5
439	Henan	2008年河南省浚县冬小麦氮肥基追比试验	N2	施肥时期	7347.5
440	Henan	2008年河南省浚县冬小麦氮肥基追比试验	N2	施肥时期	7382.5
441	Henan	2008年河南省浚县冬小麦氮肥基追比试验	N2	施肥时期	7785
442	Henan	2008年河南省浚县冬小麦钾肥基追比试验	K0	施肥时期	6810
443	Henan	2008年河南省浚县冬小麦钾肥基追比试验	K0	施肥时期	6910
444	Henan	2008年河南省浚县冬小麦钾肥基追比试验	K0	施肥时期	6842.5
445	Henan	2008年河南省浚县冬小麦钾肥基追比试验	K1	施肥时期	7327	6854.2
446	Henan	2008年河南省浚县冬小麦钾肥基追比试验	K1	施肥时期	7385.5	6854.2
447	Henan	2008年河南省浚县冬小麦钾肥基追比试验	K1	施肥时期	7402.5	6854.2
448	Henan	2008年河南省浚县冬小麦钾肥基追比试验	K2	施肥时期	7347.5	6854.2
449	Henan	2008年河南省浚县冬小麦钾肥基追比试验	K2	施肥时期	7382.5	6854.2
450	Henan	2008年河南省浚县冬小麦钾肥基追比试验	K2	施肥时期	7785	6854.2
451	Henan	2008年河南省浚县冬小麦钾肥基追比试验	K3	施肥时期	7125	6854.2
452	Henan	2008年河南省浚县冬小麦钾肥基追比试验	K3	施肥时期	7087.5	6854.2
453	Henan	2008年河南省浚县冬小麦钾肥基追比试验	K3	施肥时期	7065	6854.2
454	Henan	2008年河南省浚县冬小麦需肥规律试验	OPT	施肥时期	7655
455	Henan	2008年河南省浚县冬小麦需肥规律试验	OPT	施肥时期	7465
456	Henan	2008年河南省浚县冬小麦需肥规律试验	OPT	施肥时期	6980
457	Henan	2008年河南省浚县冬小麦需肥规律试验	CK	施肥时期	5800
458	Henan	2008年河南省浚县冬小麦需肥规律试验	CK	施肥时期	5165
459	Henan	2008年河南省浚县冬小麦需肥规律试验	CK	施肥时期	6007.5
460	Henan	2009年河南省浚县冬小麦氮肥运筹试验	N0	施肥时期	8911.84
461	Henan	2009年河南省浚县冬小麦氮肥运筹试验	N0	施肥时期	8997.37
462	Henan	2009年河南省浚县冬小麦氮肥运筹试验	N0	施肥时期	8843.42
463	Henan	2009年河南省浚县冬小麦氮肥运筹试验	N0	施肥时期	8894.74
464	Henan	2009年河南省浚县冬小麦氮肥运筹试验	N1	施肥时期	9527.63
465	Henan	2009年河南省浚县冬小麦氮肥运筹试验	N1	施肥时期	9322.37
466	Henan	2009年河南省浚县冬小麦氮肥运筹试验	N1	施肥时期	9356.58
467	Henan	2009年河南省浚县冬小麦氮肥运筹试验	N1	施肥时期	9561.84
468	Henan	2009年河南省浚县冬小麦氮肥运筹试验	N2	施肥时期	9476.32
469	Henan	2009年河南省浚县冬小麦氮肥运筹试验	N2	施肥时期	9715.79
470	Henan	2009年河南省浚县冬小麦氮肥运筹试验	N2	施肥时期	9236.84
471	Henan	2009年河南省浚县冬小麦氮肥运筹试验	N2	施肥时期	9578.95
472	Henan	2009年河南省浚县冬小麦氮肥运筹试验	N3	施肥时期	9664.47
473	Henan	2009年河南省浚县冬小麦氮肥运筹试验	N3	施肥时期	9869.74
474	Henan	2009年河南省浚县冬小麦氮肥运筹试验	N3	施肥时期	10092.1
475	Henan	2009年河南省浚县冬小麦氮肥运筹试验	N3	施肥时期	9955.26
476	Henan	2009年河南省浚县冬小麦氮肥运筹试验	N4	施肥时期	9732.89
477	Henan	2009年河南省浚县冬小麦氮肥运筹试验	N4	施肥时期	10297.4
478	Henan	2009年河南省浚县冬小麦氮肥运筹试验	N4	施肥时期	10365.8
479	Henan	2009年河南省浚县冬小麦氮肥运筹试验	N4	施肥时期	10109.2
480	Henan	2009年河南省浚县冬小麦氮肥运筹试验	N5	施肥时期	9804.21
481	Henan	2009年河南省浚县冬小麦氮肥运筹试验	N5	施肥时期	10080.3
482	Henan	2009年河南省浚县冬小麦氮肥运筹试验	N5	施肥时期	9675.79
483	Henan	2009年河南省浚县冬小麦氮肥运筹试验	N5	施肥时期	9622.89
484	Henan	2009年河南省浚县冬小麦氮肥运筹试验	N6	施肥时期	9903.95
485	Henan	2009年河南省浚县冬小麦氮肥运筹试验	N6	施肥时期	9938.16
486	Henan	2009年河南省浚县冬小麦氮肥运筹试验	N6	施肥时期	10075
487	Henan	2009年河南省浚县冬小麦氮肥运筹试验	N6	施肥时期	10211.8
488	Henan	2009年河南省浚县冬小麦氮肥用量试验	N0	氮肥用量	8911.84
489	Henan	2009年河南省浚县冬小麦氮肥用量试验	N0	氮肥用量	8997.37
490	Henan	2009年河南省浚县冬小麦氮肥用量试验	N0	氮肥用量	8843.42
491	Henan	2009年河南省浚县冬小麦氮肥用量试验	N0	氮肥用量	8894.74
492	Henan	2009年河南省浚县冬小麦氮肥用量试验	N1	氮肥用量	9168.42
493	Henan	2009年河南省浚县冬小麦氮肥用量试验	N1	氮肥用量	9065.79
494	Henan	2009年河南省浚县冬小麦氮肥用量试验	N1	氮肥用量	9253.95
495	Henan	2009年河南省浚县冬小麦氮肥用量试验	N1	氮肥用量	9236.84
496	Henan	2009年河南省浚县冬小麦氮肥用量试验	N2	氮肥用量	9664.47
497	Henan	2009年河南省浚县冬小麦氮肥用量试验	N2	氮肥用量	9869.74
498	Henan	2009年河南省浚县冬小麦氮肥用量试验	N2	氮肥用量	10092.1
499	Henan	2009年河南省浚县冬小麦氮肥用量试验	N2	氮肥用量	9955.26
500	Henan	2009年河南省浚县冬小麦氮肥用量试验	N3	氮肥用量	9903.95
501	Henan	2009年河南省浚县冬小麦氮肥用量试验	N3	氮肥用量	9938.16
502	Henan	2009年河南省浚县冬小麦氮肥用量试验	N3	氮肥用量	10075
503	Henan	2009年河南省浚县冬小麦氮肥用量试验	N3	氮肥用量	10211.8
504	Henan	2009年河南省浚县冬小麦氮肥用量试验	N4	氮肥用量	9869.74
505	Henan	2009年河南省浚县冬小麦氮肥用量试验	N4	氮肥用量	9852.63
506	Henan	2009年河南省浚县冬小麦氮肥用量试验	N4	氮肥用量	10179
507	Henan	2009年河南省浚县冬小麦氮肥用量试验	N4	氮肥用量	9767.11
508	Henan	2009年河南省浚县冬小麦氮肥用量试验	N5	氮肥用量	9448.95
509	Henan	2009年河南省浚县冬小麦氮肥用量试验	N5	氮肥用量	9407.89
510	Henan	2009年河南省浚县冬小麦氮肥用量试验	N5	氮肥用量	9476.32
511	Henan	2009年河南省浚县冬小麦氮肥用量试验	N5	氮肥用量	9647.37
544	Henan	2002-2003小麦河南省洛阳孟津县送庄乡朱寨村养分监测村OPT试验	NPK	养分限制因子（OPT试验）	6243	5580.3
545	Henan	2002-2003小麦河南省洛阳孟津县送庄乡朱寨村养分监测村OPT试验	NPK	养分限制因子（OPT试验）	6120	5580.3
546	Henan	2002-2003小麦河南省洛阳孟津县送庄乡朱寨村养分监测村OPT试验	NPK	养分限制因子（OPT试验）	5637	5580.3
547	Henan	2002-2003小麦河南省洛阳孟津县送庄乡朱寨村养分监测村OPT试验	PK	养分限制因子（OPT试验）	4950
548	Henan	2002-2003小麦河南省洛阳孟津县送庄乡朱寨村养分监测村OPT试验	PK	养分限制因子（OPT试验）	4350
549	Henan	2002-2003小麦河南省洛阳孟津县送庄乡朱寨村养分监测村OPT试验	PK	养分限制因子（OPT试验）	3827
550	Henan	2002-2003小麦河南省洛阳孟津县送庄乡朱寨村养分监测村OPT试验	NK	养分限制因子（OPT试验）	5184
551	Henan	2002-2003小麦河南省洛阳孟津县送庄乡朱寨村养分监测村OPT试验	NK	养分限制因子（OPT试验）	4397
552	Henan	2002-2003小麦河南省洛阳孟津县送庄乡朱寨村养分监测村OPT试验	NK	养分限制因子（OPT试验）	5045
553	Henan	2002-2003小麦河南省洛阳孟津县送庄乡朱寨村养分监测村OPT试验	NP	养分限制因子（OPT试验）	5820
554	Henan	2002-2003小麦河南省洛阳孟津县送庄乡朱寨村养分监测村OPT试验	NP	养分限制因子（OPT试验）	5465
555	Henan	2002-2003小麦河南省洛阳孟津县送庄乡朱寨村养分监测村OPT试验	NP	养分限制因子（OPT试验）	5456
556	Henan	2002-2003小麦河南省洛阳孟津县送庄乡朱寨村养分监测村OPT试验	CK	养分限制因子（OPT试验）	3722
557	Henan	2002-2003小麦河南省洛阳孟津县送庄乡朱寨村养分监测村OPT试验	CK	养分限制因子（OPT试验）	3240
558	Henan	2002-2003小麦河南省洛阳孟津县送庄乡朱寨村养分监测村OPT试验	CK	养分限制因子（OPT试验）	2790
575	Henan	2002-2003小麦河南省驻马店遂平县和兴乡养分村OPT试验	OPT	养分限制因子（OPT试验）	3950	3383.3
576	Henan	2002-2003小麦河南省驻马店遂平县和兴乡养分村OPT试验	OPT	养分限制因子（OPT试验）	4150	3383.3
577	Henan	2002-2003小麦河南省驻马店遂平县和兴乡养分村OPT试验	OPT	养分限制因子（OPT试验）	4250	3383.3
578	Henan	2002-2003小麦河南省驻马店遂平县和兴乡养分村OPT试验	OPT-N	养分限制因子（OPT试验）	3800
579	Henan	2002-2003小麦河南省驻马店遂平县和兴乡养分村OPT试验	OPT-N	养分限制因子（OPT试验）	3650
580	Henan	2002-2003小麦河南省驻马店遂平县和兴乡养分村OPT试验	OPT-N	养分限制因子（OPT试验）	3900
581	Henan	2002-2003小麦河南省驻马店遂平县和兴乡养分村OPT试验	OPT-P	养分限制因子（OPT试验）	3350
582	Henan	2002-2003小麦河南省驻马店遂平县和兴乡养分村OPT试验	OPT-P	养分限制因子（OPT试验）	3400
583	Henan	2002-2003小麦河南省驻马店遂平县和兴乡养分村OPT试验	OPT-P	养分限制因子（OPT试验）	3650
584	Henan	2002-2003小麦河南省驻马店遂平县和兴乡养分村OPT试验	OPT-K	养分限制因子（OPT试验）	3400
585	Henan	2002-2003小麦河南省驻马店遂平县和兴乡养分村OPT试验	OPT-K	养分限制因子（OPT试验）	3200
586	Henan	2002-2003小麦河南省驻马店遂平县和兴乡养分村OPT试验	OPT-K	养分限制因子（OPT试验）	3550
587	Henan	2002-2003小麦河南省驻马店遂平县和兴乡养分村OPT试验	CK	养分限制因子（OPT试验）	3700
588	Henan	2002-2003小麦河南省驻马店遂平县和兴乡养分村OPT试验	CK	养分限制因子（OPT试验）	3550
589	Henan	2002-2003小麦河南省驻马店遂平县和兴乡养分村OPT试验	CK	养分限制因子（OPT试验）	3450
590	Henan	2003-2004小麦河南驻马店遂平和兴OPT	opt-ck	养分限制因子（OPT试验）	3352.5
591	Henan	2003-2004小麦河南驻马店遂平和兴OPT	opt-ck	养分限制因子（OPT试验）	3202.5
592	Henan	2003-2004小麦河南驻马店遂平和兴OPT	opt-ck	养分限制因子（OPT试验）	3252
593	Henan	2003-2004小麦河南驻马店遂平和兴OPT	opt-N	养分限制因子（OPT试验）	3451.5
594	Henan	2003-2004小麦河南驻马店遂平和兴OPT	opt-N	养分限制因子（OPT试验）	3552
595	Henan	2003-2004小麦河南驻马店遂平和兴OPT	opt-N	养分限制因子（OPT试验）	3252
596	Henan	2003-2004小麦河南驻马店遂平和兴OPT	opt-P	养分限制因子（OPT试验）	8539.5
597	Henan	2003-2004小麦河南驻马店遂平和兴OPT	opt-P	养分限制因子（OPT试验）	7954.5
598	Henan	2003-2004小麦河南驻马店遂平和兴OPT	opt-P	养分限制因子（OPT试验）	7704
599	Henan	2003-2004小麦河南驻马店遂平和兴OPT	opt-K	养分限制因子（OPT试验）	7704
600	Henan	2003-2004小麦河南驻马店遂平和兴OPT	opt-K	养分限制因子（OPT试验）	7453.5
601	Henan	2003-2004小麦河南驻马店遂平和兴OPT	opt-K	养分限制因子（OPT试验）	7653
602	Henan	2003-2004小麦河南驻马店遂平和兴OPT	optNPK	养分限制因子（OPT试验）	8754	7603.5
603	Henan	2003-2004小麦河南驻马店遂平和兴OPT	optNPK	养分限制因子（OPT试验）	8404.5	7603.5
604	Henan	2003-2004小麦河南驻马店遂平和兴OPT	optNPK	养分限制因子（OPT试验）	8505	7603.5
623	Henan	2004-2005小麦河南洛阳孟津OPT	opt-ck	养分限制因子（OPT试验）	6720
624	Henan	2004-2005小麦河南洛阳孟津OPT	opt-ck	养分限制因子（OPT试验）	7230
625	Henan	2004-2005小麦河南洛阳孟津OPT	opt-ck	养分限制因子（OPT试验）	6945
626	Henan	2004-2005小麦河南洛阳孟津OPT	opt-N	养分限制因子（OPT试验）	6930
627	Henan	2004-2005小麦河南洛阳孟津OPT	opt-N	养分限制因子（OPT试验）	7305
628	Henan	2004-2005小麦河南洛阳孟津OPT	opt-N	养分限制因子（OPT试验）	7320
629	Henan	2004-2005小麦河南洛阳孟津OPT	opt-P	养分限制因子（OPT试验）	7815
630	Henan	2004-2005小麦河南洛阳孟津OPT	opt-P	养分限制因子（OPT试验）	7725
631	Henan	2004-2005小麦河南洛阳孟津OPT	opt-P	养分限制因子（OPT试验）	8040
632	Henan	2004-2005小麦河南洛阳孟津OPT	opt-K	养分限制因子（OPT试验）	7775
633	Henan	2004-2005小麦河南洛阳孟津OPT	opt-K	养分限制因子（OPT试验）	7785
634	Henan	2004-2005小麦河南洛阳孟津OPT	opt-K	养分限制因子（OPT试验）	7810
635	Henan	2004-2005小麦河南洛阳孟津OPT	optNPK	养分限制因子（OPT试验）	8430	7790
636	Henan	2004-2005小麦河南洛阳孟津OPT	optNPK	养分限制因子（OPT试验）	8355	7790
637	Henan	2004-2005小麦河南洛阳孟津OPT	optNPK	养分限制因子（OPT试验）	8535	7790
638	Henan	2004-2005小麦河南驻马店遂平和兴OPT	opt-ck	养分限制因子（OPT试验）	3190
639	Henan	2004-2005小麦河南驻马店遂平和兴OPT	opt-ck	养分限制因子（OPT试验）	3170
640	Henan	2004-2005小麦河南驻马店遂平和兴OPT	opt-ck	养分限制因子（OPT试验）	3255
641	Henan	2004-2005小麦河南驻马店遂平和兴OPT	opt-N	养分限制因子（OPT试验）	3498
642	Henan	2004-2005小麦河南驻马店遂平和兴OPT	opt-N	养分限制因子（OPT试验）	3482
643	Henan	2004-2005小麦河南驻马店遂平和兴OPT	opt-N	养分限制因子（OPT试验）	3580
644	Henan	2004-2005小麦河南驻马店遂平和兴OPT	opt-P	养分限制因子（OPT试验）	7660
645	Henan	2004-2005小麦河南驻马店遂平和兴OPT	opt-P	养分限制因子（OPT试验）	7620
646	Henan	2004-2005小麦河南驻马店遂平和兴OPT	opt-P	养分限制因子（OPT试验）	7856
647	Henan	2004-2005小麦河南驻马店遂平和兴OPT	opt-K	养分限制因子（OPT试验）	7388
648	Henan	2004-2005小麦河南驻马店遂平和兴OPT	opt-K	养分限制因子（OPT试验）	7376
649	Henan	2004-2005小麦河南驻马店遂平和兴OPT	opt-K	养分限制因子（OPT试验）	7367
650	Henan	2004-2005小麦河南驻马店遂平和兴OPT	optNPK	养分限制因子（OPT试验）	8290	7377
651	Henan	2004-2005小麦河南驻马店遂平和兴OPT	optNPK	养分限制因子（OPT试验）	8302	7377
652	Henan	2004-2005小麦河南驻马店遂平和兴OPT	optNPK	养分限制因子（OPT试验）	8275	7377
674	Henan	2005-2006小麦驻马店市遂平县和兴乡和兴村opt试验	opt	养分限制因子（OPT试验）	7620	6150
675	Henan	2005-2006小麦驻马店市遂平县和兴乡和兴村opt试验	opt	养分限制因子（OPT试验）	7650	6150
676	Henan	2005-2006小麦驻马店市遂平县和兴乡和兴村opt试验	opt	养分限制因子（OPT试验）	7905	6150
677	Henan	2005-2006小麦驻马店市遂平县和兴乡和兴村opt试验	opt-N	养分限制因子（OPT试验）	5100
678	Henan	2005-2006小麦驻马店市遂平县和兴乡和兴村opt试验	opt-N	养分限制因子（OPT试验）	4935
679	Henan	2005-2006小麦驻马店市遂平县和兴乡和兴村opt试验	opt-N	养分限制因子（OPT试验）	4815
680	Henan	2005-2006小麦驻马店市遂平县和兴乡和兴村opt试验	opt-P	养分限制因子（OPT试验）	6870
681	Henan	2005-2006小麦驻马店市遂平县和兴乡和兴村opt试验	opt-P	养分限制因子（OPT试验）	6720
682	Henan	2005-2006小麦驻马店市遂平县和兴乡和兴村opt试验	opt-P	养分限制因子（OPT试验）	6660
683	Henan	2005-2006小麦驻马店市遂平县和兴乡和兴村opt试验	opt-K	养分限制因子（OPT试验）	6225
684	Henan	2005-2006小麦驻马店市遂平县和兴乡和兴村opt试验	opt-K	养分限制因子（OPT试验）	6105
685	Henan	2005-2006小麦驻马店市遂平县和兴乡和兴村opt试验	opt-K	养分限制因子（OPT试验）	6120
686	Henan	2005-2006小麦驻马店市遂平县和兴乡和兴村opt试验	ck	养分限制因子（OPT试验）	4425
687	Henan	2005-2006小麦驻马店市遂平县和兴乡和兴村opt试验	ck	养分限制因子（OPT试验）	4185
688	Henan	2005-2006小麦驻马店市遂平县和兴乡和兴村opt试验	ck	养分限制因子（OPT试验）	3990
689	Henan	2005-2006小麦洛阳孟津县送庄乡朱寨村opt试验	opt	养分限制因子（OPT试验）	7500	6000
690	Henan	2005-2006小麦洛阳孟津县送庄乡朱寨村opt试验	opt	养分限制因子（OPT试验）	7320	6000
691	Henan	2005-2006小麦洛阳孟津县送庄乡朱寨村opt试验	opt	养分限制因子（OPT试验）	7230	6000
692	Henan	2005-2006小麦洛阳孟津县送庄乡朱寨村opt试验	opt-N	养分限制因子（OPT试验）	5175
693	Henan	2005-2006小麦洛阳孟津县送庄乡朱寨村opt试验	opt-N	养分限制因子（OPT试验）	5370
694	Henan	2005-2006小麦洛阳孟津县送庄乡朱寨村opt试验	opt-N	养分限制因子（OPT试验）	5205
695	Henan	2005-2006小麦洛阳孟津县送庄乡朱寨村opt试验	opt-P	养分限制因子（OPT试验）	6375
696	Henan	2005-2006小麦洛阳孟津县送庄乡朱寨村opt试验	opt-P	养分限制因子（OPT试验）	6570
697	Henan	2005-2006小麦洛阳孟津县送庄乡朱寨村opt试验	opt-P	养分限制因子（OPT试验）	6405
698	Henan	2005-2006小麦洛阳孟津县送庄乡朱寨村opt试验	opt-K	养分限制因子（OPT试验）	6075
699	Henan	2005-2006小麦洛阳孟津县送庄乡朱寨村opt试验	opt-K	养分限制因子（OPT试验）	5955
700	Henan	2005-2006小麦洛阳孟津县送庄乡朱寨村opt试验	opt-K	养分限制因子（OPT试验）	5970
701	Henan	2005-2006小麦洛阳孟津县送庄乡朱寨村opt试验	ck	养分限制因子（OPT试验）	4650
702	Henan	2005-2006小麦洛阳孟津县送庄乡朱寨村opt试验	ck	养分限制因子（OPT试验）	4200
703	Henan	2005-2006小麦洛阳孟津县送庄乡朱寨村opt试验	ck	养分限制因子（OPT试验）	4875
704	Henan	2005-2006小麦南阳市农科所opt试验	opt	养分限制因子（OPT试验）	6900	6630
705	Henan	2005-2006小麦南阳市农科所opt试验	opt	养分限制因子（OPT试验）	7200	6630
706	Henan	2005-2006小麦南阳市农科所opt试验	opt	养分限制因子（OPT试验）	7275	6630
707	Henan	2005-2006小麦南阳市农科所opt试验	opt-N	养分限制因子（OPT试验）	5775
708	Henan	2005-2006小麦南阳市农科所opt试验	opt-N	养分限制因子（OPT试验）	5535
709	Henan	2005-2006小麦南阳市农科所opt试验	opt-N	养分限制因子（OPT试验）	5475
710	Henan	2005-2006小麦南阳市农科所opt试验	opt-P	养分限制因子（OPT试验）	6015
711	Henan	2005-2006小麦南阳市农科所opt试验	opt-P	养分限制因子（OPT试验）	6120
712	Henan	2005-2006小麦南阳市农科所opt试验	opt-P	养分限制因子（OPT试验）	6270
713	Henan	2005-2006小麦南阳市农科所opt试验	opt-K	养分限制因子（OPT试验）	6450
714	Henan	2005-2006小麦南阳市农科所opt试验	opt-K	养分限制因子（OPT试验）	6570
715	Henan	2005-2006小麦南阳市农科所opt试验	opt-K	养分限制因子（OPT试验）	6870
716	Henan	2005-2006小麦南阳市农科所opt试验	ck	养分限制因子（OPT试验）	4950
717	Henan	2005-2006小麦南阳市农科所opt试验	ck	养分限制因子（OPT试验）	5175
718	Henan	2005-2006小麦南阳市农科所opt试验	ck	养分限制因子（OPT试验）	4635
719	Henan	2005-2006小麦新乡市延津县平陵村opt试验	opt	养分限制因子（OPT试验）	7200	6150
720	Henan	2005-2006小麦新乡市延津县平陵村opt试验	opt	养分限制因子（OPT试验）	7350	6150
721	Henan	2005-2006小麦新乡市延津县平陵村opt试验	opt	养分限制因子（OPT试验）	7500	6150
722	Henan	2005-2006小麦新乡市延津县平陵村opt试验	opt-N	养分限制因子（OPT试验）	5400
723	Henan	2005-2006小麦新乡市延津县平陵村opt试验	opt-N	养分限制因子（OPT试验）	5475
724	Henan	2005-2006小麦新乡市延津县平陵村opt试验	opt-N	养分限制因子（OPT试验）	4875
725	Henan	2005-2006小麦新乡市延津县平陵村opt试验	opt-P	养分限制因子（OPT试验）	6600
726	Henan	2005-2006小麦新乡市延津县平陵村opt试验	opt-P	养分限制因子（OPT试验）	6390
727	Henan	2005-2006小麦新乡市延津县平陵村opt试验	opt-P	养分限制因子（OPT试验）	6585
728	Henan	2005-2006小麦新乡市延津县平陵村opt试验	opt-K	养分限制因子（OPT试验）	6075
729	Henan	2005-2006小麦新乡市延津县平陵村opt试验	opt-K	养分限制因子（OPT试验）	6465
730	Henan	2005-2006小麦新乡市延津县平陵村opt试验	opt-K	养分限制因子（OPT试验）	5910
731	Henan	2005-2006小麦新乡市延津县平陵村opt试验	ck	养分限制因子（OPT试验）	4500
732	Henan	2005-2006小麦新乡市延津县平陵村opt试验	ck	养分限制因子（OPT试验）	4560
733	Henan	2005-2006小麦新乡市延津县平陵村opt试验	ck	养分限制因子（OPT试验）	4890
734	Henan	2005-2006小麦驻马店市驿城区水屯镇新坡村opt试验	opt	养分限制因子（OPT试验）	7125	5700
735	Henan	2005-2006小麦驻马店市驿城区水屯镇新坡村opt试验	opt	养分限制因子（OPT试验）	7230	5700
736	Henan	2005-2006小麦驻马店市驿城区水屯镇新坡村opt试验	opt	养分限制因子（OPT试验）	7245	5700
737	Henan	2005-2006小麦驻马店市驿城区水屯镇新坡村opt试验	opt-N	养分限制因子（OPT试验）	4275
738	Henan	2005-2006小麦驻马店市驿城区水屯镇新坡村opt试验	opt-N	养分限制因子（OPT试验）	4635
739	Henan	2005-2006小麦驻马店市驿城区水屯镇新坡村opt试验	opt-N	养分限制因子（OPT试验）	4590
740	Henan	2005-2006小麦驻马店市驿城区水屯镇新坡村opt试验	opt-P	养分限制因子（OPT试验）	6120
741	Henan	2005-2006小麦驻马店市驿城区水屯镇新坡村opt试验	opt-P	养分限制因子（OPT试验）	6225
742	Henan	2005-2006小麦驻马店市驿城区水屯镇新坡村opt试验	opt-P	养分限制因子（OPT试验）	6555
743	Henan	2005-2006小麦驻马店市驿城区水屯镇新坡村opt试验	opt-K	养分限制因子（OPT试验）	5910
744	Henan	2005-2006小麦驻马店市驿城区水屯镇新坡村opt试验	opt-K	养分限制因子（OPT试验）	5790
745	Henan	2005-2006小麦驻马店市驿城区水屯镇新坡村opt试验	opt-K	养分限制因子（OPT试验）	5400
746	Henan	2005-2006小麦驻马店市驿城区水屯镇新坡村opt试验	ck	养分限制因子（OPT试验）	3675
747	Henan	2005-2006小麦驻马店市驿城区水屯镇新坡村opt试验	ck	养分限制因子（OPT试验）	3915
748	Henan	2005-2006小麦驻马店市驿城区水屯镇新坡村opt试验	ck	养分限制因子（OPT试验）	3660
918	Henan	2006-2007洛阳孟津县送庄乡朱寨村优质小麦OPT试验	OPT	养分限制因子（OPT试验）	8331	6923
919	Henan	2006-2007洛阳孟津县送庄乡朱寨村优质小麦OPT试验	OPT	养分限制因子（OPT试验）	8403	6923
920	Henan	2006-2007洛阳孟津县送庄乡朱寨村优质小麦OPT试验	OPT	养分限制因子（OPT试验）	8420	6923
921	Henan	2006-2007洛阳孟津县送庄乡朱寨村优质小麦OPT试验	OPT-N	养分限制因子（OPT试验）	5840
922	Henan	2006-2007洛阳孟津县送庄乡朱寨村优质小麦OPT试验	OPT-N	养分限制因子（OPT试验）	5885
923	Henan	2006-2007洛阳孟津县送庄乡朱寨村优质小麦OPT试验	OPT-N	养分限制因子（OPT试验）	5931
924	Henan	2006-2007洛阳孟津县送庄乡朱寨村优质小麦OPT试验	OPT-P	养分限制因子（OPT试验）	6318
925	Henan	2006-2007洛阳孟津县送庄乡朱寨村优质小麦OPT试验	OPT-P	养分限制因子（OPT试验）	6245
926	Henan	2006-2007洛阳孟津县送庄乡朱寨村优质小麦OPT试验	OPT-P	养分限制因子（OPT试验）	6156
927	Henan	2006-2007洛阳孟津县送庄乡朱寨村优质小麦OPT试验	OPT-K	养分限制因子（OPT试验）	6903
928	Henan	2006-2007洛阳孟津县送庄乡朱寨村优质小麦OPT试验	OPT-K	养分限制因子（OPT试验）	6873
929	Henan	2006-2007洛阳孟津县送庄乡朱寨村优质小麦OPT试验	OPT-K	养分限制因子（OPT试验）	6993
930	Henan	2006-2007洛阳孟津县送庄乡朱寨村优质小麦OPT试验	FP	养分限制因子（OPT试验）	6798	6130.7
931	Henan	2006-2007洛阳孟津县送庄乡朱寨村优质小麦OPT试验	FP	养分限制因子（OPT试验）	6732	6130.7
932	Henan	2006-2007洛阳孟津县送庄乡朱寨村优质小麦OPT试验	FP	养分限制因子（OPT试验）	6890	6130.7
933	Henan	2006-2007洛阳孟津县送庄乡朱寨村优质小麦OPT试验	FP-N	养分限制因子（OPT试验）	5436
934	Henan	2006-2007洛阳孟津县送庄乡朱寨村优质小麦OPT试验	FP-N	养分限制因子（OPT试验）	5526
935	Henan	2006-2007洛阳孟津县送庄乡朱寨村优质小麦OPT试验	FP-N	养分限制因子（OPT试验）	5384
936	Henan	2006-2007洛阳孟津县送庄乡朱寨村优质小麦OPT试验	FP-P	养分限制因子（OPT试验）	5793
937	Henan	2006-2007洛阳孟津县送庄乡朱寨村优质小麦OPT试验	FP-P	养分限制因子（OPT试验）	5705
938	Henan	2006-2007洛阳孟津县送庄乡朱寨村优质小麦OPT试验	FP-P	养分限制因子（OPT试验）	5780
939	Henan	2006-2007洛阳孟津县送庄乡朱寨村优质小麦OPT试验	FP-K	养分限制因子（OPT试验）	6153
940	Henan	2006-2007洛阳孟津县送庄乡朱寨村优质小麦OPT试验	FP-K	养分限制因子（OPT试验）	6096
941	Henan	2006-2007洛阳孟津县送庄乡朱寨村优质小麦OPT试验	FP-K	养分限制因子（OPT试验）	6143
942	Henan	2006-2007洛阳孟津县送庄乡朱寨村优质小麦OPT试验	CK	养分限制因子（OPT试验）	5255
943	Henan	2006-2007洛阳孟津县送庄乡朱寨村优质小麦OPT试验	CK	养分限制因子（OPT试验）	5384
944	Henan	2006-2007洛阳孟津县送庄乡朱寨村优质小麦OPT试验	CK	养分限制因子（OPT试验）	5408
945	Henan	2006-2007新乡市延津县司寨乡平陵村优质小麦OPT试验	OPT	养分限制因子（OPT试验）	8708	6779.3
946	Henan	2006-2007新乡市延津县司寨乡平陵村优质小麦OPT试验	OPT	养分限制因子（OPT试验）	8702	6779.3
947	Henan	2006-2007新乡市延津县司寨乡平陵村优质小麦OPT试验	OPT	养分限制因子（OPT试验）	8837	6779.3
948	Henan	2006-2007新乡市延津县司寨乡平陵村优质小麦OPT试验	OPT-N	养分限制因子（OPT试验）	5883
949	Henan	2006-2007新乡市延津县司寨乡平陵村优质小麦OPT试验	OPT-N	养分限制因子（OPT试验）	5934
950	Henan	2006-2007新乡市延津县司寨乡平陵村优质小麦OPT试验	OPT-N	养分限制因子（OPT试验）	6003
951	Henan	2006-2007新乡市延津县司寨乡平陵村优质小麦OPT试验	OPT-P	养分限制因子（OPT试验）	6230
952	Henan	2006-2007新乡市延津县司寨乡平陵村优质小麦OPT试验	OPT-P	养分限制因子（OPT试验）	6305
953	Henan	2006-2007新乡市延津县司寨乡平陵村优质小麦OPT试验	OPT-P	养分限制因子（OPT试验）	6366
954	Henan	2006-2007新乡市延津县司寨乡平陵村优质小麦OPT试验	OPT-K	养分限制因子（OPT试验）	6680
955	Henan	2006-2007新乡市延津县司寨乡平陵村优质小麦OPT试验	OPT-K	养分限制因子（OPT试验）	6771
956	Henan	2006-2007新乡市延津县司寨乡平陵村优质小麦OPT试验	OPT-K	养分限制因子（OPT试验）	6887
957	Henan	2006-2007新乡市延津县司寨乡平陵村优质小麦OPT试验	CK	养分限制因子（OPT试验）	5384
958	Henan	2006-2007新乡市延津县司寨乡平陵村优质小麦OPT试验	CK	养分限制因子（OPT试验）	5471
959	Henan	2006-2007新乡市延津县司寨乡平陵村优质小麦OPT试验	CK	养分限制因子（OPT试验）	5508
960	Henan	2007-2008新乡延津县司寨乡平陵村小麦养分吸收规律研究	1.CK	其他	4692
961	Henan	2007-2008新乡延津县司寨乡平陵村小麦养分吸收规律研究	1.CK	其他	5004
962	Henan	2007-2008新乡延津县司寨乡平陵村小麦养分吸收规律研究	1.CK	其他	5166
963	Henan	2007-2008新乡延津县司寨乡平陵村小麦养分吸收规律研究	2.N225P105K105	其他	8028
964	Henan	2007-2008新乡延津县司寨乡平陵村小麦养分吸收规律研究	2.N225P105K105	其他	8184
965	Henan	2007-2008新乡延津县司寨乡平陵村小麦养分吸收规律研究	2.N225P105K105	其他	8274
966	Henan	2007-2008新乡延津县司寨乡平陵村小麦氮肥用量试验	1.CK	施肥时期	4809
967	Henan	2007-2008新乡延津县司寨乡平陵村小麦氮肥用量试验	1.CK	施肥时期	4952
968	Henan	2007-2008新乡延津县司寨乡平陵村小麦氮肥用量试验	1.CK	施肥时期	5015
969	Henan	2007-2008新乡延津县司寨乡平陵村小麦氮肥用量试验	2.N135P75K60Mn0	施肥时期	6684
970	Henan	2007-2008新乡延津县司寨乡平陵村小麦氮肥用量试验	2.N135P75K60Mn0	施肥时期	6905
971	Henan	2007-2008新乡延津县司寨乡平陵村小麦氮肥用量试验	2.N135P75K60Mn0	施肥时期	7031
972	Henan	2007-2008新乡延津县司寨乡平陵村小麦氮肥用量试验	3.N180P75K60Mn0	施肥时期	7068
973	Henan	2007-2008新乡延津县司寨乡平陵村小麦氮肥用量试验	3.N180P75K60Mn0	施肥时期	7239
974	Henan	2007-2008新乡延津县司寨乡平陵村小麦氮肥用量试验	3.N180P75K60Mn0	施肥时期	7293
975	Henan	2007-2008新乡延津县司寨乡平陵村小麦氮肥用量试验	4.N125P75K60Mn0	施肥时期	7427
976	Henan	2007-2008新乡延津县司寨乡平陵村小麦氮肥用量试验	4.N125P75K60Mn0	施肥时期	7548
977	Henan	2007-2008新乡延津县司寨乡平陵村小麦氮肥用量试验	4.N125P75K60Mn0	施肥时期	7676
978	Henan	2007-2008新乡延津县司寨乡平陵村小麦氮肥用量试验	5.N270P75K60Mn0	施肥时期	7205
979	Henan	2007-2008新乡延津县司寨乡平陵村小麦氮肥用量试验	5.N270P75K60Mn0	施肥时期	7353
980	Henan	2007-2008新乡延津县司寨乡平陵村小麦氮肥用量试验	5.N270P75K60Mn0	施肥时期	7478
981	Henan	2007-2008新乡延津县司寨乡平陵村小麦氮肥用量试验	6.N225P75K60Mn30	施肥时期	7587
982	Henan	2007-2008新乡延津县司寨乡平陵村小麦氮肥用量试验	6.N225P75K60Mn30	施肥时期	7686
983	Henan	2007-2008新乡延津县司寨乡平陵村小麦氮肥用量试验	6.N225P75K60Mn30	施肥时期	7767
984	Henan	2007-2008驻马店驿城区水屯镇新坡村冬小麦OPT定位试验	1 OPT	养分限制因子（OPT试验）	7893	7050
985	Henan	2007-2008驻马店驿城区水屯镇新坡村冬小麦OPT定位试验	1 OPT	养分限制因子（OPT试验）	8127	7050
986	Henan	2007-2008驻马店驿城区水屯镇新坡村冬小麦OPT定位试验	1 OPT	养分限制因子（OPT试验）	8280	7050
987	Henan	2007-2008驻马店驿城区水屯镇新坡村冬小麦OPT定位试验	2 OPT-N	养分限制因子（OPT试验）	5563.5
988	Henan	2007-2008驻马店驿城区水屯镇新坡村冬小麦OPT定位试验	2 OPT-N	养分限制因子（OPT试验）	5851.5
989	Henan	2007-2008驻马店驿城区水屯镇新坡村冬小麦OPT定位试验	2 OPT-N	养分限制因子（OPT试验）	5955
990	Henan	2007-2008驻马店驿城区水屯镇新坡村冬小麦OPT定位试验	3 OPT-P	养分限制因子（OPT试验）	5952
991	Henan	2007-2008驻马店驿城区水屯镇新坡村冬小麦OPT定位试验	3 OPT-P	养分限制因子（OPT试验）	6078
992	Henan	2007-2008驻马店驿城区水屯镇新坡村冬小麦OPT定位试验	3 OPT-P	养分限制因子（OPT试验）	6195
993	Henan	2007-2008驻马店驿城区水屯镇新坡村冬小麦OPT定位试验	4 OPT-K	养分限制因子（OPT试验）	6841.5
994	Henan	2007-2008驻马店驿城区水屯镇新坡村冬小麦OPT定位试验	4 OPT-K	养分限制因子（OPT试验）	7062
995	Henan	2007-2008驻马店驿城区水屯镇新坡村冬小麦OPT定位试验	4 OPT-K	养分限制因子（OPT试验）	7246.5
996	Henan	2007-2008驻马店驿城区水屯镇新坡村冬小麦OPT定位试验	5 FP	养分限制因子（OPT试验）	7132.5
997	Henan	2007-2008驻马店驿城区水屯镇新坡村冬小麦OPT定位试验	5 FP	养分限制因子（OPT试验）	7246.5
998	Henan	2007-2008驻马店驿城区水屯镇新坡村冬小麦OPT定位试验	5 FP	养分限制因子（OPT试验）	7311
999	Henan	2007-2008驻马店驿城区水屯镇新坡村冬小麦OPT定位试验	6 CK	养分限制因子（OPT试验）	4827
1000	Henan	2007-2008驻马店驿城区水屯镇新坡村冬小麦OPT定位试验	6 CK	养分限制因子（OPT试验）	5154
1001	Henan	2007-2008驻马店驿城区水屯镇新坡村冬小麦OPT定位试验	6 CK	养分限制因子（OPT试验）	5319
1002	Henan	2007-2008新乡延津县司寨乡平陵村冬小麦OPT定位试验	1 OPT	养分限制因子（OPT试验）	7931	6803
1003	Henan	2007-2008新乡延津县司寨乡平陵村冬小麦OPT定位试验	1 OPT	养分限制因子（OPT试验）	8124	6803
1004	Henan	2007-2008新乡延津县司寨乡平陵村冬小麦OPT定位试验	1 OPT	养分限制因子（OPT试验）	8276	6803
1005	Henan	2007-2008新乡延津县司寨乡平陵村冬小麦OPT定位试验	2 OPT-N	养分限制因子（OPT试验）	5037
1006	Henan	2007-2008新乡延津县司寨乡平陵村冬小麦OPT定位试验	2 OPT-N	养分限制因子（OPT试验）	5259
1007	Henan	2007-2008新乡延津县司寨乡平陵村冬小麦OPT定位试验	2 OPT-N	养分限制因子（OPT试验）	5427
1008	Henan	2007-2008新乡延津县司寨乡平陵村冬小麦OPT定位试验	3 OPT-P	养分限制因子（OPT试验）	6491
1009	Henan	2007-2008新乡延津县司寨乡平陵村冬小麦OPT定位试验	3 OPT-P	养分限制因子（OPT试验）	6609
1010	Henan	2007-2008新乡延津县司寨乡平陵村冬小麦OPT定位试验	3 OPT-P	养分限制因子（OPT试验）	6740
1011	Henan	2007-2008新乡延津县司寨乡平陵村冬小麦OPT定位试验	4 OPT-K	养分限制因子（OPT试验）	6723
1012	Henan	2007-2008新乡延津县司寨乡平陵村冬小麦OPT定位试验	4 OPT-K	养分限制因子（OPT试验）	6807
1013	Henan	2007-2008新乡延津县司寨乡平陵村冬小麦OPT定位试验	4 OPT-K	养分限制因子（OPT试验）	6879
1014	Henan	2007-2008新乡延津县司寨乡平陵村冬小麦OPT定位试验	5 FP	养分限制因子（OPT试验）	7136
1015	Henan	2007-2008新乡延津县司寨乡平陵村冬小麦OPT定位试验	5 FP	养分限制因子（OPT试验）	7235
1016	Henan	2007-2008新乡延津县司寨乡平陵村冬小麦OPT定位试验	5 FP	养分限制因子（OPT试验）	7293
1017	Henan	2007-2008新乡延津县司寨乡平陵村冬小麦OPT定位试验	6 CK	养分限制因子（OPT试验）	4329
1018	Henan	2007-2008新乡延津县司寨乡平陵村冬小麦OPT定位试验	6 CK	养分限制因子（OPT试验）	4581
1019	Henan	2007-2008新乡延津县司寨乡平陵村冬小麦OPT定位试验	6 CK	养分限制因子（OPT试验）	4752
1020	Henan	2007-2008驻马店农科所小麦轮作体系养分需求与供应同步机制研究	1. N225P180K0	养分限制因子（OPT试验）	6302
1021	Henan	2007-2008驻马店农科所小麦轮作体系养分需求与供应同步机制研究	1. N225P180K0	养分限制因子（OPT试验）	6087
1022	Henan	2007-2008驻马店农科所小麦轮作体系养分需求与供应同步机制研究	1. N225P180K0	养分限制因子（OPT试验）	5972
1023	Henan	2007-2008驻马店农科所小麦轮作体系养分需求与供应同步机制研究	2.N225P180K84	养分限制因子（OPT试验）	6609	6120.3
1024	Henan	2007-2008驻马店农科所小麦轮作体系养分需求与供应同步机制研究	2.N225P180K84	养分限制因子（OPT试验）	6452	6120.3
1025	Henan	2007-2008驻马店农科所小麦轮作体系养分需求与供应同步机制研究	2.N225P180K84	养分限制因子（OPT试验）	6200	6120.3
1026	Henan	2007-2008驻马店农科所小麦轮作体系养分需求与供应同步机制研究	3.N225P180K105	养分限制因子（OPT试验）	6903	6120.3
1027	Henan	2007-2008驻马店农科所小麦轮作体系养分需求与供应同步机制研究	3.N225P180K105	养分限制因子（OPT试验）	6729	6120.3
1028	Henan	2007-2008驻马店农科所小麦轮作体系养分需求与供应同步机制研究	3.N225P180K105	养分限制因子（OPT试验）	6618	6120.3
1029	Henan	2007-2008驻马店农科所小麦轮作体系养分需求与供应同步机制研究	4.N225P120K0	养分限制因子（OPT试验）	7046
1030	Henan	2007-2008驻马店农科所小麦轮作体系养分需求与供应同步机制研究	4.N225P120K0	养分限制因子（OPT试验）	6837
1031	Henan	2007-2008驻马店农科所小麦轮作体系养分需求与供应同步机制研究	4.N225P120K0	养分限制因子（OPT试验）	6638
1032	Henan	2007-2008驻马店农科所小麦轮作体系养分需求与供应同步机制研究	5 .N225P120K84	养分限制因子（OPT试验）	7383	6840.3
1033	Henan	2007-2008驻马店农科所小麦轮作体系养分需求与供应同步机制研究	5 .N225P120K84	养分限制因子（OPT试验）	7232	6840.3
1034	Henan	2007-2008驻马店农科所小麦轮作体系养分需求与供应同步机制研究	5 .N225P120K84	养分限制因子（OPT试验）	6986	6840.3
1035	Henan	2007-2008驻马店农科所小麦轮作体系养分需求与供应同步机制研究	6.N225P120K105	养分限制因子（OPT试验）	7760	6840.3
1036	Henan	2007-2008驻马店农科所小麦轮作体系养分需求与供应同步机制研究	6.N225P120K105	养分限制因子（OPT试验）	7583	6840.3
1037	Henan	2007-2008驻马店农科所小麦轮作体系养分需求与供应同步机制研究	6.N225P120K105	养分限制因子（OPT试验）	7383	6840.3
1038	Henan	2007-2008驻马店农科所小麦轮作体系养分需求与供应同步机制研究	7.N225P90K0	养分限制因子（OPT试验）	5532
1039	Henan	2007-2008驻马店农科所小麦轮作体系养分需求与供应同步机制研究	7.N225P90K0	养分限制因子（OPT试验）	5331
1040	Henan	2007-2008驻马店农科所小麦轮作体系养分需求与供应同步机制研究	7.N225P90K0	养分限制因子（OPT试验）	4977
1041	Henan	2007-2008驻马店农科所小麦轮作体系养分需求与供应同步机制研究	8.N225P90K84	养分限制因子（OPT试验）	5847	5280
1042	Henan	2007-2008驻马店农科所小麦轮作体系养分需求与供应同步机制研究	8.N225P90K84	养分限制因子（OPT试验）	5649	5280
1043	Henan	2007-2008驻马店农科所小麦轮作体系养分需求与供应同步机制研究	8.N225P90K84	养分限制因子（OPT试验）	5379	5280
1044	Henan	2007-2008驻马店农科所小麦轮作体系养分需求与供应同步机制研究	9.N225P90K105	养分限制因子（OPT试验）	6158	5280
1045	Henan	2007-2008驻马店农科所小麦轮作体系养分需求与供应同步机制研究	9.N225P90K105	养分限制因子（OPT试验）	5982	5280
1046	Henan	2007-2008驻马店农科所小麦轮作体系养分需求与供应同步机制研究	9.N225P90K105	养分限制因子（OPT试验）	5861	5280
1047	Henan	2007-2008驻马店农科所小麦轮作体系养分需求与供应同步机制研究	10.CK	养分限制因子（OPT试验）	5166
1048	Henan	2007-2008驻马店农科所小麦轮作体系养分需求与供应同步机制研究	10.CK	养分限制因子（OPT试验）	5004
1049	Henan	2007-2008驻马店农科所小麦轮作体系养分需求与供应同步机制研究	10.CK	养分限制因子（OPT试验）	4680
1110	Henan	2007-2008新乡延津县司寨乡平陵村氮肥不同基追比对小麦养分需求与供应的影响	1.不施氮肥	其他	5244
1111	Henan	2007-2008新乡延津县司寨乡平陵村氮肥不同基追比对小麦养分需求与供应的影响	1.不施氮肥	其他	5412
1112	Henan	2007-2008新乡延津县司寨乡平陵村氮肥不同基追比对小麦养分需求与供应的影响	1.不施氮肥	其他	5532
1113	Henan	2007-2008新乡延津县司寨乡平陵村氮肥不同基追比对小麦养分需求与供应的影响	2.100%氮肥基肥	其他	6063
1114	Henan	2007-2008新乡延津县司寨乡平陵村氮肥不同基追比对小麦养分需求与供应的影响	2.100%氮肥基肥	其他	6227
1115	Henan	2007-2008新乡延津县司寨乡平陵村氮肥不同基追比对小麦养分需求与供应的影响	2.100%氮肥基肥	其他	6359
1116	Henan	2007-2008新乡延津县司寨乡平陵村氮肥不同基追比对小麦养分需求与供应的影响	3.氮肥基肥50% + 返青50%	其他	6611
1117	Henan	2007-2008新乡延津县司寨乡平陵村氮肥不同基追比对小麦养分需求与供应的影响	3.氮肥基肥50% + 返青50%	其他	6753
1118	Henan	2007-2008新乡延津县司寨乡平陵村氮肥不同基追比对小麦养分需求与供应的影响	3.氮肥基肥50% + 返青50%	其他	6974
1119	Henan	2007-2008新乡延津县司寨乡平陵村氮肥不同基追比对小麦养分需求与供应的影响	4.氮肥基肥33.3% + 返青33.3%+拔节期33.3%	其他	7800
1120	Henan	2007-2008新乡延津县司寨乡平陵村氮肥不同基追比对小麦养分需求与供应的影响	4.氮肥基肥33.3% + 返青33.3%+拔节期33.3%	其他	7992
1121	Henan	2007-2008新乡延津县司寨乡平陵村氮肥不同基追比对小麦养分需求与供应的影响	4.氮肥基肥33.3% + 返青33.3%+拔节期33.3%	其他	8142
1122	Henan	2007-2008新乡延津县司寨乡平陵村氮肥不同基追比对小麦养分需求与供应的影响	5.氮肥基肥25% + 返青25% +拔节期25% +抽穗期 25%	其他	7349
1123	Henan	2007-2008新乡延津县司寨乡平陵村氮肥不同基追比对小麦养分需求与供应的影响	5.氮肥基肥25% + 返青25% +拔节期25% +抽穗期 25%	其他	7434
1124	Henan	2007-2008新乡延津县司寨乡平陵村氮肥不同基追比对小麦养分需求与供应的影响	5.氮肥基肥25% + 返青25% +拔节期25% +抽穗期 25%	其他	7552
1125	Henan	2007-2008新乡延津县司寨乡平陵村钾肥不同基追比对小麦养分需求与供应的影响	1.不施钾肥	施肥时期	6042
1126	Henan	2007-2008新乡延津县司寨乡平陵村钾肥不同基追比对小麦养分需求与供应的影响	1.不施钾肥	施肥时期	6248
1127	Henan	2007-2008新乡延津县司寨乡平陵村钾肥不同基追比对小麦养分需求与供应的影响	1.不施钾肥	施肥时期	6437
1128	Henan	2007-2008新乡延津县司寨乡平陵村钾肥不同基追比对小麦养分需求与供应的影响	2. 钾肥100%基肥	施肥时期	7473	6242.3
1129	Henan	2007-2008新乡延津县司寨乡平陵村钾肥不同基追比对小麦养分需求与供应的影响	2. 钾肥100%基肥	施肥时期	7577	6242.3
1130	Henan	2007-2008新乡延津县司寨乡平陵村钾肥不同基追比对小麦养分需求与供应的影响	2. 钾肥100%基肥	施肥时期	7673	6242.3
1131	Henan	2007-2008新乡延津县司寨乡平陵村钾肥不同基追比对小麦养分需求与供应的影响	3.50%基肥+钾肥50%拔节	施肥时期	7749	6242.3
1132	Henan	2007-2008新乡延津县司寨乡平陵村钾肥不同基追比对小麦养分需求与供应的影响	3.50%基肥+钾肥50%拔节	施肥时期	7812	6242.3
1133	Henan	2007-2008新乡延津县司寨乡平陵村钾肥不同基追比对小麦养分需求与供应的影响	3.50%基肥+钾肥50%拔节	施肥时期	7893	6242.3
1134	Henan	2007-2008新乡延津县司寨乡平陵村钾肥不同基追比对小麦养分需求与供应的影响	4. 钾肥70%基肥+钾肥30%拔节	施肥时期	7991	6242.3
1135	Henan	2007-2008新乡延津县司寨乡平陵村钾肥不同基追比对小麦养分需求与供应的影响	4. 钾肥70%基肥+钾肥30%拔节	施肥时期	8105	6242.3
1136	Henan	2007-2008新乡延津县司寨乡平陵村钾肥不同基追比对小麦养分需求与供应的影响	4. 钾肥70%基肥+钾肥30%拔节	施肥时期	8193	6242.3
1137	Henan	2006-2007驻马店市遂平县和兴乡和兴村优质小麦OPT试验	OPT	养分限制因子（OPT试验）	7953	6401.7
1138	Henan	2006-2007驻马店市遂平县和兴乡和兴村优质小麦OPT试验	OPT	养分限制因子（OPT试验）	8028	6401.7
1139	Henan	2006-2007驻马店市遂平县和兴乡和兴村优质小麦OPT试验	OPT	养分限制因子（OPT试验）	8106	6401.7
1140	Henan	2006-2007驻马店市遂平县和兴乡和兴村优质小麦OPT试验	OPT-N	养分限制因子（OPT试验）	5684
1141	Henan	2006-2007驻马店市遂平县和兴乡和兴村优质小麦OPT试验	OPT-N	养分限制因子（OPT试验）	5762
1142	Henan	2006-2007驻马店市遂平县和兴乡和兴村优质小麦OPT试验	OPT-N	养分限制因子（OPT试验）	5841
1143	Henan	2006-2007驻马店市遂平县和兴乡和兴村优质小麦OPT试验	OPT-P	养分限制因子（OPT试验）	6080
1144	Henan	2006-2007驻马店市遂平县和兴乡和兴村优质小麦OPT试验	OPT-P	养分限制因子（OPT试验）	6155
1145	Henan	2006-2007驻马店市遂平县和兴乡和兴村优质小麦OPT试验	OPT-P	养分限制因子（OPT试验）	6201
1146	Henan	2006-2007驻马店市遂平县和兴乡和兴村优质小麦OPT试验	OPT-K	养分限制因子（OPT试验）	6318
1147	Henan	2006-2007驻马店市遂平县和兴乡和兴村优质小麦OPT试验	OPT-K	养分限制因子（OPT试验）	6399
1148	Henan	2006-2007驻马店市遂平县和兴乡和兴村优质小麦OPT试验	OPT-K	养分限制因子（OPT试验）	6488
1149	Henan	2006-2007驻马店市遂平县和兴乡和兴村优质小麦OPT试验	FP	养分限制因子（OPT试验）	6867	5989
1150	Henan	2006-2007驻马店市遂平县和兴乡和兴村优质小麦OPT试验	FP	养分限制因子（OPT试验）	6972	5989
1151	Henan	2006-2007驻马店市遂平县和兴乡和兴村优质小麦OPT试验	FP	养分限制因子（OPT试验）	7049	5989
1152	Henan	2006-2007驻马店市遂平县和兴乡和兴村优质小麦OPT试验	FP-N	养分限制因子（OPT试验）	5465
1153	Henan	2006-2007驻马店市遂平县和兴乡和兴村优质小麦OPT试验	FP-N	养分限制因子（OPT试验）	5538
1154	Henan	2006-2007驻马店市遂平县和兴乡和兴村优质小麦OPT试验	FP-N	养分限制因子（OPT试验）	5391
1155	Henan	2006-2007驻马店市遂平县和兴乡和兴村优质小麦OPT试验	FP-P	养分限制因子（OPT试验）	5646
1156	Henan	2006-2007驻马店市遂平县和兴乡和兴村优质小麦OPT试验	FP-P	养分限制因子（OPT试验）	5555
1157	Henan	2006-2007驻马店市遂平县和兴乡和兴村优质小麦OPT试验	FP-P	养分限制因子（OPT试验）	5703
1158	Henan	2006-2007驻马店市遂平县和兴乡和兴村优质小麦OPT试验	FP-K	养分限制因子（OPT试验）	5987
1159	Henan	2006-2007驻马店市遂平县和兴乡和兴村优质小麦OPT试验	FP-K	养分限制因子（OPT试验）	6068
1160	Henan	2006-2007驻马店市遂平县和兴乡和兴村优质小麦OPT试验	FP-K	养分限制因子（OPT试验）	5912
1161	Henan	2006-2007驻马店市遂平县和兴乡和兴村优质小麦OPT试验	CK	养分限制因子（OPT试验）	4868
1162	Henan	2006-2007驻马店市遂平县和兴乡和兴村优质小麦OPT试验	CK	养分限制因子（OPT试验）	5013
1163	Henan	2006-2007驻马店市遂平县和兴乡和兴村优质小麦OPT试验	CK	养分限制因子（OPT试验）	5093
1164	Henan	2006-2007驻马店市驿城区水屯镇新坡村优质小麦OPT试验	OPT	养分限制因子（OPT试验）	7655	6143.7
1165	Henan	2006-2007驻马店市驿城区水屯镇新坡村优质小麦OPT试验	OPT	养分限制因子（OPT试验）	7553	6143.7
1166	Henan	2006-2007驻马店市驿城区水屯镇新坡村优质小麦OPT试验	OPT	养分限制因子（OPT试验）	7641	6143.7
1167	Henan	2006-2007驻马店市驿城区水屯镇新坡村优质小麦OPT试验	OPT-N	养分限制因子（OPT试验）	5525
1168	Henan	2006-2007驻马店市驿城区水屯镇新坡村优质小麦OPT试验	OPT-N	养分限制因子（OPT试验）	5571
1169	Henan	2006-2007驻马店市驿城区水屯镇新坡村优质小麦OPT试验	OPT-N	养分限制因子（OPT试验）	5699
1170	Henan	2006-2007驻马店市驿城区水屯镇新坡村优质小麦OPT试验	OPT-P	养分限制因子（OPT试验）	6003
1171	Henan	2006-2007驻马店市驿城区水屯镇新坡村优质小麦OPT试验	OPT-P	养分限制因子（OPT试验）	5919
1172	Henan	2006-2007驻马店市驿城区水屯镇新坡村优质小麦OPT试验	OPT-P	养分限制因子（OPT试验）	5871
1173	Henan	2006-2007驻马店市驿城区水屯镇新坡村优质小麦OPT试验	OPT-K	养分限制因子（OPT试验）	6153
1174	Henan	2006-2007驻马店市驿城区水屯镇新坡村优质小麦OPT试验	OPT-K	养分限制因子（OPT试验）	6048
1175	Henan	2006-2007驻马店市驿城区水屯镇新坡村优质小麦OPT试验	OPT-K	养分限制因子（OPT试验）	6230
1176	Henan	2006-2007驻马店市驿城区水屯镇新坡村优质小麦OPT试验	FP	养分限制因子（OPT试验）	6453	5873.3
1177	Henan	2006-2007驻马店市驿城区水屯镇新坡村优质小麦OPT试验	FP	养分限制因子（OPT试验）	6396	5873.3
1178	Henan	2006-2007驻马店市驿城区水屯镇新坡村优质小麦OPT试验	FP	养分限制因子（OPT试验）	6563	5873.3
1179	Henan	2006-2007驻马店市驿城区水屯镇新坡村优质小麦OPT试验	FP-N	养分限制因子（OPT试验）	5298
1180	Henan	2006-2007驻马店市驿城区水屯镇新坡村优质小麦OPT试验	FP-N	养分限制因子（OPT试验）	5402
1181	Henan	2006-2007驻马店市驿城区水屯镇新坡村优质小麦OPT试验	FP-N	养分限制因子（OPT试验）	5270
1182	Henan	2006-2007驻马店市驿城区水屯镇新坡村优质小麦OPT试验	FP-P	养分限制因子（OPT试验）	5703
1183	Henan	2006-2007驻马店市驿城区水屯镇新坡村优质小麦OPT试验	FP-P	养分限制因子（OPT试验）	5762
1184	Henan	2006-2007驻马店市驿城区水屯镇新坡村优质小麦OPT试验	FP-P	养分限制因子（OPT试验）	5826
1185	Henan	2006-2007驻马店市驿城区水屯镇新坡村优质小麦OPT试验	FP-K	养分限制因子（OPT试验）	5853
1186	Henan	2006-2007驻马店市驿城区水屯镇新坡村优质小麦OPT试验	FP-K	养分限制因子（OPT试验）	5840
1187	Henan	2006-2007驻马店市驿城区水屯镇新坡村优质小麦OPT试验	FP-K	养分限制因子（OPT试验）	5927
1188	Henan	2006-2007驻马店市驿城区水屯镇新坡村优质小麦OPT试验	CK	养分限制因子（OPT试验）	4655
1189	Henan	2006-2007驻马店市驿城区水屯镇新坡村优质小麦OPT试验	CK	养分限制因子（OPT试验）	4578
1190	Henan	2006-2007驻马店市驿城区水屯镇新坡村优质小麦OPT试验	CK	养分限制因子（OPT试验）	4686
1191	Henan	2009-2010新乡小麦OPT试验	OPT	养分限制因子（OPT试验）	7945	6667
1192	Henan	2009-2010新乡小麦OPT试验	OPT	养分限制因子（OPT试验）	7631	6667
1193	Henan	2009-2010新乡小麦OPT试验	OPT	养分限制因子（OPT试验）	8024	6667
1194	Henan	2009-2010新乡小麦OPT试验	OPT-N	养分限制因子（OPT试验）	5188
1195	Henan	2009-2010新乡小麦OPT试验	OPT-N	养分限制因子（OPT试验）	4982
1196	Henan	2009-2010新乡小麦OPT试验	OPT-N	养分限制因子（OPT试验）	5239
1197	Henan	2009-2010新乡小麦OPT试验	OPT-P	养分限制因子（OPT试验）	6546
1198	Henan	2009-2010新乡小麦OPT试验	OPT-P	养分限制因子（OPT试验）	6286
1199	Henan	2009-2010新乡小麦OPT试验	OPT-P	养分限制因子（OPT试验）	6610
1200	Henan	2009-2010新乡小麦OPT试验	OPT-K	养分限制因子（OPT试验）	6734
1201	Henan	2009-2010新乡小麦OPT试验	OPT-K	养分限制因子（OPT试验）	6467
1202	Henan	2009-2010新乡小麦OPT试验	OPT-K	养分限制因子（OPT试验）	6800
1203	Henan	2009-2010新乡小麦OPT试验	FP	养分限制因子（OPT试验）	7147
1204	Henan	2009-2010新乡小麦OPT试验	FP	养分限制因子（OPT试验）	6864
1205	Henan	2009-2010新乡小麦OPT试验	FP	养分限制因子（OPT试验）	7218
1206	Henan	2009-2010新乡小麦OPT试验	CK	养分限制因子（OPT试验）	4508
1207	Henan	2009-2010新乡小麦OPT试验	CK	养分限制因子（OPT试验）	4329
1208	Henan	2009-2010新乡小麦OPT试验	CK	养分限制因子（OPT试验）	4552
1209	Henan	2009-2010洛阳孟津小麦OPT试验	OPT	养分限制因子（OPT试验）	7707	6501
1210	Henan	2009-2010洛阳孟津小麦OPT试验	OPT	养分限制因子（OPT试验）	7401	6501
1211	Henan	2009-2010洛阳孟津小麦OPT试验	OPT	养分限制因子（OPT试验）	7783	6501
1212	Henan	2009-2010洛阳孟津小麦OPT试验	OPT-N	养分限制因子（OPT试验）	5349
1213	Henan	2009-2010洛阳孟津小麦OPT试验	OPT-N	养分限制因子（OPT试验）	5138
1214	Henan	2009-2010洛阳孟津小麦OPT试验	OPT-N	养分限制因子（OPT试验）	5402
1215	Henan	2009-2010洛阳孟津小麦OPT试验	OPT-P	养分限制因子（OPT试验）	5672
1216	Henan	2009-2010洛阳孟津小麦OPT试验	OPT-P	养分限制因子（OPT试验）	5448
1217	Henan	2009-2010洛阳孟津小麦OPT试验	OPT-P	养分限制因子（OPT试验）	5728
1218	Henan	2009-2010洛阳孟津小麦OPT试验	OPT-K	养分限制因子（OPT试验）	6566
1219	Henan	2009-2010洛阳孟津小麦OPT试验	OPT-K	养分限制因子（OPT试验）	6306
1220	Henan	2009-2010洛阳孟津小麦OPT试验	OPT-K	养分限制因子（OPT试验）	6631
1221	Henan	2009-2010洛阳孟津小麦OPT试验	FP	养分限制因子（OPT试验）	6188
1222	Henan	2009-2010洛阳孟津小麦OPT试验	FP	养分限制因子（OPT试验）	5943
1223	Henan	2009-2010洛阳孟津小麦OPT试验	FP	养分限制因子（OPT试验）	6249
1224	Henan	2009-2010洛阳孟津小麦OPT试验	CK	养分限制因子（OPT试验）	4862
1225	Henan	2009-2010洛阳孟津小麦OPT试验	CK	养分限制因子（OPT试验）	4670
1226	Henan	2009-2010洛阳孟津小麦OPT试验	CK	养分限制因子（OPT试验）	4910
1227	Henan	2009-2010驻马店市水屯小麦OPT试验	OPT	养分限制因子（OPT试验）	7960	6786.3
1228	Henan	2009-2010驻马店市水屯小麦OPT试验	OPT	养分限制因子（OPT试验）	7645	6786.3
1229	Henan	2009-2010驻马店市水屯小麦OPT试验	OPT	养分限制因子（OPT试验）	8039	6786.3
1230	Henan	2009-2010驻马店市水屯小麦OPT试验	OPT-N	养分限制因子（OPT试验）	4381
1231	Henan	2009-2010驻马店市水屯小麦OPT试验	OPT-N	养分限制因子（OPT试验）	4208
1232	Henan	2009-2010驻马店市水屯小麦OPT试验	OPT-N	养分限制因子（OPT试验）	4425
1233	Henan	2009-2010驻马店市水屯小麦OPT试验	OPT-P	养分限制因子（OPT试验）	7114
1234	Henan	2009-2010驻马店市水屯小麦OPT试验	OPT-P	养分限制因子（OPT试验）	6832
1235	Henan	2009-2010驻马店市水屯小麦OPT试验	OPT-P	养分限制因子（OPT试验）	7185
1236	Henan	2009-2010驻马店市水屯小麦OPT试验	OPT-K	养分限制因子（OPT试验）	6854
1237	Henan	2009-2010驻马店市水屯小麦OPT试验	OPT-K	养分限制因子（OPT试验）	6583
1238	Henan	2009-2010驻马店市水屯小麦OPT试验	OPT-K	养分限制因子（OPT试验）	6922
1239	Henan	2009-2010驻马店市水屯小麦OPT试验	FP	养分限制因子（OPT试验）	6680
1240	Henan	2009-2010驻马店市水屯小麦OPT试验	FP	养分限制因子（OPT试验）	6416
1241	Henan	2009-2010驻马店市水屯小麦OPT试验	FP	养分限制因子（OPT试验）	6747
1242	Henan	2009-2010驻马店市水屯小麦OPT试验	CK	养分限制因子（OPT试验）	3731
1243	Henan	2009-2010驻马店市水屯小麦OPT试验	CK	养分限制因子（OPT试验）	3583
1244	Henan	2009-2010驻马店市水屯小麦OPT试验	CK	养分限制因子（OPT试验）	3768
1245	Henan	2009-2010驻马店水屯小麦氮肥用量试验	CK	氮肥用量	3432
1246	Henan	2009-2010驻马店水屯小麦氮肥用量试验	CK	氮肥用量	3724
1247	Henan	2009-2010驻马店水屯小麦氮肥用量试验	CK	氮肥用量	3797
1248	Henan	2009-2010驻马店水屯小麦氮肥用量试验	N0P75K100	氮肥用量	4166
1249	Henan	2009-2010驻马店水屯小麦氮肥用量试验	N0P75K100	氮肥用量	4381
1250	Henan	2009-2010驻马店水屯小麦氮肥用量试验	N0P75K100	氮肥用量	4338
1251	Henan	2009-2010驻马店水屯小麦氮肥用量试验	N75P75K100	氮肥用量	5570
1252	Henan	2009-2010驻马店水屯小麦氮肥用量试验	N75P75K100	氮肥用量	5980
1253	Henan	2009-2010驻马店水屯小麦氮肥用量试验	N75P75K100	氮肥用量	6039
1254	Henan	2009-2010驻马店水屯小麦氮肥用量试验	N150P75K100	氮肥用量	7324
1255	Henan	2009-2010驻马店水屯小麦氮肥用量试验	N150P75K100	氮肥用量	7623
1256	Henan	2009-2010驻马店水屯小麦氮肥用量试验	N150P75K100	氮肥用量	7473
1257	Henan	2009-2010驻马店水屯小麦氮肥用量试验	N225P75K100	氮肥用量	7504
1258	Henan	2009-2010驻马店水屯小麦氮肥用量试验	N225P75K100	氮肥用量	7895
1259	Henan	2009-2010驻马店水屯小麦氮肥用量试验	N225P75K100	氮肥用量	8051
1260	Henan	2009-2010驻马店水屯小麦氮肥用量试验	N300P75K100	氮肥用量	7240
1261	Henan	2009-2010驻马店水屯小麦氮肥用量试验	N300P75K100	氮肥用量	7535
1262	Henan	2009-2010驻马店水屯小麦氮肥用量试验	N300P75K100	氮肥用量	7387
1263	Henan	2009-2010新乡平陵小麦氮素基施的条件试验	N0	其他	4642
1264	Henan	2009-2010新乡平陵小麦氮素基施的条件试验	N0	其他	4458
1265	Henan	2009-2010新乡平陵小麦氮素基施的条件试验	N0	其他	4550
1266	Henan	2009-2010新乡平陵小麦氮素基施的条件试验	N0	其他	4734
1267	Henan	2009-2010新乡平陵小麦氮素基施的条件试验	N80二次	其他	5946
1268	Henan	2009-2010新乡平陵小麦氮素基施的条件试验	N80二次	其他	5711
1269	Henan	2009-2010新乡平陵小麦氮素基施的条件试验	N80二次	其他	5829
1270	Henan	2009-2010新乡平陵小麦氮素基施的条件试验	N80二次	其他	6064
1271	Henan	2009-2010新乡平陵小麦氮素基施的条件试验	N120三次	其他	7031
1272	Henan	2009-2010新乡平陵小麦氮素基施的条件试验	N120三次	其他	6752
1273	Henan	2009-2010新乡平陵小麦氮素基施的条件试验	N120三次	其他	6892
1274	Henan	2009-2010新乡平陵小麦氮素基施的条件试验	N120三次	其他	7170
1275	Henan	2009-2010新乡平陵小麦氮素基施的条件试验	N120二次	其他	6403
1276	Henan	2009-2010新乡平陵小麦氮素基施的条件试验	N120二次	其他	6149
1277	Henan	2009-2010新乡平陵小麦氮素基施的条件试验	N120二次	其他	6276
1278	Henan	2009-2010新乡平陵小麦氮素基施的条件试验	N120二次	其他	6529
1279	Henan	2009-2010新乡平陵小麦氮素基施的条件试验	N180三次	其他	7585
1280	Henan	2009-2010新乡平陵小麦氮素基施的条件试验	N180三次	其他	7284
1281	Henan	2009-2010新乡平陵小麦氮素基施的条件试验	N180三次	其他	7434
1282	Henan	2009-2010新乡平陵小麦氮素基施的条件试验	N180三次	其他	7735
1283	Henan	2009-2010新乡平陵小麦氮素基施的条件试验	N180二次	其他	6947
1284	Henan	2009-2010新乡平陵小麦氮素基施的条件试验	N180二次	其他	6671
1285	Henan	2009-2010新乡平陵小麦氮素基施的条件试验	N180二次	其他	6809
1286	Henan	2009-2010新乡平陵小麦氮素基施的条件试验	N180二次	其他	7084
1287	Henan	2009-2010新乡平陵小麦氮素基施的条件试验	N240三次	其他	8285
1288	Henan	2009-2010新乡平陵小麦氮素基施的条件试验	N240三次	其他	7957
1289	Henan	2009-2010新乡平陵小麦氮素基施的条件试验	N240三次	其他	8121
1290	Henan	2009-2010新乡平陵小麦氮素基施的条件试验	N240三次	其他	8449
1291	Henan	2009-2010新乡平陵小麦氮素基施的条件试验	FP200	其他	7716
1292	Henan	2009-2010新乡平陵小麦氮素基施的条件试验	FP200	其他	7410
1293	Henan	2009-2010新乡平陵小麦氮素基施的条件试验	FP200	其他	7563
1294	Henan	2009-2010新乡平陵小麦氮素基施的条件试验	FP200	其他	7869
1295	Henan	2009-2010新乡平陵小麦氮素基施的条件试验	控释尿素240	其他	7961
1296	Henan	2009-2010新乡平陵小麦氮素基施的条件试验	控释尿素240	其他	7646
1297	Henan	2009-2010新乡平陵小麦氮素基施的条件试验	控释尿素240	其他	7804
1298	Henan	2009-2010新乡平陵小麦氮素基施的条件试验	控释尿素240	其他	8119
1299	Henan	2009-2010新乡平陵小麦氮素基施的条件试验	控释BB肥240	其他	8121
1300	Henan	2009-2010新乡平陵小麦氮素基施的条件试验	控释BB肥240	其他	7799
1301	Henan	2009-2010新乡平陵小麦氮素基施的条件试验	控释BB肥240	其他	7960
1302	Henan	2009-2010新乡平陵小麦氮素基施的条件试验	控释BB肥240	其他	8282
	Henan
	Henan		OPT		7655
	Henan	高产冬小麦需肥规律研究	CK0		5800
	Henan		OPT		7465
	Henan		CK0		5165
	Henan		OPT		6980
	Henan		CK0		6007.5
	Henan		OPT		8635.1	8509.7
	Henan		OPT-N		8170.5
	Henan		OPT-P		7989.5
	Henan		OPT-K		8509.7
	Henan		FP		8575
	Henan		FP-N		8595
	Henan		FP-P		8560
	Henan		FHN		8675
	Henan		CK0		7830.2
	Henan		OPT		8715.2	7980.3
	Henan		OPT-N		7715.4
	Henan		OPT-P		8510.5
	Henan		OPT-K		7980.3
	Henan		FP		8925
	Henan		FP-N		8055
	Henan		FP-P		8735
	Henan		FHN		9070
	Henan		CK0		7550
	Henan		OPT		8929.7	8145
	Henan		OPT-N		8074.1
	Henan		OPT-P		8330
	Henan		OPT-K		8145
	Henan		FP		8565
	Henan		FP-N		8925
	Henan		FP-P		8230
	Henan		FHN		8965
	Henan		CK0		8279.8
159	Hebei	2002年辛集钾肥定位试验（冬小麦）	M	钾肥用量	6665
163	Hebei	2002年辛集钾肥定位试验（冬小麦）	MK	钾肥用量	6845	6195
167	Hebei	2002年辛集钾肥定位试验（冬小麦）	K	钾肥用量	6845	6195
171	Hebei	2002年辛集钾肥定位试验（冬小麦）	CK	钾肥用量	6195
199	Hebei	2003年辛集钾肥定位试验（冬小麦）	M	钾肥用量	6585
203	Hebei	2003年辛集钾肥定位试验（冬小麦）	MK	钾肥用量	6465	6205
207	Hebei	2003年辛集钾肥定位试验（冬小麦）	K	钾肥用量	6495	6205
211	Hebei	2003年辛集钾肥定位试验（冬小麦）	CK	钾肥用量	6205
278	Hebei	2004年辛集钾肥定位试验（冬小麦）	M	钾肥用量	6000
282	Hebei	2004年辛集钾肥定位试验（冬小麦）	MK	钾肥用量	6525	5850
286	Hebei	2004年辛集钾肥定位试验（冬小麦）	K	钾肥用量	6390	5850
290	Hebei	2004年辛集钾肥定位试验（冬小麦）	CK	钾肥用量	5850
472	Hebei	2007年河北辛集冬小麦养分限制因子研究试验	OPT	养分限制因子（OPT试验）
473	Hebei	2007年河北辛集冬小麦养分限制因子研究试验	OPT	养分限制因子（OPT试验）
474	Hebei	2007年河北辛集冬小麦养分限制因子研究试验	OPT	养分限制因子（OPT试验）	7900	6825
475	Hebei	2007年河北辛集冬小麦养分限制因子研究试验	OPT-N	养分限制因子（OPT试验）	3425
476	Hebei	2007年河北辛集冬小麦养分限制因子研究试验	OPT-N	养分限制因子（OPT试验）	4800
477	Hebei	2007年河北辛集冬小麦养分限制因子研究试验	OPT-N	养分限制因子（OPT试验）	6075
478	Hebei	2007年河北辛集冬小麦养分限制因子研究试验	OPT-P	养分限制因子（OPT试验）	5975
479	Hebei	2007年河北辛集冬小麦养分限制因子研究试验	OPT-P	养分限制因子（OPT试验）	5125
480	Hebei	2007年河北辛集冬小麦养分限制因子研究试验	OPT-P	养分限制因子（OPT试验）	6150
481	Hebei	2007年河北辛集冬小麦养分限制因子研究试验	OPT-K	养分限制因子（OPT试验）	5975
482	Hebei	2007年河北辛集冬小麦养分限制因子研究试验	OPT-K	养分限制因子（OPT试验）	5700
483	Hebei	2007年河北辛集冬小麦养分限制因子研究试验	OPT-K	养分限制因子（OPT试验）	6825
484	Hebei	2007年河北辛集冬小麦养分限制因子研究试验	FP	养分限制因子（OPT试验）	5650
485	Hebei	2007年河北辛集冬小麦养分限制因子研究试验	FP	养分限制因子（OPT试验）	4875
486	Hebei	2007年河北辛集冬小麦养分限制因子研究试验	FP	养分限制因子（OPT试验）	6350
487	Hebei	2007年河北辛集冬小麦养分限制因子研究试验	CK0	养分限制因子（OPT试验）	3400
488	Hebei	2007年河北辛集冬小麦养分限制因子研究试验	CK0	养分限制因子（OPT试验）	3325
489	Hebei	2007年河北辛集冬小麦养分限制因子研究试验	CK0	养分限制因子（OPT试验）	4925
495	Hebei	2009年河北辛集冬小麦氮肥不同用量研究总结	N0P60K90	氮肥用量	6315
501	Hebei	2009年河北辛集冬小麦氮肥不同用量研究总结	N0P60K90	氮肥用量	6715
502	Hebei	2009年河北辛集冬小麦氮肥不同用量研究总结	N0P60K90	氮肥用量	6643
508	Hebei	2009年河北辛集冬小麦氮肥不同用量研究总结	N60P60K90	氮肥用量	6970
514	Hebei	2009年河北辛集冬小麦氮肥不同用量研究总结	N60P60K90	氮肥用量	6165
521	Hebei	2009年河北辛集冬小麦氮肥不同用量研究总结	N60P60K90	氮肥用量	7145
527	Hebei	2009年河北辛集冬小麦氮肥不同用量研究总结	N120P60K90	氮肥用量	7523
534	Hebei	2009年河北辛集冬小麦氮肥不同用量研究总结	N120P60K90	氮肥用量	7253
540	Hebei	2009年河北辛集冬小麦氮肥不同用量研究总结	N120P60K90	氮肥用量	6738
547	Hebei	2009年河北辛集冬小麦氮肥不同用量研究总结	N180P60K90	氮肥用量	7730
553	Hebei	2009年河北辛集冬小麦氮肥不同用量研究总结	N180P60K90	氮肥用量	7483
560	Hebei	2009年河北辛集冬小麦氮肥不同用量研究总结	N180P60K90	氮肥用量	7903
566	Hebei	2009年河北辛集冬小麦氮肥不同用量研究总结	N240P60K90	氮肥用量	7608
573	Hebei	2009年河北辛集冬小麦氮肥不同用量研究总结	N240P60K90	氮肥用量	7310
579	Hebei	2009年河北辛集冬小麦氮肥不同用量研究总结	N240P60K90	氮肥用量	8373
585	Hebei	2009年河北辛集冬小麦氮肥不同用量研究总结	N300P60K90	氮肥用量	7948
591	Hebei	2009年河北辛集冬小麦氮肥不同用量研究总结	N300P60K90	氮肥用量	7838
597	Hebei	2009年河北辛集冬小麦氮肥不同用量研究总结	N300P60K90	氮肥用量	7438
598	Hebei	2009年河北辛集冬小麦氮肥基追肥用量试验总结	N0	氮肥用量	6255
604	Hebei	2009年河北辛集冬小麦氮肥基追肥用量试验总结	N0	氮肥用量	6400
610	Hebei	2009年河北辛集冬小麦氮肥基追肥用量试验总结	N0	氮肥用量	6545
617	Hebei	2009年河北辛集冬小麦氮肥基追肥用量试验总结	N120（0-80-40）	氮肥用量	7060
624	Hebei	2009年河北辛集冬小麦氮肥基追肥用量试验总结	N120（0-80-40）	氮肥用量	6505
630	Hebei	2009年河北辛集冬小麦氮肥基追肥用量试验总结	N120（0-80-40）	氮肥用量	6970
636	Hebei	2009年河北辛集冬小麦氮肥基追肥用量试验总结	N120（20-60-40）	氮肥用量	6673
642	Hebei	2009年河北辛集冬小麦氮肥基追肥用量试验总结	N120（20-60-40）	氮肥用量	7735
648	Hebei	2009年河北辛集冬小麦氮肥基追肥用量试验总结	N120（20-60-40）	氮肥用量	7055
655	Hebei	2009年河北辛集冬小麦氮肥基追肥用量试验总结	N120（40-40-40）	氮肥用量	6715
661	Hebei	2009年河北辛集冬小麦氮肥基追肥用量试验总结	N120（40-40-40）	氮肥用量	7905
667	Hebei	2009年河北辛集冬小麦氮肥基追肥用量试验总结	N120（40-40-40）	氮肥用量	7055
673	Hebei	2009年河北辛集冬小麦氮肥基追肥用量试验总结	N180（0-120-60）	氮肥用量	7018
679	Hebei	2009年河北辛集冬小麦氮肥基追肥用量试验总结	N180（0-120-60）	氮肥用量	7480
686	Hebei	2009年河北辛集冬小麦氮肥基追肥用量试验总结	N180（0-120-60）	氮肥用量	6588
693	Hebei	2009年河北辛集冬小麦氮肥基追肥用量试验总结	N180（30-90-60）	氮肥用量	7650
694	Hebei	2009年河北辛集冬小麦氮肥基追肥用量试验总结	N180（30-90-60）	氮肥用量	7988
700	Hebei	2009年河北辛集冬小麦氮肥基追肥用量试验总结	N180（30-90-60）	氮肥用量	7395
706	Hebei	2009年河北辛集冬小麦氮肥基追肥用量试验总结	N180（60-60-60）	氮肥用量	7013
713	Hebei	2009年河北辛集冬小麦氮肥基追肥用量试验总结	N180（60-60-60）	氮肥用量	8050
720	Hebei	2009年河北辛集冬小麦氮肥基追肥用量试验总结	N180（60-60-60）	氮肥用量	8180
724	Hebei	2009年河北辛集冬小麦OPT试验总结	OPT	养分限制因子（OPT试验）	8203
725	Hebei	2009年河北辛集冬小麦OPT试验总结	OPT	养分限制因子（OPT试验）	7523
726	Hebei	2009年河北辛集冬小麦OPT试验总结	OPT	养分限制因子（OPT试验）	8585
727	Hebei	2009年河北辛集冬小麦OPT试验总结	OPT-N	养分限制因子（OPT试验）	4828
728	Hebei	2009年河北辛集冬小麦OPT试验总结	OPT-N	养分限制因子（OPT试验）	5758
729	Hebei	2009年河北辛集冬小麦OPT试验总结	OPT-N	养分限制因子（OPT试验）	5512
730	Hebei	2009年河北辛集冬小麦OPT试验总结	OPT-P	养分限制因子（OPT试验）	7070
731	Hebei	2009年河北辛集冬小麦OPT试验总结	OPT-P	养分限制因子（OPT试验）	7565
732	Hebei	2009年河北辛集冬小麦OPT试验总结	OPT-P	养分限制因子（OPT试验）	7476
733	Hebei	2009年河北辛集冬小麦OPT试验总结	OPT-K	养分限制因子（OPT试验）	7300
734	Hebei	2009年河北辛集冬小麦OPT试验总结	OPT-K	养分限制因子（OPT试验）	7778
735	Hebei	2009年河北辛集冬小麦OPT试验总结	OPT-K	养分限制因子（OPT试验）	7566
736	Hebei	2009年河北辛集冬小麦OPT试验总结	CK0	养分限制因子（OPT试验）	4978
737	Hebei	2009年河北辛集冬小麦OPT试验总结	CK0	养分限制因子（OPT试验）	5798
738	Hebei	2009年河北辛集冬小麦OPT试验总结	CK0	养分限制因子（OPT试验）	4888
739	Hebei	2009年河北辛集冬小麦OPT试验总结	FP	养分限制因子（OPT试验）	7055
740	Hebei	2009年河北辛集冬小麦OPT试验总结	FP	养分限制因子（OPT试验）	8925
741	Hebei	2009年河北辛集冬小麦OPT试验总结	FP	养分限制因子（OPT试验）	8543
742	Hebei	2009年河北衡水冬小麦OPT试验总结	OPT	养分限制因子（OPT试验）
743	Hebei	2009年河北衡水冬小麦OPT试验总结	OPT	养分限制因子（OPT试验）	8496	7668
744	Hebei	2009年河北衡水冬小麦OPT试验总结	OPT	养分限制因子（OPT试验）	8346	7668
745	Hebei	2009年河北衡水冬小麦OPT试验总结	OPT-N	养分限制因子（OPT试验）	6786
746	Hebei	2009年河北衡水冬小麦OPT试验总结	OPT-N	养分限制因子（OPT试验）	6222
747	Hebei	2009年河北衡水冬小麦OPT试验总结	OPT-N	养分限制因子（OPT试验）	6282
748	Hebei	2009年河北衡水冬小麦OPT试验总结	OPT-P	养分限制因子（OPT试验）	7290
749	Hebei	2009年河北衡水冬小麦OPT试验总结	OPT-P	养分限制因子（OPT试验）	7506
750	Hebei	2009年河北衡水冬小麦OPT试验总结	OPT-P	养分限制因子（OPT试验）	7812
751	Hebei	2009年河北衡水冬小麦OPT试验总结	OPT-K	养分限制因子（OPT试验）	7500
752	Hebei	2009年河北衡水冬小麦OPT试验总结	OPT-K	养分限制因子（OPT试验）	7824
753	Hebei	2009年河北衡水冬小麦OPT试验总结	OPT-K	养分限制因子（OPT试验）	7680
754	Hebei	2009年河北衡水冬小麦OPT试验总结	CK0	养分限制因子（OPT试验）	6114
755	Hebei	2009年河北衡水冬小麦OPT试验总结	CK0	养分限制因子（OPT试验）	6132
756	Hebei	2009年河北衡水冬小麦OPT试验总结	CK0	养分限制因子（OPT试验）	6726
757	Hebei	2009年河北衡水冬小麦OPT试验总结	FP	养分限制因子（OPT试验）	7452
758	Hebei	2009年河北衡水冬小麦OPT试验总结	FP	养分限制因子（OPT试验）	9162
759	Hebei	2009年河北衡水冬小麦OPT试验总结	FP	养分限制因子（OPT试验）	8082
760	Hebei	2009年河北辛集钾肥定位试验（冬小麦）	NP	钾肥定位试验	7211
761	Hebei	2009年河北辛集钾肥定位试验（冬小麦）	NP	钾肥定位试验	7041
762	Hebei	2009年河北辛集钾肥定位试验（冬小麦）	NP	钾肥定位试验	7221
763	Hebei	2009年河北辛集钾肥定位试验（冬小麦）	NP	钾肥定位试验	6570
764	Hebei	2009年河北辛集钾肥定位试验（冬小麦）	NPK	钾肥定位试验	7961	7011
765	Hebei	2009年河北辛集钾肥定位试验（冬小麦）	NPK	钾肥定位试验	7541	7011
766	Hebei	2009年河北辛集钾肥定位试验（冬小麦）	NPK	钾肥定位试验	7470	7011
767	Hebei	2009年河北辛集钾肥定位试验（冬小麦）	NPK	钾肥定位试验	7590	7011
768	Hebei	2009年河北辛集钾肥定位试验（冬小麦）	NPSt	钾肥定位试验	7551
769	Hebei	2009年河北辛集钾肥定位试验（冬小麦）	NPSt	钾肥定位试验	7811
770	Hebei	2009年河北辛集钾肥定位试验（冬小麦）	NPSt	钾肥定位试验	6771
771	Hebei	2009年河北辛集钾肥定位试验（冬小麦）	NPSt	钾肥定位试验	7211
772	Hebei	2009年河北辛集钾肥定位试验（冬小麦）	NPKSt	钾肥定位试验	7911
773	Hebei	2009年河北辛集钾肥定位试验（冬小麦）	NPKSt	钾肥定位试验	7380
774	Hebei	2009年河北辛集钾肥定位试验（冬小麦）	NPKSt	钾肥定位试验	7991
775	Hebei	2009年河北辛集钾肥定位试验（冬小麦）	NPKSt	钾肥定位试验	7920
776	Hebei	2008年河北辛集钾肥定位试验（冬小麦）	NP	钾肥定位试验	5575
777	Hebei	2008年河北辛集钾肥定位试验（冬小麦）	NP	钾肥定位试验	5145
778	Hebei	2008年河北辛集钾肥定位试验（冬小麦）	NP	钾肥定位试验	5670
779	Hebei	2008年河北辛集钾肥定位试验（冬小麦）	NP	钾肥定位试验	5640
780	Hebei	2008年河北辛集钾肥定位试验（冬小麦）	NPK	钾肥定位试验	6085	5508
781	Hebei	2008年河北辛集钾肥定位试验（冬小麦）	NPK	钾肥定位试验	5775	5508
782	Hebei	2008年河北辛集钾肥定位试验（冬小麦）	NPK	钾肥定位试验	5640	5508
783	Hebei	2008年河北辛集钾肥定位试验（冬小麦）	NPK	钾肥定位试验	5945	5508
784	Hebei	2008年河北辛集钾肥定位试验（冬小麦）	NPSt	钾肥定位试验	5925
785	Hebei	2008年河北辛集钾肥定位试验（冬小麦）	NPSt	钾肥定位试验	6210
786	Hebei	2008年河北辛集钾肥定位试验（冬小麦）	NPSt	钾肥定位试验	5340
787	Hebei	2008年河北辛集钾肥定位试验（冬小麦）	NPSt	钾肥定位试验	5475
788	Hebei	2008年河北辛集钾肥定位试验（冬小麦）	NPKSt	钾肥定位试验	6390
789	Hebei	2008年河北辛集钾肥定位试验（冬小麦）	NPKSt	钾肥定位试验	5790
790	Hebei	2008年河北辛集钾肥定位试验（冬小麦）	NPKSt	钾肥定位试验	5850
791	Hebei	2008年河北辛集钾肥定位试验（冬小麦）	NPKSt	钾肥定位试验	6270
792	Hebei	2008年河北辛集冬小麦养分吸收规律试验总结	CK0	其他	7294
793	Hebei	2008年河北辛集冬小麦养分吸收规律试验总结	CK0	其他	6746
794	Hebei	2008年河北辛集冬小麦养分吸收规律试验总结	CK0	其他	6915
795	Hebei	2008年河北辛集冬小麦养分吸收规律试验总结	OPT	其他	3983
796	Hebei	2008年河北辛集冬小麦养分吸收规律试验总结	OPT	其他	4202
797	Hebei	2008年河北辛集冬小麦养分吸收规律试验总结	OPT	其他	4507
798	Hebei	2008年河北辛集冬小麦OPT定位试验总结	OPT	定位试验	7221	6884
799	Hebei	2008年河北辛集冬小麦OPT定位试验总结	OPT	定位试验	6867	6884
800	Hebei	2008年河北辛集冬小麦OPT定位试验总结	OPT	定位试验
801	Hebei	2008年河北辛集冬小麦OPT定位试验总结	OPT-N	定位试验	6264
802	Hebei	2008年河北辛集冬小麦OPT定位试验总结	OPT-N	定位试验	6692
803	Hebei	2008年河北辛集冬小麦OPT定位试验总结	OPT-N	定位试验	5836
804	Hebei	2008年河北辛集冬小麦OPT定位试验总结	OPT-P	定位试验	7233
805	Hebei	2008年河北辛集冬小麦OPT定位试验总结	OPT-P	定位试验	6856
806	Hebei	2008年河北辛集冬小麦OPT定位试验总结	OPT-P	定位试验	6554
807	Hebei	2008年河北辛集冬小麦OPT定位试验总结	OPT-K	定位试验	6994
808	Hebei	2008年河北辛集冬小麦OPT定位试验总结	OPT-K	定位试验	7138
809	Hebei	2008年河北辛集冬小麦OPT定位试验总结	OPT-K	定位试验	6519
810	Hebei	2008年河北辛集冬小麦OPT定位试验总结	FP	定位试验	6814
811	Hebei	2008年河北辛集冬小麦OPT定位试验总结	FP	定位试验	6465
812	Hebei	2008年河北辛集冬小麦OPT定位试验总结	FP	定位试验	7488
813	Hebei	2008年河北辛集冬小麦OPT定位试验总结	CK0	定位试验	5460
814	Hebei	2008年河北辛集冬小麦OPT定位试验总结	CK0	定位试验	5021
815	Hebei	2008年河北辛集冬小麦OPT定位试验总结	CK0	定位试验	5801
816	Hebei	2008年河北正定冬小麦钾肥不同基追比试验总结	不施钾肥K0	钾肥用量	6564
817	Hebei	2008年河北正定冬小麦钾肥不同基追比试验总结	不施钾肥K0	钾肥用量	6535
818	Hebei	2008年河北正定冬小麦钾肥不同基追比试验总结	不施钾肥K0	钾肥用量	7384
819	Hebei	2008年河北正定冬小麦钾肥不同基追比试验总结	K1：100%基肥	钾肥用量	6923	6828
820	Hebei	2008年河北正定冬小麦钾肥不同基追比试验总结	K1：100%基肥	钾肥用量	7475	6828
821	Hebei	2008年河北正定冬小麦钾肥不同基追比试验总结	K1：100%基肥	钾肥用量	7862	6828
822	Hebei	2008年河北正定冬小麦钾肥不同基追比试验总结	K1：50%基肥-50%拔节	钾肥用量	6979	6828
823	Hebei	2008年河北正定冬小麦钾肥不同基追比试验总结	K1：50%基肥-50%拔节	钾肥用量	6923	6828
824	Hebei	2008年河北正定冬小麦钾肥不同基追比试验总结	K1：50%基肥-50%拔节	钾肥用量	7219	6828
825	Hebei	2008年河北正定冬小麦钾肥不同基追比试验总结	K1：70%基肥-30%拔节	钾肥用量	7190	6828
826	Hebei	2008年河北正定冬小麦钾肥不同基追比试验总结	K1：70%基肥-30%拔节	钾肥用量	7278	6828
827	Hebei	2008年河北正定冬小麦钾肥不同基追比试验总结	K1：70%基肥-30%拔节	钾肥用量	7470	6828
834	Hebei	2007年河北正定冬小麦钾肥适宜用量研究试验总结	OPT	钾肥用量	8141	7508
835	Hebei	2007年河北正定冬小麦钾肥适宜用量研究试验总结	OPT	钾肥用量	8930	7508
836	Hebei	2007年河北正定冬小麦钾肥适宜用量研究试验总结	OPT	钾肥用量	7649	7508
837	Hebei	2007年河北正定冬小麦钾肥适宜用量研究试验总结	OPT-1/2K	钾肥用量	7116
838	Hebei	2007年河北正定冬小麦钾肥适宜用量研究试验总结	OPT-1/2K	钾肥用量	8657
839	Hebei	2007年河北正定冬小麦钾肥适宜用量研究试验总结	OPT-1/2K	钾肥用量	7844
840	Hebei	2007年河北正定冬小麦钾肥适宜用量研究试验总结	OPT-K	钾肥用量	7689
841	Hebei	2007年河北正定冬小麦钾肥适宜用量研究试验总结	OPT-K	钾肥用量	7526
842	Hebei	2007年河北正定冬小麦钾肥适宜用量研究试验总结	OPT-K	钾肥用量	7308
843	Hebei	2007年河北正定冬小麦钾肥适宜用量研究试验总结	OPT+1/2K	钾肥用量	9261
844	Hebei	2007年河北正定冬小麦钾肥适宜用量研究试验总结	OPT+1/2K	钾肥用量	8886
845	Hebei	2007年河北正定冬小麦钾肥适宜用量研究试验总结	OPT+1/2K	钾肥用量	8300
846	Hebei	2007年河北正定冬小麦钾肥适宜用量研究试验总结	OPT+K	钾肥用量	10073
847	Hebei	2007年河北正定冬小麦钾肥适宜用量研究试验总结	OPT+K	钾肥用量	8400
848	Hebei	2007年河北正定冬小麦钾肥适宜用量研究试验总结	OPT+K	钾肥用量	8418
849	Hebei	2007年河北正定冬小麦钾肥适宜用量研究试验总结	FP	钾肥用量	7110
850	Hebei	2007年河北正定冬小麦钾肥适宜用量研究试验总结	FP	钾肥用量	7664
851	Hebei	2007年河北正定冬小麦钾肥适宜用量研究试验总结	FP	钾肥用量	7047
951	Hebei	2007年河北辛集钾肥定位试验（冬小麦）	NP	钾肥定位试验	5756
952	Hebei	2007年河北辛集钾肥定位试验（冬小麦）	NP	钾肥定位试验	5670
953	Hebei	2007年河北辛集钾肥定位试验（冬小麦）	NP	钾肥定位试验	4590
954	Hebei	2007年河北辛集钾肥定位试验（冬小麦）	NP	钾肥定位试验	5475
955	Hebei	2007年河北辛集钾肥定位试验（冬小麦）	NPK	钾肥定位试验	5970	5756
956	Hebei	2007年河北辛集钾肥定位试验（冬小麦）	NPK	钾肥定位试验
957	Hebei	2007年河北辛集钾肥定位试验（冬小麦）	NPK	钾肥定位试验	4680	4590
958	Hebei	2007年河北辛集钾肥定位试验（冬小麦）	NPK	钾肥定位试验	6300	5475
959	Hebei	2007年河北辛集钾肥定位试验（冬小麦）	NPSt	钾肥定位试验	5734
960	Hebei	2007年河北辛集钾肥定位试验（冬小麦）	NPSt	钾肥定位试验	5795
961	Hebei	2007年河北辛集钾肥定位试验（冬小麦）	NPSt	钾肥定位试验	4595
962	Hebei	2007年河北辛集钾肥定位试验（冬小麦）	NPSt	钾肥定位试验	5500
963	Hebei	2007年河北辛集钾肥定位试验（冬小麦）	NPKSt	钾肥定位试验	6326
964	Hebei	2007年河北辛集钾肥定位试验（冬小麦）	NPKSt	钾肥定位试验	6450
965	Hebei	2007年河北辛集钾肥定位试验（冬小麦）	NPKSt	钾肥定位试验	5730
966	Hebei	2007年河北辛集钾肥定位试验（冬小麦）	NPKSt	钾肥定位试验	6075
1004	Hebei	2009-2010控释尿素在小麦生产中的应用效果研究（保定）	BU100	氮肥用量	6944.88
1005	Hebei	控释尿素在小麦生产中的应用效果研究（保定）	BU100	氮肥用量	7372.38
1006	Hebei	控释尿素在小麦生产中的应用效果研究（保定）	BU100	氮肥用量	7087.38
1007	Hebei	控释尿素在小麦生产中的应用效果研究（保定）	BU40+BU60	氮肥用量	7586.7
1008	Hebei	控释尿素在小麦生产中的应用效果研究（保定）	BU40+BU60	氮肥用量	7977.72
1009	Hebei	控释尿素在小麦生产中的应用效果研究（保定）	BU40+BU60	氮肥用量	7407.72
1010	Hebei	控释尿素在小麦生产中的应用效果研究（保定）	BU40CRU60	氮肥用量	7444.2
1011	Hebei	控释尿素在小麦生产中的应用效果研究（保定）	BU40CRU60	氮肥用量	7052.04
1012	Hebei	控释尿素在小麦生产中的应用效果研究（保定）	BU40CRU60	氮肥用量	7479.54
1013	Hebei	控释尿素在小麦生产中的应用效果研究（保定）	CRU100	氮肥用量	7514.88
1014	Hebei	控释尿素在小麦生产中的应用效果研究（保定）	CRU100	氮肥用量	6944.88
1015	Hebei	控释尿素在小麦生产中的应用效果研究（保定）	CRU100	氮肥用量	6731.7
1016	Hebei	控释尿素在小麦生产中的应用效果研究（保定）	CRU75	氮肥用量	6731.7
1017	Hebei	控释尿素在小麦生产中的应用效果研究（保定）	CRU75	氮肥用量	6374.88
1018	Hebei	控释尿素在小麦生产中的应用效果研究（保定）	CRU75	氮肥用量	5983.86
1019	Hebei	控释尿素在小麦生产中的应用效果研究（保定）	BU75	氮肥用量	6339.54
1020	Hebei	控释尿素在小麦生产中的应用效果研究（保定）	BU75	氮肥用量	6482.04
1021	Hebei	控释尿素在小麦生产中的应用效果研究（保定）	BU75	氮肥用量	5876.7
1022	Hebei	控释尿素在小麦生产中的应用效果研究（保定）	CRU50	氮肥用量	6232.38
1023	Hebei	控释尿素在小麦生产中的应用效果研究（保定）	CRU50	氮肥用量	6089.88
1024	Hebei	控释尿素在小麦生产中的应用效果研究（保定）	CRU50	氮肥用量	5556.36
1025	Hebei	控释尿素在小麦生产中的应用效果研究（保定）	BU50	氮肥用量	6126.36
1026	Hebei	控释尿素在小麦生产中的应用效果研究（保定）	BU50	氮肥用量	5698.86
1027	Hebei	控释尿素在小麦生产中的应用效果研究（保定）	BU50	氮肥用量	5662.38
1028	Hebei	控释尿素在小麦生产中的应用效果研究（保定）	CK	氮肥用量	5487.96
1029	Hebei	控释尿素在小麦生产中的应用效果研究（保定）	CK	氮肥用量	5628.18
1030	Hebei	控释尿素在小麦生产中的应用效果研究（保定）	CK	氮肥用量	5876.7
1031	Hebei	控释尿素在小麦生产中的应用效果研究（沧州）	BU100	氮肥用量	7494.47
1032	Hebei	控释尿素在小麦生产中的应用效果研究（沧州）	BU100	氮肥用量	6583.96
1033	Hebei	控释尿素在小麦生产中的应用效果研究（沧州）	BU100	氮肥用量	6899.05
1034	Hebei	控释尿素在小麦生产中的应用效果研究（沧州）	BU40+BU60	氮肥用量	7039.16
1035	Hebei	控释尿素在小麦生产中的应用效果研究（沧州）	BU40+BU60	氮肥用量	8124.78
1036	Hebei	控释尿素在小麦生产中的应用效果研究（沧州）	BU40+BU60	氮肥用量	6688.95
1037	Hebei	控释尿素在小麦生产中的应用效果研究（沧州）	BU40CRU60	氮肥用量	6618.95
1038	Hebei	控释尿素在小麦生产中的应用效果研究（沧州）	BU40CRU60	氮肥用量	6829.06
1039	Hebei	控释尿素在小麦生产中的应用效果研究（沧州）	BU40CRU60	氮肥用量	7634.58
1040	Hebei	控释尿素在小麦生产中的应用效果研究（沧州）	CRU100	氮肥用量	6653.95
1041	Hebei	控释尿素在小麦生产中的应用效果研究（沧州）	CRU100	氮肥用量	7004.16
1042	Hebei	控释尿素在小麦生产中的应用效果研究（沧州）	CRU100	氮肥用量	7564.47
1043	Hebei	控释尿素在小麦生产中的应用效果研究（沧州）	CRU75	氮肥用量	7284.37
1044	Hebei	控释尿素在小麦生产中的应用效果研究（沧州）	CRU75	氮肥用量	6969.16
1045	Hebei	控释尿素在小麦生产中的应用效果研究（沧州）	CRU75	氮肥用量	6864.05
1046	Hebei	控释尿素在小麦生产中的应用效果研究（沧州）	BU75	氮肥用量	6934.16
1047	Hebei	控释尿素在小麦生产中的应用效果研究（沧州）	BU75	氮肥用量	6408.85
1048	Hebei	控释尿素在小麦生产中的应用效果研究（沧州）	BU75	氮肥用量	7284.37
1049	Hebei	控释尿素在小麦生产中的应用效果研究（沧州）	CRU50	氮肥用量	6408.85
1050	Hebei	控释尿素在小麦生产中的应用效果研究（沧州）	CRU50	氮肥用量	6723.95
1051	Hebei	控释尿素在小麦生产中的应用效果研究（沧州）	CRU50	氮肥用量	7004.16
1052	Hebei	控释尿素在小麦生产中的应用效果研究（沧州）	BU50	氮肥用量	5673.32
1053	Hebei	控释尿素在小麦生产中的应用效果研究（沧州）	BU50	氮肥用量	6443.85
1054	Hebei	控释尿素在小麦生产中的应用效果研究（沧州）	BU50	氮肥用量	6864.05
1055	Hebei	控释尿素在小麦生产中的应用效果研究（沧州）	CK	氮肥用量	5603.33
1056	Hebei	控释尿素在小麦生产中的应用效果研究（沧州）	CK	氮肥用量	5848.43
1057	Hebei	控释尿素在小麦生产中的应用效果研究（沧州）	CK	氮肥用量	5904.06
	Hebei	正定OPT试验	OPT		7431	6984
	Hebei		OPT		7684	6984
	Hebei		OPT
	Hebei		OPT-N		6303
	Hebei		OPT-N		5507
	Hebei		OPT-N		6529
	Hebei		OPT-P		7099
	Hebei		OPT-P		7535
	Hebei		OPT-P		7147
	Hebei		OPT-K		6716
	Hebei		OPT-K		6963
	Hebei		OPT-K		7272
	Hebei		FP		7007
	Hebei		FP		7431
	Hebei		FP		6582
	Hebei		CK0		6626
	Hebei		CK0		6409
	Hebei		CK0		5719
	Hebei		EI-0 N all yr		5115.47
	Hebei		EI-0 N all yr		5775.42
	Hebei		EI-0 N all yr		6186.52
	Hebei		EI-0 N all yr		4990.57
	Hebei		EI-N 2/3yr		4899.4
	Hebei		EI-N 2/3yr		5658.46
	Hebei		EI-N 2/3yr		6072.49
	Hebei		EI-N 2/3yr		4623.37
	Hebei		EI-N all yr		5670.45
	Hebei		EI-N all yr		6624.54
	Hebei		EI-N all yr		6624.54
	Hebei		EI-N all yr		6819.56
	Hebei		FP-0 N all yr		5865.47
	Hebei		FP-0 N all yr		6036.52
	Hebei		FP-0 N all yr		5865.47
	Hebei		FP-0 N all yr		4824.95
	Hebei		FP-N 2/3yr		5865.47
	Hebei		FP-N 2/3yr		6117.52
	Hebei		FP-N 2/3yr		4826.77
	Hebei		FP-N 2/3yr		5589.45
	Hebei		FP-N all yr		5934.48
	Hebei		FP-N all yr		7059.62
	Hebei		FP-N all yr		6831.55
	Hebei		FP-N all yr		6396.47
	Hebei		OPT		7294
	Hebei		CK0		3983
	Hebei		OPT		6746
	Hebei		CK0		4202
	Hebei		OPT		6915
	Hebei		CK0		4507
967	Hebei	2006年河北辛集钾肥定位试验（冬小麦）	NP		5704
	Hebei		NPK		6056	5704
	Hebei		NPSt		5981
	Hebei		NPKSt		6210
882	Hebei	2006年河北辛集冬小麦OPT试验总结	OPT		6933	6408
	Hebei		OPT-1/3N		6708
	Hebei		OPT-1/2K		6208
	Hebei		OPT-K		6408
	Hebei		OPT-1/3P		6442
	Hebei		OPT-P		4900
	Hebei		OPT-1/3N-1/2K		5867
	Hebei	2009年河北省衡水市冬小麦氮肥用量试验	N0P90K90	小区试验氮肥用量	6388.9
293	Hebei	2009年河北省衡水市冬小麦氮肥用量试验	N0P90K90	小区试验氮肥用量	6396.8
294	Hebei	2009年河北省衡水市冬小麦氮肥用量试验	N0P90K90	小区试验氮肥用量	6539.7
300	Hebei	2009年河北省衡水市冬小麦氮肥用量试验	N60P90K90)	小区试验氮肥用量	6714.3
306	Hebei	2009年河北省衡水市冬小麦氮肥用量试验	N60P90K90)	小区试验氮肥用量	6873
312	Hebei	2009年河北省衡水市冬小麦氮肥用量试验	N60P90K90)	小区试验氮肥用量	6650.8
318	Hebei	2009年河北省衡水市冬小麦氮肥用量试验	N120P90K90	小区试验氮肥用量	6103.2
325	Hebei	2009年河北省衡水市冬小麦氮肥用量试验	N120P90K90	小区试验氮肥用量	6087.3
331	Hebei	2009年河北省衡水市冬小麦氮肥用量试验	N120P90K90	小区试验氮肥用量	4817.5
337	Hebei	2009年河北省衡水市冬小麦氮肥用量试验	N180P90K90	小区试验氮肥用量	6627
343	Hebei	2009年河北省衡水市冬小麦氮肥用量试验	N180P90K90	小区试验氮肥用量	6801.6
350	Hebei	2009年河北省衡水市冬小麦氮肥用量试验	N180P90K90	小区试验氮肥用量	5722.2
356	Hebei	2009年河北省衡水市冬小麦氮肥用量试验	N240P90K90	小区试验氮肥用量	7214.3
362	Hebei	2009年河北省衡水市冬小麦氮肥用量试验	N240P90K90	小区试验氮肥用量	6912.7
368	Hebei	2009年河北省衡水市冬小麦氮肥用量试验	N240P90K90	小区试验氮肥用量	6103.2
374	Hebei	2009年河北省衡水市冬小麦氮肥用量试验	N300P90K90	小区试验氮肥用量	6357.1
381	Hebei	2009年河北省衡水市冬小麦氮肥用量试验	N300P90K90	小区试验氮肥用量	6627
387	Hebei	2009年河北省衡水市冬小麦氮肥用量试验	N300P90K90	小区试验氮肥用量	6706.3
632	Hebei	2009年河北省衡水市冬小麦氮肥运筹试验	N0	小区试验	6683.5
637	Hebei	2009年河北省衡水市冬小麦氮肥运筹试验	N0	小区试验	6039.7
643	Hebei	2009年河北省衡水市冬小麦氮肥运筹试验	N0	小区试验	6577.4
840	Hebei	2009年河北省辛集市马庄冬小麦氮肥不同基追比试验	N0	小区试验	5468.3
845	Hebei	2009年河北省辛集市马庄冬小麦氮肥不同基追比试验	N0	小区试验	6115.1
851	Hebei	2009年河北省辛集市马庄冬小麦氮肥不同基追比试验	N0	小区试验	6322.1
856	Hebei	2009年河北省辛集市马庄冬小麦氮肥不同基追比试验	N0	小区试验	7434.8
857	Hebei	2009年河北省辛集市马庄冬小麦氮肥不同基追比试验	N180-1P90K90	小区试验	8875.1
863	Hebei	2009年河北省辛集市马庄冬小麦氮肥不同基追比试验	N180-1P90K90	小区试验	7279.5
868	Hebei	2009年河北省辛集市马庄冬小麦氮肥不同基追比试验	N180-1P90K90	小区试验	7814.3
876	Hebei	2009年河北省辛集市马庄冬小麦氮肥不同基追比试验	N180-1P90K90	小区试验	7615.9
878	Hebei	2009年河北省辛集市马庄冬小麦氮肥不同基追比试验	N180-2P90K90	小区试验	9315
883	Hebei	2009年河北省辛集市马庄冬小麦氮肥不同基追比试验	N180-2P90K90	小区试验	8124.8
888	Hebei	2009年河北省辛集市马庄冬小麦氮肥不同基追比试验	N180-2P90K90	小区试验	8047.1
895	Hebei	2009年河北省辛集市马庄冬小麦氮肥不同基追比试验	N180-2P90K90	小区试验	8987.3
899	Hebei	2009年河北省辛集市马庄冬小麦氮肥不同基追比试验	N180-3P90K90	小区试验	8625
904	Hebei	2009年河北省辛集市马庄冬小麦氮肥不同基追比试验	N180-3P90K90	小区试验	8530.1
909	Hebei	2009年河北省辛集市马庄冬小麦氮肥不同基追比试验	N180-3P90K90	小区试验	8443.9
916	Hebei	2009年河北省辛集市马庄冬小麦氮肥不同基追比试验	N180-3P90K90	小区试验	7909.1
920	Hebei	2009年河北省辛集市马庄冬小麦氮肥不同基追比试验	N240-1P90K90	小区试验	7158.8
925	Hebei	2009年河北省辛集市马庄冬小麦氮肥不同基追比试验	N240-1P90K90	小区试验	8107.5
931	Hebei	2009年河北省辛集市马庄冬小麦氮肥不同基追比试验	N240-1P90K90	小区试验	8676.8
936	Hebei	2009年河北省辛集市马庄冬小麦氮肥不同基追比试验	N240-1P90K90	小区试验	9547.9
937	Hebei	2009年河北省辛集市马庄冬小麦氮肥不同基追比试验	N240-2P90K90	小区试验	9004.5
943	Hebei	2009年河北省辛集市马庄冬小麦氮肥不同基追比试验	N240-2P90K90	小区试验	9729
948	Hebei	2009年河北省辛集市马庄冬小麦氮肥不同基追比试验	N240-2P90K90	小区试验	9133.9
956	Hebei	2009年河北省辛集市马庄冬小麦氮肥不同基追比试验	N240-2P90K90	小区试验	10125.8
958	Hebei	2009年河北省辛集市马庄冬小麦氮肥不同基追比试验	N240-3P90K90	小区试验	8495.6
963	Hebei	2009年河北省辛集市马庄冬小麦氮肥不同基追比试验	N240-3P90K90	小区试验	8331.8
968	Hebei	2009年河北省辛集市马庄冬小麦氮肥不同基追比试验	N240-3P90K90	小区试验	9030.4
975	Hebei	2009年河北省辛集市马庄冬小麦氮肥不同基追比试验	N240-3P90K90	小区试验	9349.5
	Hebei	2009年河北省小麦氮肥运筹试验	N0	小区试验	8008.9
	Hebei	2009年河北省小麦氮肥运筹试验	N180(0/120/60)		8644.4
	Hebei	2009年河北省小麦氮肥运筹试验	N180(30/90/60)		7933.3
	Hebei	2009年河北省小麦氮肥运筹试验	N180(60/60/60)		8488.9
	Hebei	2009年河北省小麦氮肥运筹试验	N240(0/160/80)		8848.9
	Hebei	2009年河北省小麦氮肥运筹试验	N240(40/120/80)		8128.9
	Hebei	2009年河北省小麦氮肥运筹试验	N240(80/80/80)		8137.8
	Gansu	2006春小麦甘肃钾肥产量效应与养分利用率研究	CK	养分限制因子（OPT试验）	3338
	Gansu	2006春小麦甘肃钾肥产量效应与养分利用率研究	CK	养分限制因子（OPT试验）	2813
	Gansu	2006春小麦甘肃钾肥产量效应与养分利用率研究	CK	养分限制因子（OPT试验）	2950
	Gansu	2006春小麦甘肃钾肥产量效应与养分利用率研究	OPT	养分限制因子（OPT试验）	3869
	Gansu	2006春小麦甘肃钾肥产量效应与养分利用率研究	OPT	养分限制因子（OPT试验）	4431
	Gansu	2006春小麦甘肃钾肥产量效应与养分利用率研究	OPT	养分限制因子（OPT试验）	3738
	Gansu	2006春小麦甘肃钾肥产量效应与养分利用率研究	OPT-N	养分限制因子（OPT试验）	3356
	Gansu	2006春小麦甘肃钾肥产量效应与养分利用率研究	OPT-N	养分限制因子（OPT试验）	5031
	Gansu	2006春小麦甘肃钾肥产量效应与养分利用率研究	OPT-N	养分限制因子（OPT试验）	2775
	Gansu	2006春小麦甘肃钾肥产量效应与养分利用率研究	OPT-P	养分限制因子（OPT试验）	4106
	Gansu	2006春小麦甘肃钾肥产量效应与养分利用率研究	OPT-P	养分限制因子（OPT试验）	3519
	Gansu	2006春小麦甘肃钾肥产量效应与养分利用率研究	OPT-P	养分限制因子（OPT试验）	4313
	Gansu	2006春小麦甘肃钾肥产量效应与养分利用率研究	OPT-K	养分限制因子（OPT试验）	4250
	Gansu	2006春小麦甘肃钾肥产量效应与养分利用率研究	OPT-K	养分限制因子（OPT试验）	3506
	Gansu	2006春小麦甘肃钾肥产量效应与养分利用率研究	OPT-K	养分限制因子（OPT试验）	4869
	Gansu	2006春小麦甘肃钾肥产量效应与养分利用率研究	FP	养分限制因子（OPT试验）	4331
	Gansu	2006春小麦甘肃钾肥产量效应与养分利用率研究	FP	养分限制因子（OPT试验）	4694
	Gansu	2006春小麦甘肃钾肥产量效应与养分利用率研究	FP	养分限制因子（OPT试验）	4725
	Gansu	2006春小麦甘肃钾肥产量效应与养分利用率研究	FP-N	养分限制因子（OPT试验）	2356
	Gansu	2006春小麦甘肃钾肥产量效应与养分利用率研究	FP-N	养分限制因子（OPT试验）	2544
	Gansu	2006春小麦甘肃钾肥产量效应与养分利用率研究	FP-N	养分限制因子（OPT试验）	2806
	Gansu	2006春小麦甘肃钾肥产量效应与养分利用率研究	FP-P	养分限制因子（OPT试验）	4163
	Gansu	2006春小麦甘肃钾肥产量效应与养分利用率研究	FP-P	养分限制因子（OPT试验）	3694
	Gansu	2006春小麦甘肃钾肥产量效应与养分利用率研究	FP-P	养分限制因子（OPT试验）	4438
	Gansu	2006春小麦甘肃钾肥产量效应与养分利用率研究	FP+K	养分限制因子（OPT试验）	4438
	Gansu	2006春小麦甘肃钾肥产量效应与养分利用率研究	FP+K	养分限制因子（OPT试验）	3788
	Gansu	2006春小麦甘肃钾肥产量效应与养分利用率研究	FP+K	养分限制因子（OPT试验）	4756
	Gansu	2006春小麦（带田）甘肃钾肥产量效应与养分利用率研究	OPT-1/2K	养分限制因子（OPT试验）	2875
	Gansu	2006春小麦（带田）甘肃钾肥产量效应与养分利用率研究	OPT-1/2K	养分限制因子（OPT试验）	3225
	Gansu	2006春小麦（带田）甘肃钾肥产量效应与养分利用率研究	OPT-1/2K	养分限制因子（OPT试验）	3013
	Gansu	2006春小麦（带田）甘肃钾肥产量效应与养分利用率研究	OPT	养分限制因子（OPT试验）
	Gansu	2006春小麦（带田）甘肃钾肥产量效应与养分利用率研究	OPT	养分限制因子（OPT试验）	3200	3075.3
	Gansu	2006春小麦（带田）甘肃钾肥产量效应与养分利用率研究	OPT	养分限制因子（OPT试验）
	Gansu	2006春小麦（带田）甘肃钾肥产量效应与养分利用率研究	OPT+1/2K	养分限制因子（OPT试验）	3075
	Gansu	2006春小麦（带田）甘肃钾肥产量效应与养分利用率研究	OPT+1/2K	养分限制因子（OPT试验）	3225
	Gansu	2006春小麦（带田）甘肃钾肥产量效应与养分利用率研究	OPT+1/2K	养分限制因子（OPT试验）	3188
	Gansu	2006春小麦（带田）甘肃钾肥产量效应与养分利用率研究	OPT+K	养分限制因子（OPT试验）	3075
	Gansu	2006春小麦（带田）甘肃钾肥产量效应与养分利用率研究	OPT+K	养分限制因子（OPT试验）	3275
	Gansu	2006春小麦（带田）甘肃钾肥产量效应与养分利用率研究	OPT+K	养分限制因子（OPT试验）	2900
	Gansu	2006春小麦（带田）甘肃钾肥产量效应与养分利用率研究	OPT-K	养分限制因子（OPT试验）	2750
	Gansu	2006春小麦（带田）甘肃钾肥产量效应与养分利用率研究	OPT-K	养分限制因子（OPT试验）	3538
	Gansu	2006春小麦（带田）甘肃钾肥产量效应与养分利用率研究	OPT-K	养分限制因子（OPT试验）	2938
	Gansu	2009年甘肃全膜覆土穴播小麦养分积累及其水分利用效率研究	OPT（全膜覆土穴播）	养分限制因子（OPT试验）	6798
	Gansu	2009年甘肃全膜覆土穴播小麦养分积累及其水分利用效率研究	OPT（全膜覆土穴播）	养分限制因子（OPT试验）
	Gansu	2009年甘肃全膜覆土穴播小麦养分积累及其水分利用效率研究	OPT（全膜覆土穴播）	养分限制因子（OPT试验）	7302
	Gansu	2009年甘肃全膜覆土穴播小麦养分积累及其水分利用效率研究	CK（全膜覆土穴播）	养分限制因子（OPT试验）	5088
	Gansu	2009年甘肃全膜覆土穴播小麦养分积累及其水分利用效率研究	CK（全膜覆土穴播）	养分限制因子（OPT试验）	5364
	Gansu	2009年甘肃全膜覆土穴播小麦养分积累及其水分利用效率研究	CK（全膜覆土穴播）	养分限制因子（OPT试验）	5226
	Gansu	2009年甘肃全膜覆土穴播小麦养分积累及其水分利用效率研究	OPT（露地穴播）	养分限制因子（OPT试验）	4593
	Gansu	2009年甘肃全膜覆土穴播小麦养分积累及其水分利用效率研究	OPT（露地穴播）	养分限制因子（OPT试验）	4383
	Gansu	2009年甘肃全膜覆土穴播小麦养分积累及其水分利用效率研究	OPT（露地穴播）	养分限制因子（OPT试验）	4488
	Gansu	2009年甘肃全膜覆土穴播小麦养分积累及其水分利用效率研究	CK（露地穴播）	养分限制因子（OPT试验）	3120
	Gansu	2009年甘肃全膜覆土穴播小麦养分积累及其水分利用效率研究	CK（露地穴播）	养分限制因子（OPT试验）
	Gansu	2009年甘肃全膜覆土穴播小麦养分积累及其水分利用效率研究	CK（露地穴播）	养分限制因子（OPT试验）	3620
	Gansu	2010年甘肃半干旱区全膜覆土穴播小麦高产施肥技术研究	OPT	养分限制因子（OPT试验）	3675
	Gansu	2010年甘肃半干旱区全膜覆土穴播小麦高产施肥技术研究	OPT-N	养分限制因子（OPT试验）	3900
	Gansu	2010年甘肃半干旱区全膜覆土穴播小麦高产施肥技术研究	OPT-P	养分限制因子（OPT试验）	3900
	Gansu	2010年甘肃半干旱区全膜覆土穴播小麦高产施肥技术研究	OPT-K	养分限制因子（OPT试验）	3900
	Gansu	2010年甘肃半干旱区全膜覆土穴播小麦高产施肥技术研究	OPT+1/3P	养分限制因子（OPT试验）	4275
	Gansu	2010年甘肃半干旱区全膜覆土穴播小麦高产施肥技术研究	OPT+1/2P	养分限制因子（OPT试验）	3540
	Gansu	2010年甘肃半干旱区全膜覆土穴播小麦高产施肥技术研究	OPT-1/3P	养分限制因子（OPT试验）	2925
	Gansu	2010年甘肃半干旱区全膜覆土穴播小麦高产施肥技术研究	FP	养分限制因子（OPT试验）	3150
	Gansu	2010年甘肃半干旱区全膜覆土穴播小麦高产施肥技术研究	CK	养分限制因子（OPT试验）	3525
	Gansu	2010年甘肃陇东平衡施肥对全膜覆土穴播冬小麦产量及养分吸收特性的影响	OPT	养分限制因子（OPT试验）	4492	3734
	Gansu	2010年甘肃陇东平衡施肥对全膜覆土穴播冬小麦产量及养分吸收特性的影响	OPT-N	养分限制因子（OPT试验）	3471
	Gansu	2010年甘肃陇东平衡施肥对全膜覆土穴播冬小麦产量及养分吸收特性的影响	OPT-P	养分限制因子（OPT试验）	3704
	Gansu	2010年甘肃陇东平衡施肥对全膜覆土穴播冬小麦产量及养分吸收特性的影响	OPT-K	养分限制因子（OPT试验）	3734
	Gansu	2010年甘肃陇东平衡施肥对全膜覆土穴播冬小麦产量及养分吸收特性的影响	FP	养分限制因子（OPT试验）	3750
	Gansu	2010年甘肃陇东平衡施肥对全膜覆土穴播冬小麦产量及养分吸收特性的影响	CK	养分限制因子（OPT试验）	3559
	Ningxia	2005年宁夏银川市大新乡小麦套种玉米-小麦灌淤土钾肥定位试验（试验01）	NP+K-ST	钾肥定位试验	5178.8	5030
	Ningxia	2005年宁夏银川市大新乡小麦套种玉米-小麦灌淤土钾肥定位试验（试验01）	NP+K+ST	钾肥定位试验	5238.4	5030
	Ningxia	2005年宁夏银川市大新乡小麦套种玉米-小麦灌淤土钾肥定位试验（试验01）	NP-K+ST	钾肥定位试验	5149.1
	Ningxia	2005年宁夏银川市大新乡小麦套种玉米-小麦灌淤土钾肥定位试验（试验01）	NP-K-ST	钾肥定位试验	5030
	Ningxia	2006年宁夏吴忠市东塔乡刘碱滩村小麦套种玉米氮肥用量试验（试验12）	N0	氮肥用量	2748
	Ningxia	2006年宁夏吴忠市东塔乡刘碱滩村小麦套种玉米氮肥用量试验（试验12）	N-60	氮肥用量	4476
	Ningxia	2006年宁夏吴忠市东塔乡刘碱滩村小麦套种玉米氮肥用量试验（试验12）	N-120	氮肥用量	4818
	Ningxia	2006年宁夏吴忠市东塔乡刘碱滩村小麦套种玉米氮肥用量试验（试验12）	N-180	氮肥用量	4807.5
	Ningxia	2006年宁夏吴忠市东塔乡刘碱滩村小麦套种玉米氮肥用量试验（试验12）	N-240	氮肥用量	4843.5
	Ningxia	2007宁夏吴忠市利通区东塔寺乡干饭渠村小麦套种玉米氮钾交互试验--小麦（试验10）	N0K0	两种以上肥料的交互作用	3279
	Ningxia	2007宁夏吴忠市利通区东塔寺乡干饭渠村小麦套种玉米氮钾交互试验--小麦（试验10）	N0K1	两种以上肥料的交互作用
	Ningxia	2007宁夏吴忠市利通区东塔寺乡干饭渠村小麦套种玉米氮钾交互试验--小麦（试验10）	N0K2	两种以上肥料的交互作用
	Ningxia	2007宁夏吴忠市利通区东塔寺乡干饭渠村小麦套种玉米氮钾交互试验--小麦（试验10）	N1K0	两种以上肥料的交互作用
	Ningxia	2007宁夏吴忠市利通区东塔寺乡干饭渠村小麦套种玉米氮钾交互试验--小麦（试验10）	N1K1	两种以上肥料的交互作用
	Ningxia	2007宁夏吴忠市利通区东塔寺乡干饭渠村小麦套种玉米氮钾交互试验--小麦（试验10）	N1K2	两种以上肥料的交互作用
	Ningxia	2007宁夏吴忠市利通区东塔寺乡干饭渠村小麦套种玉米氮钾交互试验--小麦（试验10）	N2K0	两种以上肥料的交互作用
	Ningxia	2007宁夏吴忠市利通区东塔寺乡干饭渠村小麦套种玉米氮钾交互试验--小麦（试验10）	N2K1	两种以上肥料的交互作用
	Ningxia	2007宁夏吴忠市利通区东塔寺乡干饭渠村小麦套种玉米氮钾交互试验--小麦（试验10）	N2K2	两种以上肥料的交互作用
	Ningxia	2008宁夏吴忠利通区国家农业科技园区春小麦氮肥用量试验（试验01）	N0	氮肥用量	4209
	Ningxia	2008宁夏吴忠利通区国家农业科技园区春小麦氮肥用量试验（试验01）	N0	氮肥用量	3959
	Ningxia	2008宁夏吴忠利通区国家农业科技园区春小麦氮肥用量试验（试验01）	N120	氮肥用量	4334
	Ningxia	2008宁夏吴忠利通区国家农业科技园区春小麦氮肥用量试验（试验01）	N120	氮肥用量	4672
	Ningxia	2008宁夏吴忠利通区国家农业科技园区春小麦氮肥用量试验（试验01）	N240	氮肥用量	5267
	Ningxia	2008宁夏吴忠利通区国家农业科技园区春小麦氮肥用量试验（试验01）	N240	氮肥用量	5149
	Ningxia	2008宁夏吴忠利通区国家农业科技园区春小麦氮肥用量试验（试验01）	N360	氮肥用量	4986
	Ningxia	2008宁夏吴忠利通区国家农业科技园区春小麦氮肥用量试验（试验01）	N360	氮肥用量	5124
	Ningxia	2008宁夏吴忠利通区国家农业科技园区春小麦磷肥用量试验（试验02）	P0	磷肥用量	5400
	Ningxia	2008宁夏吴忠利通区国家农业科技园区春小麦磷肥用量试验（试验02）	P0	磷肥用量	5667
	Ningxia	2008宁夏吴忠利通区国家农业科技园区春小麦磷肥用量试验（试验02）	P60	磷肥用量	6084
	Ningxia	2008宁夏吴忠利通区国家农业科技园区春小麦磷肥用量试验（试验02）	P60	磷肥用量	6251
	Ningxia	2008宁夏吴忠利通区国家农业科技园区春小麦磷肥用量试验（试验02）	P120	磷肥用量	6400
	Ningxia	2008宁夏吴忠利通区国家农业科技园区春小麦磷肥用量试验（试验02）	P120	磷肥用量	6251
	Ningxia	2008宁夏吴忠利通区国家农业科技园区春小麦磷肥用量试验（试验02）	P240	磷肥用量	5750
	Ningxia	2008宁夏吴忠利通区国家农业科技园区春小麦磷肥用量试验（试验02）	P240	磷肥用量	6417
156	Beijing	2007.10-2008.6房山冬小麦钾肥不同基追比	K0		4409.8
157	Beijing		K1		5093.2	4409.8
158	Beijing		K2		6902.4	4409.8
159	Beijing		K3		5160	4409.8
160	Beijing		K0		4535.4
161	Beijing		K1		4955.8	4535.4
162	Beijing		K2		4822.7	4535.4
163	Beijing		K3		5880.5	4535.4
164	Beijing		K0		4660.9
165	Beijing		K1		5614.7	4660.9
166	Beijing		K2		5844.8	4660.9
167	Beijing		K3		4846.8	4660.9
288	张会民,刘红霞,苗艳芳,李友军,王留好	施钾对旱地冬小麦养分含量及吸收量的影响
289		K0			3762.3
290		K1			4061.2	3762.3
291		K2			4265.7	3762.3
292		K3			4351.6	3762.3
293		K4			4271.9	3762.3
312	苗艳芳,李友军,张会民,陈洪军,陈明灿	氮钾肥对小麦养分吸收的影响及增产效应
313			N0K0 (CK)		3716
314			N105K0		4788
315			N105K112.5		6065	4788
316			N105K187.5		5440	4788
317			N105K37.5		5205	4788
318			N210K0		5570
319			N210K112.5		6900	5570
320			N210K187.5		6420	5570
321			N210K37.5		5630	5570
322			N315K0		5505
323			N315K112.5		6110	5505
324			N315K187.5		6160	5505
325	介晓磊韩燕来谭金芳郭天财	不同肥力和土壤质地条件下麦田氮肥利用率的研究
326		高肥力	N0		8272.5
327			N1		8632.5
328			N2		8578.5
329			N3		8370
330			N4		8331
331		中高肥力	N0		4819
332			N1		6925.5
333			N2		7291.5
334			N3		7272
335			N4		7162.5
336		重壤	N0		5370
337			N1		6802
338			N2		7296
339			N3		7446
340			N4		6820
341		中壤	N0		5757
342			N1		6984
343			N2		7189
344			N3		6502.5
345			N4		6427.5
346		轻壤	N0		5847
347			N1		6981
348			N2		6535
349			N3		6073
350			N4		5899.5
361	王宜伦，苗玉红，谭金芳*，韩燕来，汪强	不同施钾量对砂质潮土冬小麦产量、钾效率及土壤钾素平衡的影响
362		K0			5278.1
363		K1			5693.6	5278.1
364		K2			6515.9	5278.1
365		K3			6740.3	5278.1
366		K4			6700.6	5278.1
367	王宜伦,杨素芬,韩燕来,李青松,谭金芳	钾肥运筹对砂质潮土冬小麦产量、品质及土壤钾素平衡的影响
368		K1			5049.35
369		K2			5381.95	5049.35
370		K3			5989.95	5049.35
371		K4			5764.95	5049.35
372		K5			5721	5049.35
373		K6			6274.58	5049.35
374		K7			6576.67	5049.35
375	汪强,李双凌,韩燕来,王宜伦,苗玉红,武新梅,谭金芳	缓/控释肥对小麦增产与提高氮肥利用率的效果研究
376	不施氮肥	CK1			6092.5
377	全部尿素基施	CK2			6522.5
378	尿素基追比5:5	CK3			7258
379	缓控释肥20-5-0	SCRF1			7243.3
380	缓控释肥22-6-7	SCRF2			7250.8
381	缓控释肥22-12-6	SCRF3			7176.7
382	Xinping Chen,1 Jinchi Zhou,1 Xinren Wang,1 Alfred M. Blackmer,2 and Fusuo Zhang
383			N0		3300
384			N90		6500
385			N180		6300
386			N270		6250
387			N0		3300
388			N90		5100
389			N180		6000
390			N270		5700
Shanxi
439	裴雪霞 王姣爱 党建友 张定一	耐低氮小麦基因型筛选指标的研究
440		晋麦31			3150.3
441		晋麦54			5078.1
442		晋麦60			4865
443		晋麦71			4689.3
444		晋麦72			4192.8
445		临汾5064			3523.2
446		济南17			4104.7
447		临选2039			4289.9
448		临选2098			5476.1
449		临汾138			4894.2
450		临丰615			5378.2
451		陕225			4474.2
452		晋麦31			4523.5
453		晋麦54			5955.8
454		晋麦60			5857.8
455		晋麦71			5663.4
456		晋麦72			5351.3
457		临汾5064			4423.7
458		济南17			5164.5
459		临选2039			5639.9
460		临选2098			5488.6
461		临汾138			4990.7
462		临丰615			5989.8
463		陕225			6173.9
Shandong
509	石玉 博士论文		第四章施氮量和底追比例对小麦植株-土壤氮素循环及产量和品质的影响
510		N0			7325.57
511		N1			8057.21
512		N2			8151.71
513		N3			8042.85
514		N4			7909.8
515		N5			8177.21
516		N6			8162.54
517	郑成岩1,于振文1*,王西芝2,武同华2	灌水量和时期对高产小麦氮素积累、分配和转运及土壤硝态氮含量的影响
518		W0			8461.96
519	每次灌水60mm	W1			8797.73
520		W2			9790.38
521		W3			9485.87
522		W4			8962.35
523	江晓东 山东农大博士论文		耕作模式与施氮量对土壤理化性状及小麦玉米产量、品种的影响
524		CN2			7766.67
525		CN1			7070
526		CN0			6330
527		RN2			7571.67
528		RN1			7045
529		RN0			5360
530		HN2			7555
531		HN1			7240
532		HN0			4945
533		ZN2			6505
534		ZN1			6230
535		ZN0			4355
536	钟茜，2006	华北平原冬小麦/夏玉米轮作体系对氮素环境承受力分析
537		0			4175.72
538		75			4680.92
[truncated: 207 more rows]

## Sheet: Fig.4
				0	0
				2000	2000
				4000	4000
				6000	6000
				8000	8000
				10000	10000
				12000	12000
