# Supplementary material for: Agronomic Characteristics Related to Grain Yield and Nutrient Use Efficiency for Wheat Production in China
Source: PLoS One. 2016 Sep 15;11(9):e0162802. doi: 10.1371/journal.pone.0162802 (PMC5025147; doi:10.1371/journal.pone.0162802)
Supplement: S5 Fig — (XLSX) [file pone.0162802.s005.xlsx]

## Sheet: Fig.5 raw data
FCR-N	No. of the observations	Ratio to tatal observations
0-10	70	11.7057
10-20	134	22.408
20-30	136	22.7425
30-40	98	16.388
40-50	83	13.8796
50-60	54	9.0301
60-70	23	3.84615
>=70	3	0.501672
	601
FCR-P	No. of the observations	Ratio to tatal observations
0-10	105	36.4583
10-20	99	34.375
20-30	51	17.7083
30-40	16	5.55556
40-50	7	2.43056
50-60	6	2.08333
60-70	3	1.04167
》=70	1	0.347222
	288
FCR-K	No. of the observations	Ratio to tatal observations
0-10	184	48.5488
10-20	150	39.5778
20-30	42	11.0818
30-40	2	0.527704
>=40	2	0.527704
	380
