# Supplementary material for: Agronomic Characteristics Related to Grain Yield and Nutrient Use Efficiency for Wheat Production in China
Source: PLoS One. 2016 Sep 15;11(9):e0162802. doi: 10.1371/journal.pone.0162802 (PMC5025147; doi:10.1371/journal.pone.0162802)
Supplement: S6 Fig — (XLSX) [file pone.0162802.s006.xlsx]

## Sheet: Fig.6 raw data
PFP-N	No. of observations	Ratio to all observations
0-20	703	11.4328
20-40	3925	63.8315
40-60	1221	19.8569
60-80	178	2.89478
80-100	91	1.47992
100-120	23	0.374045
≧120	8	0.130102
PFP-P	No. of observations	Ratio to all observations
0-20	256	4.17618
20-40	1273	20.7667
40-60	1913	31.2072
60-80	1527	24.9103
80-100	686	11.1909
100-120	260	4.24144
≧120	215	3.50734
PFP-K	No. of observations	Ratio to all observations
0-20	225	4.4991
20-40	1182	23.6353
40-60	1553	31.0538
60-80	1116	22.3155
80-100	539	10.7778
100-120	185	3.69926
≧120	201	4.0192
