# Supplementary material for: Agronomic Characteristics Related to Grain Yield and Nutrient Use Efficiency for Wheat Production in China
Source: PLoS One. 2016 Sep 15;11(9):e0162802. doi: 10.1371/journal.pone.0162802 (PMC5025147; doi:10.1371/journal.pone.0162802)
Supplement: S7 Fig — (XLSX) [file pone.0162802.s007.xlsx]

## Sheet: Fig.7 raw data
Year	OPT-PFP-N	OPT-PFP-P	OPT-PFP-K
1999	39.8921	85.8183	72.2631
2000	43.4999	68.8892	68.5553
2001	36.7384	46.3635	43.7254
2002	36.5727	43.7673	45.6368
2003	32.4442	49.772	55.6076
2004	42.6782	55.6779	72.983
2005	39.1677	63.2949	59.2328
2006	32.0522	59.8321	45.968
2007	33.0366	69.4635	53.5269
2008	35.6566	77.6015	78.6423
2009	39.925	73.9356	70.8725
2010	31.1107	76.6795	61.9078
Min	31.1107	43.7673	43.7254
Max	43.4999	85.8183	78.6423
Year FP	FP-PFP-N	FP-PFP-P	FP-PFP-K
1999	19.8	36.9	90.3
2000	24.5	45.8	78.6
2001	21.3	39.6	64.5
2002	19.7	47.9	69.7
2003	25.1785	50.2986	58.4
2004	37.0873	37.5179	67.5
2005	30.2473	56.8343	69.1289
2006	23.2868	49.1835	61.0933
2007	31.4509	72.0748	90.8255
2008	33.9883	106.461	94.961
2009	30.9847	70.7564	78.023
2010	35.2362	67.1444	82.4805
Min	23.2868	37.5179	58.4
Max	37.0873	106.461	94.961
Year	PFP-N	PFP-P	PFP-K
1999	33.6566	51.4755	52.1855
2000	36.2548	55.3404	56.3997
2001	29.5373	43.3922	45.9737
2002	33.4153	49.0598	44.1099
2003	29.5583	49.4748	53.7009
2004	35.5559	53.447	55.3771
2005	33.8066	58.1136	57.7661
2006	29.6823	54.2936	47.2663
2007	32.5684	71.4696	59.5509
2008	34.5953	74.9276	76.5398
2009	39.6335	67.7854	67.68
2010	34.5739	67.1571	60.2075
