# Supplementary material for: Agronomic Characteristics Related to Grain Yield and Nutrient Use Efficiency for Wheat Production in China
Source: PLoS One. 2016 Sep 15;11(9):e0162802. doi: 10.1371/journal.pone.0162802 (PMC5025147; doi:10.1371/journal.pone.0162802)
Supplement: S8 Fig — (XLSX) [file pone.0162802.s008.xlsx]

## Sheet: Fig.8 A and B
Year	AEN	AEP	AEK		AEN, AEP and AEK in all treatments
1999	6.39654	11.1055	5.90083
2000	9.33186	8.5	9.69096
2001	11.4333	9.37373	6.93811
2002	12.8771	8.42427	4.92167
2003	5.49223	8.44823	4.48244
2004	5.78309	9.68636	5.38267
2005	8.48744	6.64574	4.91803
2006	11.7374	8.21845	5.90732
2007	12.4525	10.8092	7.38922
2008	7.78945	8.19776	6.52687
2009	7.53592	9.94855	7.25994
2010	11.4788	12.7609	9.09878
REN, REP and REK in all treatments
Year	REN	REP	REK
1999	26.6584	13.4	30.4435
2000	36.765	15.6	27.2978
2001	36.6792	12.9	26.8218
2002	44.0945	19.0459	17.4136
2003	27.4406	21.227	33.8438
2004	24.4052	33.8508	27.3195
2005	34.8482	21.8264	24.6763
2006	32.1245	27.1977	16.5112
2007	37.7719	26.0682	31.1368
2008	31.7638	18.7293	33.2967
2009	28.6817	18.9615	27.7301
2010	35.2953	28.2185	16.9146

## Sheet: Fig.8 C
Year	AEN	AEP	AEK		AEN, AEP and AEK in OPT treatments
1999	7.99937	5.89	5.34741
2000	9.50792	6.17	6.48
2001	10.17	5.97	5.9375
2002	15.1913	6.14	6.32
2003	9.02247	7.11805	5.87544
2004	14.1201	7.50549	6.30273
2005	10.6107	5.95021	6.50833
2006	11.0733	7.91801	6.33647
2007	11.9413	12.9753	7.58216
2008	9.88592	9.81601	8.45231
2009	7.9668	9.33626	7.96963
2010	11.3096	12.7609	9.09878

## Sheet: Fig.8 D
Year	REN	REP	REK		REN, REP and REK in OPT treatments
1999	35.3881	18.56	18.5752
2000	45.5194	20.34	15.63
2001	36.89	19.87	8.88392
2002	47.6229	23.65	16.45
2003	34.3331	22.8565	27.7662
2004	41.6467	36.7496	25.4568
2005	33.9449	26.9512	22.8501
2006	33.9698	30.0292	17.2401
2007	38.6197	32.1585	26.5392
2008	38.0983	21.4785	40.2791
2009	28.7196	20.4846	21.7668
2010	37.9352	28.2185	16.9146
