# Supplementary material for: Agronomic Characteristics Related to Grain Yield and Nutrient Use Efficiency for Wheat Production in China
Source: PLoS One. 2016 Sep 15;11(9):e0162802. doi: 10.1371/journal.pone.0162802 (PMC5025147; doi:10.1371/journal.pone.0162802)
Supplement: S3 Table — (XLSX) [file pone.0162802.s011.xlsx]

## Sheet: AE and RE in YHRV
No.	Data source	Treatments			AEN	AEP	AEK	REN	REP	REK
1	河北省
23	裴雪霞，王秀斌，何萍，张秀芝，李科江，周卫，梁国庆，金继运	氮肥后移对壤氮素供应和冬小麦氮素吸收利用的影响
24		N0
25		N300/2			1.71			22.3667
26		N210/2			1.9619			29.9048
27		N210/3			2.74286			36.6667
28		N210/4			1.59048			30.8095
152	河南省
193	李丙奇，孙克刚，和爱玲，张欣	潮土区氮肥运筹对小麦产量和氮肥利用率的影响
194		T1
195		T2			3.64444			24.4889
196		T3			6.14667			29.6889
197		T4			11.4756			36.8
198		T5			9.10667			31.6
199		T6			13.3333			45.7222
200		T7			14.8556			47.2778
201	王桂良,黄玉芳,叶优良	不同钾肥品种和用量对小麦产量品质和养分吸收利用的影响
202	钾肥品种试验	0
203		俄罗斯产 KCl					8.37111			56.8444
204		罗布泊产 K2SO4					10.1178			60.1667
205		开封产 K2SO4					6.50111			57.4556
206		俄罗斯产 K2SO4					4.34778			60.7667
207		罗布泊产K2SO4								64.0444
208		罗布泊产					10.58			51.5259
209		罗布泊产K2SO4					5.62			43.8444
210		罗布泊产 K2SO4					3.21822			29.5556
211	王桂良 叶优良	超高产小麦干物质累积、氮素营养及诊断研究
212	温县	N0
213		N90			2.93			16.6667
214		N180			3.92			27.1111
215		N270			3.7			27.2593
216		N360			1.14			12.4722
217	兰考	N0
218		N90			2.81			22
219		N180			4.39			27.7222
220		N270			3.41			29.1852
221		N360			1.56			11.1389
222	温县	N0
223		N90			3.16			27.8889
224		N180			3.26			34.2778
225		N270			1.66			17.5926
226		N360			1.12			9.27778
227	兰考	N0
228		N90			1.7			33
229		N180			4.95			37.9444
230		N270			2.42			22.037
231		N360			1.02			11.0833
277	苗玉红 谭金芳	两个超高产小麦品种钾素营养差异性研究
278	温麦6号	钾水平0/mu
279		5					10.7366			54.688
280		10					6.831			44.305
281		15					5.8844			41.964
282		20					3.6123			19.3
283	兰考906-4	钾水平0
284		5					8.2			82.1
285		10					6.64			52.23
286		15					6.467			44.53
287		20					3.5756			39.37
294	逯怀森,董根中,肖伟强,卢浩坡,宁金星,尚巧平	施钾对旱地小麦养分变化的影响
295		基施75					5.56
296		基施150					3.8			3.1666
297		苗期75					6.6
298		拔节期75					2.84			1.0702
299		孕穗期75					7.22			6.9118
300		CK
301	赵鹏 陈阜	豫北秸秆还田配施氮肥对冬小麦氮利用及土壤硝态氮的短期效应
302		N0
303		N90			6.87778			40
304		N180			7.41111			33.3333
305		N270			6.36667			28.8889
306		N360			4.20556			23.3333
307		S+N0
308		S+N90			14.2222			43.3333
309		S+N180			11.8889			38.8889
310		S+N270			10.2037			38.1481
311		S+N360			6.85556			31.9444
351	郭天财,宋 晓,马冬云,冯 伟,王永华	施氮水平对2种穗型冬小麦品种产量及氮素吸收利用的影响
352		兰考矮早八
353					8.40222			56.7111
354					9.03278			42.3944
355					3.67361			25.2139
356
357		豫麦49-198
358					9.91556			53.0667
359					11.1439			47.8222
360					4.01194			27.7056
391	唐旭 马义兵	小麦-玉米轮作土壤磷素长期演变规律研究
392		郑州
393		1991-2005
394
395
396
397
398
399	山西省
400	李廷亮1，谢英荷	施肥和覆膜垄沟种植对旱地小麦产量及水氮利用的影响
401		旋地平作
402		旋地平作			1.59			4.44706
403		旋地平作			1.93			3.84242
404		旋地平作			2.33			7.92308
405		覆膜垄沟			2.51			6.91515
406	裴雪霞,王姣爱,党建友,张定一	小麦氮素吸收利用的基因型差异研究
407	品种试验	晋麦31
408		晋麦47
409		晋麦54
410		晋麦60
411		晋麦65
412		晋麦71
413		晋麦72
414		临丰615
415		临优145
416		临汾138
417		临汾5064
418		临选2039
419		临选2098
420		济南17
421		陕225
422		小偃54
423		晋麦31			1.02762			15.7778
424		晋麦47			4.57881			19.4667
425		晋麦54			3.48208			16.9778
426		晋麦60			5.10135			12.2222
427		晋麦65			0.862428			19.3333
428		晋麦71			7.54836			34.2667
429		晋麦72			3.38343			21.6889
430		临丰615			3.04329			38.0444
431		临优145			0.450096			13.9111
432		临汾138			1.02762			13.6889
433		临汾5064						6.71111
434		临选2039			4.88092			31.4222
435		临选2098			1.04046			18.3111
436		济南17			2.37611			12.4444
437		陕225			0.51201			3.55556
438		小偃54			2.87168			11.6
464	闫翠萍 裴雪霞 王姣爱杨峰曹勇张晶党建友	秸秆还田与施氮对冬小麦生长发育及水肥利用率的影响
465		S+N0(CK)
466		S+N5			23.6609			69.9867
467		S+N10			14.548			50.5
468		S+N15			11.7919			52.0844
469		S+N20			8.11137			39.5467
470		N0(CK)
471		N5			23.9769			70.7867
472		N10			14.5418			50.3333
473		N15			11.5484			45.5733
474		N20			9.01002			37.73
475	山东省
476	石玉 2007年博士论文	不同类型小麦品质形成的生理机制及植株-土壤氮素循环研究
477		NPK
478		NPK
479		NPK
480		NPK
481		NPK
482		NPK
483		NPK
484		NPK
485		NPK
486		NPK
487		NPK
488		NPK
489		NPK
490		NPK
491		NPK
492	石玉 博士论文
493		N0
494		N180			7.80773			41.7778
495		N240			6.34648			33.2917
496		N360			4.19678			23.0833
497		N0
498		N180			5.42703			32.7222
499		N240			4.97895			30.0833
500		N360			3.26103			19.6389
501		N0
502		N180			9.88443			54.8333
503		N240			8.417			41.3333
504		N360			5.016			30.8889
505		N0
506		N180			6.0762			25.1111
507		N240			5.6544			19.7083
508		N360			4.29495			14.4722
543	晁赢，李旭花	长期定位施肥对土壤肥力特征及养分吸收利用的影响
544	定位试验	CK
545		N1P1K1+M1			18.7627
546		M2			18.5333
547		N2P2K2			17.2427
548		M3			8.26133
549		N3P3K3			9.13067
550	张法全 王小燕 于振文 王西芝 白洪立	公顷产10000 kg小麦氮素和干物质积累与分配特性
551	试验3	N0
552		N210			2.92552			11.2857
553		N240			4.176			16.3458
554		N270			6.27604			17.1185
555		N300			3.09097			14.7167
556		N330			1.97697			9.84242
557	试验1	N0
558		N180			3.43228			23
559		N240			4.95858			22.2083
560	试验2	N260			7.5295			35.0577
613	王旭清,王法宏,董玉红,任德昌,曹宏鑫
614	95(6)161	施肥						23.1
616		施肥						20.5
618	烟农19	施肥						21.6
620		施肥						19
686	Quanxiao Fang, Qiang Yu, Enli Wang, Yuhai Chen, Guoliang Zhang, Jing Wang ,Longhui Li	Plant Soil ,2006,284:335–350
687
688					12			43.2
689					5.5			43.85
690					4.33333			33
698	陕西省
730	王荣辉1,2,王朝辉1,李生秀	施磷量对旱地小麦氮磷钾和干物质积累及产量的影响
731		P0
732		P50				11.52			27.0338
733		P100				9.97			24.5137
734		P150				5.54667			15.4261
735	何晓雁1郝明德1, 2*李慧成2蔡志风3	黄土高原旱地小麦施肥对产量及水肥利用效率的影响
736	定位试验	CK
737		N			2.84			12
738		M
739		NP						46.75
740		NM						54.56
741		NPM						67.03
742	杨晓1，郝明德2*，李芳林1	黄土区长期施肥对小麦产量和养分吸收的影响
743		CK
744	定位试验	P
745		N			5.08671			23.8
746		NP						80.8
747		M						24.5
748		PM						23.6
749		NM						33.6
750		NPM						36
760	赵新春,王朝辉	半干旱黄土区不同施氮水平冬小麦产量形成与氮素利用
761		N0
762		N80			32.75
763		N160			18.6875			77.25
764		N240			15.4583			60.7917
765	赵新春,王朝辉	小麦的氮效率及施氮对小麦氮磷钾吸收与转运的影响
766		N0
767		N80						36.25
768		N160			21.3125			38.9375
769		N240			14.4167			31.5833
770	段敏,同延安,魏样	不同施肥条件下冬小麦氮素吸收、转运及累积的研究
771		CK
772		FP
773		N150P150K75
774		N225P120K120
775		N270P150K150
776		N300P120K120
777	段敏，同延安	2010年硕士学位论文
778		CK
779		FP			6.11			12.3
780		NP						18.7
781		NK						12.2
782		PK
783		NPK			8.43609	8.88321	3.58447	35.3
807	党廷辉,郝明德,郭胜利,蔡贵信	旱地小麦施氮和地膜栽培的氮素效应与淋溶
808		CK
809		N1			12.116			51.91
810		N2			6.392			26.6
811		N1F			10.1613			38.4867
812	常规栽培(行距20 cm)	W			9.55333			29.4867
813	膜际栽培(覆膜宽30 cm,膜间距60 cm,膜间种植4行,行距15cm)	WM1			11.918			27.0467
814	膜下栽培(覆膜宽60 cm,膜间距30cm,膜上种植4行,行距15 cm)	WM2			8.13533			18.5267
815	少耕留高茬覆盖(休闲期免耕高留茬,并麦杆覆盖,行距20	WT			9.814			29.22
816	赵新春,王朝辉	半干旱黄土区不同施氮水平冬小麦产量形成与氮素利用
817		0
818		80			32.75
819		160			18.6875			77.25
820		240			15.4583			60.7917
854	王旭刚1,郝明德2,李建民1,张春霞2	氮磷配施对旱地小麦产量和吸肥特性的影响。
855		1
856		2
857		3
858		4						69.4333
859		5				7.46905			11.7303
860		6				4.3669		88.2444	7.5827
861		7						23.2611
862		8				36.84		86.66	39.59
863		9				18.8704		75.9389	25.8015
864	孙春梅 李生秀	不同基因型冬小麦的水氮利用效率研究
865	施氮	西杂1号			23.1			29.7333
866		西农1376(父）			12.21			44.025
867		陕150			22.77			52.4583
868		小僵6号			24.5			63.2083
869		西农2611			16.38			66.6417
870		西农1376(母）			19.83			58.175
871		陕160			17.12			66.6833
872		阎麦8911			14.03			43.9667
873		矮丰3号			19.51			82.6583
874		陕229			15.42			47.625
875	不施氮	西杂1号
876		西农1376(父）
877		陕150
878		小僵6号
879		西农2611
880		西农1376(母）
881		陕160
882		阎麦8911
883		矮丰3号
884		陕229
885	翟军海 周建斌	不同水肥调控措施对小麦养分吸收的效应及其机理研究
886		CK
887	灌水40mm	I
888		N			1.67			29.17
889		M
890		IN			4.86			41.86
891		IM
892		NM			2.14			32.07
893		INM			6.14			48.05
894	徐福利 李生秀	氮素施用技术与不同保墒耕作施肥对土壤水肥因子及小麦产量的影响
895	地块1 1A	秋季施氮0
896	1B	0						40
897	1C	0						21
898	1D	0						14.3
899	2A	50						13
900	2B	50						14
901	2C	50						15.6
902	2D	50						10
903	3A	100						13
904	3B	100						16.3
905	3C	100						14.8
906	3D	100						11
907	4A	150						10.7
908	4B	150						12.8
909	4C	150						13.2
910	4D	150						14.2
911	5A	200						9.3
912	5B	200						6.8
913	5C	200						11.3
914	5D	200						9.1
975	党廷辉,郝明德	黄土塬区不同水分条件下冬小麦氮肥效应与土壤氮素调节
976	1996-1998年平均	0
977	定位试验	45						42.9
978		90						38.6
979		135						38.2
980		180						25.4
981	同延安赵营赵护兵 樊红柱	施氮量对冬小麦氮素吸收、转运及产量的影响
982
983					8.62857			38.2857
984					6.18571			37.8571
985					4.03175			34.1905
986	王 兵 王朝辉	氮肥用量和栽培模式对西北旱地冬小麦生长和养分利用的影响
987
988					25.0083
989					10.0792			61.125
1007	唐旭 马义兵	小麦-玉米轮作土壤磷素长期演变规律研究
1008		杨陵
1009		1991-2005
1010
1011
1012
1013
1014
1644	北京
1645	巨晓棠,潘家荣,刘学军,等	高肥力土壤冬小麦生长季肥料氮的去向研究Ⅰ.冬小麦生长季肥料氮去向
1646		0
1647		120			12.2083
1648		240			2.24167
1649		360			2.07778
1650	刘学军,赵紫娟,巨晓棠,张福锁	基施氮肥对冬小麦产量、氮肥利用率及氮平衡的影响
1651		N0
1652		N75			2.88			16
1653		N112.5			1.62667			14.5
1654		N150			1.55333			13.5
1667	唐旭 马义兵	小麦-玉米轮作土壤磷素长期演变规律研究
1668		昌平
1669		1991-2005
1670
1671
1672
1673
1674
1	山西省	1997年小麦山西临汾市乔李镇南麻村石灰性褐土钾肥长期定位试验
5	山西省	1997年小麦山西临汾市乔李镇南麻村石灰性褐土钾肥长期定位试验								10.2903
9	山西省	1997年小麦山西临汾市乔李镇南麻村石灰性褐土钾肥长期定位试验
13	山西省	1997年小麦山西临汾市乔李镇南麻村石灰性褐土钾肥长期定位试验					7.70667			17.507
17	山西省	1993年小麦山西临汾市乔李镇南麻村石灰性褐土钾肥长期定位试验
21	山西省	1993年小麦山西临汾市乔李镇南麻村石灰性褐土钾肥长期定位试验					0.3			7.71062
25	山西省	1993年小麦山西临汾市乔李镇南麻村石灰性褐土钾肥长期定位试验
29	山西省	1993年小麦山西临汾市乔李镇南麻村石灰性褐土钾肥长期定位试验					1.5			6.86547
33	山西省	1994年小麦山西临汾市乔李镇南麻村石灰性褐土钾肥长期定位试验
37	山西省	1994年小麦山西临汾市乔李镇南麻村石灰性褐土钾肥长期定位试验					2.70667			2.26318
41	山西省	1994年小麦山西临汾市乔李镇南麻村石灰性褐土钾肥长期定位试验
45	山西省	1994年小麦山西临汾市乔李镇南麻村石灰性褐土钾肥长期定位试验					3.50667			6.0925
49	山西省	1995年小麦山西临汾市乔李镇南麻村石灰性褐土钾肥长期定位试验
53	山西省	1995年小麦山西临汾市乔李镇南麻村石灰性褐土钾肥长期定位试验					0.5			8.11556
57	山西省	1995年小麦山西临汾市乔李镇南麻村石灰性褐土钾肥长期定位试验
61	山西省	1995年小麦山西临汾市乔李镇南麻村石灰性褐土钾肥长期定位试验					8.51333			1.93831
65	山西省	1996年小麦山西临汾市乔李镇南麻村石灰性褐土钾肥长期定位试验
69	山西省	1996年小麦山西临汾市乔李镇南麻村石灰性褐土钾肥长期定位试验					6.20667			16.3764
73	山西省	1996年小麦山西临汾市乔李镇南麻村石灰性褐土钾肥长期定位试验
77	山西省	1996年小麦山西临汾市乔李镇南麻村石灰性褐土钾肥长期定位试验					10.9067
81	山西省	1998年小麦山西临汾市乔李镇南麻村石灰性褐土钾肥长期定位试验
85	山西省	1998年小麦山西临汾市乔李镇南麻村石灰性褐土钾肥长期定位试验					4			7.39989
89	山西省	1998年小麦山西临汾市乔李镇南麻村石灰性褐土钾肥长期定位试验
97	山西省	1999年小麦山西临汾市乔李镇南麻村石灰性褐土钾肥长期定位试验
101	山西省	1999年小麦山西临汾市乔李镇南麻村石灰性褐土钾肥长期定位试验					4.70667			19.0491
105	山西省	1999年小麦山西临汾市乔李镇南麻村石灰性褐土钾肥长期定位试验
109	山西省	1999年小麦山西临汾市乔李镇南麻村石灰性褐土钾肥长期定位试验					7.20667			28.0551
128	山西省	2000年小麦山西临汾市乔李镇南麻村钾肥长期定位试验
132	山西省	2000年小麦山西临汾市乔李镇南麻村钾肥长期定位试验					8.61333			9.22631
136	山西省	2000年小麦山西临汾市乔李镇南麻村钾肥长期定位试验
140	山西省	2000年小麦山西临汾市乔李镇南麻村钾肥长期定位试验					7.40667			7.91807
144	山西省	2001年小麦山西临汾市乔李镇南麻村钾肥长期定位试验
148	山西省	2001年小麦山西临汾市乔李镇南麻村钾肥长期定位试验					8.00667			10.7658
152	山西省	2001年小麦山西临汾市乔李镇南麻村钾肥长期定位试验
156	山西省	2001年小麦山西临汾市乔李镇南麻村钾肥长期定位试验					4.8			6.67111
1	山西省	2004年小麦山西临汾市乔李镇南麻村养分缺素试验			15.5111	2.48	1.24	44.5342	5.24311	9.37743
5	山西省	2004年小麦山西临汾市乔李镇南麻村养分缺素试验
9	山西省	2004年小麦山西临汾市乔李镇南麻村养分缺素试验
13	山西省	2004年小麦山西临汾市乔李镇南麻村养分缺素试验
17	山西省	2004年小麦山西临汾市乔李镇南麻村养分缺素试验
21	山西省	2004年小麦山西临汾市乔李镇南麻村养分缺素试验
25	山西省	2005年小麦山西临汾市乔李南麻村养分缺素试验			5.14444	8.70667		26.1668	9.46153	23.7365
29	山西省	2005年小麦山西临汾市乔李南麻村养分缺素试验
33	山西省	2005年小麦山西临汾市乔李南麻村养分缺素试验
37	山西省	2005年小麦山西临汾市乔李南麻村养分缺素试验
41	山西省	2005年小麦山西临汾市乔李南麻村养分缺素试验
45	山西省	2005年小麦山西临汾市乔李南麻村养分缺素试验
49	山西省	2003年小麦山西临汾市乔李镇南麻村养分缺素试验			8.43333	10.3667	7.65333	38.2377	11.9824	23.1222
53	山西省	2003年小麦山西临汾市乔李镇南麻村养分缺素试验
57	山西省	2003年小麦山西临汾市乔李镇南麻村养分缺素试验
61	山西省	2003年小麦山西临汾市乔李镇南麻村养分缺素试验
65	山西省	2003年小麦山西临汾市乔李镇南麻村养分缺素试验
69	山西省	2003年小麦山西临汾市乔李镇南麻村养分缺素试验
73	山西省	2002年小麦山西临汾乔李镇南麻村钾肥长期定位试验
77	山西省	2002年小麦山西临汾乔李镇南麻村钾肥长期定位试验					3.00667			16.183
81	山西省	2002年小麦山西临汾乔李镇南麻村钾肥长期定位试验
85	山西省	2002年小麦山西临汾乔李镇南麻村钾肥长期定位试验					8.01333			14.954
109	山西省	2004年小麦山西临汾市乔李镇南麻村石灰性褐土钾肥长期定位试验
113	山西省	2004年小麦山西临汾市乔李镇南麻村石灰性褐土钾肥长期定位试验					2.6			14.629
117	山西省	2004年小麦山西临汾市乔李镇南麻村石灰性褐土钾肥长期定位试验
121	山西省	2004年小麦山西临汾市乔李镇南麻村石灰性褐土钾肥长期定位试验					6			18.1949
125	山西省	2003年小麦山西临汾乔李镇南麻村钾肥长期定位试验
129	山西省	2003年小麦山西临汾乔李镇南麻村钾肥长期定位试验					1.16			22.1061
133	山西省	2003年小麦山西临汾乔李镇南麻村钾肥长期定位试验
137	山西省	2003年小麦山西临汾乔李镇南麻村钾肥长期定位试验					5.96			27.706
143	山西省	2003年小麦山西临汾市乔李镇南麻村磷钾肥肥效试验
147	山西省	2003年小麦山西临汾市乔李镇南麻村磷钾肥肥效试验					6			20.3963
151	山西省	2003年小麦山西临汾市乔李镇南麻村磷钾肥肥效试验					6.2			16.1448
155	山西省	2003年小麦山西临汾市乔李镇南麻村磷钾肥肥效试验					2.1			41.0854
159	山西省	2003年小麦山西临汾市乔李镇南麻村磷钾肥肥效试验
163	山西省	2003年小麦山西临汾市乔李镇南麻村磷钾肥肥效试验
167	山西省	2005年小麦山西临汾乔李镇南麻村钾肥长期定位试验
171	山西省	2005年小麦山西临汾乔李镇南麻村钾肥长期定位试验					3.24667			13.1477
175	山西省	2005年小麦山西临汾乔李镇南麻村钾肥长期定位试验					4.62667			29.6192
179	山西省	2005年小麦山西临汾乔李镇南麻村钾肥长期定位试验
195	山西省	2007年冬小麦不同品种钾肥（硫酸钾、氯化钾）对产量和品质的影响02
199	山西省	2007年冬小麦不同品种钾肥（硫酸钾、氯化钾）对产量和品质的影响02					9.99333			12.1835
203	山西省	2007年冬小麦不同品种钾肥（硫酸钾、氯化钾）对产量和品质的影响02					3.49333			0.763283
207	山西省	2007年冬小麦不同品种钾肥（硫酸钾、氯化钾）对产量和品质的影响01
211	山西省	2007年冬小麦不同品种钾肥（硫酸钾、氯化钾）对产量和品质的影响01					0.64			14.4128
215	山西省	2007年冬小麦不同品种钾肥（硫酸钾、氯化钾）对产量和品质的影响01					1.99333			20.7488
219	山西省	2007年冬小麦养分限制因子研究			4.54359	5.07778	0.486667	33.2576	8.50701	15.8194
223	山西省	2007年冬小麦养分限制因子研究
227	山西省	2007年冬小麦养分限制因子研究
231	山西省	2007年冬小麦养分限制因子研究
239	山西省	2007年冬小麦养分限制因子研究
251	山西省	2007年冬小麦养分限制因子研究
255	山西省	2007年冬小麦－夏玉米轮作条件下养分限制因子研究（小麦）			24.2	11.52	3.46	64.1901	11.9796	9.63404
259	山西省	2007年冬小麦－夏玉米轮作条件下养分限制因子研究（小麦）
263	山西省	2007年冬小麦－夏玉米轮作条件下养分限制因子研究（小麦）
267	山西省	2007年冬小麦－夏玉米轮作条件下养分限制因子研究（小麦）
271	山西省	2007年冬小麦－夏玉米轮作条件下养分限制因子研究（小麦）
275	山西省	2007年冬小麦－夏玉米轮作条件下养分限制因子研究（小麦）
279	山西省	2007年冬小麦－夏玉米长期施用钾肥下钾素循环与调控（小麦）
283	山西省	2007年冬小麦－夏玉米长期施用钾肥下钾素循环与调控（小麦）					4.16667			7.68834
287	山西省	2007年冬小麦－夏玉米长期施用钾肥下钾素循环与调控（小麦）
291	山西省	2007年冬小麦－夏玉米长期施用钾肥下钾素循环与调控（小麦）					5.57333			7.28648
295	山西省	2008年山西省冬小麦－夏玉米轮作条件下不同施氮肥方式对作物产量、品质及环境的影响01
296	山西省	2008年山西省冬小麦－夏玉米轮作条件下不同施氮肥方式对作物产量、品质及环境的影响01
297	山西省	2008年山西省冬小麦－夏玉米轮作条件下不同施氮肥方式对作物产量、品质及环境的影响01
298	山西省	2008年山西省冬小麦－夏玉米轮作条件下不同施氮肥方式对作物产量、品质及环境的影响01			14.5027			41.244
299	山西省	2008年山西省冬小麦－夏玉米轮作条件下不同施氮肥方式对作物产量、品质及环境的影响01			16.0024			62.4701
300	山西省	2008年山西省冬小麦－夏玉米轮作条件下不同施氮肥方式对作物产量、品质及环境的影响01			11.6704			50.2929
301	山西省	2008年山西省冬小麦－夏玉米轮作条件下不同施氮肥方式对作物产量、品质及环境的影响01			13.8795			43.3159
302	山西省	2008年山西省冬小麦－夏玉米轮作条件下不同施氮肥方式对作物产量、品质及环境的影响01			13.8795			50.3828
303	山西省	2008年山西省冬小麦－夏玉米轮作条件下不同施氮肥方式对作物产量、品质及环境的影响01			17.2893			60.8306
304	山西省	2008年山西省冬小麦－夏玉米轮作条件下不同施氮肥方式对作物产量、品质及环境的影响01			16.4736			58.026
305	山西省	2008年山西省冬小麦－夏玉米轮作条件下不同施氮肥方式对作物产量、品质及环境的影响01			14.0923			51.8727
306	山西省	2008年山西省冬小麦－夏玉米轮作条件下不同施氮肥方式对作物产量、品质及环境的影响01			16.2051			56.6679
307	山西省	2008年山西省冬小麦－夏玉米轮作条件下不同施氮肥方式对作物产量、品质及环境的影响01			16.4989			44.0189
308	山西省	2008年山西省冬小麦－夏玉米轮作条件下不同施氮肥方式对作物产量、品质及环境的影响01			17.5731			64.6044
309	山西省	2008年山西省冬小麦－夏玉米轮作条件下不同施氮肥方式对作物产量、品质及环境的影响01			15.744			58.9204
310	山西省	2008年山西省冬小麦－夏玉米轮作条件下不同施氮肥方式对作物产量、品质及环境的影响01			14.9739			54.4348
311	山西省	2008年山西省冬小麦－夏玉米轮作条件下不同施氮肥方式对作物产量、品质及环境的影响01			17.9632			64.2578
312	山西省	2008年山西省冬小麦－夏玉米轮作条件下不同施氮肥方式对作物产量、品质及环境的影响01			18.4597			65.3593
313	山西省	2008年山西省冬小麦－夏玉米轮作条件下不同施氮肥方式对作物产量、品质及环境的影响01
314	山西省	2008年山西省冬小麦－夏玉米轮作条件下不同施氮肥方式对作物产量、品质及环境的影响01
315	山西省	2008年山西省冬小麦－夏玉米轮作条件下不同施氮肥方式对作物产量、品质及环境的影响01
316	山西省	2009年山西省冬小麦不同施氮量及氮肥分配方式对作物产量及环境的影响(试验1)
317	山西省	2009年山西省冬小麦不同施氮量及氮肥分配方式对作物产量及环境的影响(试验1)
318	山西省	2009年山西省冬小麦不同施氮量及氮肥分配方式对作物产量及环境的影响(试验1)
319	山西省	2009年山西省冬小麦不同施氮量及氮肥分配方式对作物产量及环境的影响(试验1)
320	山西省	2009年山西省冬小麦不同施氮量及氮肥分配方式对作物产量及环境的影响(试验1)			4.24167			22.5135
321	山西省	2009年山西省冬小麦不同施氮量及氮肥分配方式对作物产量及环境的影响(试验1)			6.19867			46.2567
322	山西省	2009年山西省冬小麦不同施氮量及氮肥分配方式对作物产量及环境的影响(试验1)			8.45967			21.7718
323	山西省	2009年山西省冬小麦不同施氮量及氮肥分配方式对作物产量及环境的影响(试验1)						2.93667
324	山西省	2009年山西省冬小麦不同施氮量及氮肥分配方式对作物产量及环境的影响(试验1)			9.66383			31.5763
325	山西省	2009年山西省冬小麦不同施氮量及氮肥分配方式对作物产量及环境的影响(试验1)			6.91833			18.3388
326	山西省	2009年山西省冬小麦不同施氮量及氮肥分配方式对作物产量及环境的影响(试验1)			9.41683			36.3115
327	山西省	2009年山西省冬小麦不同施氮量及氮肥分配方式对作物产量及环境的影响(试验1)						3.25942
328	山西省	2009年山西省冬小麦不同施氮量及氮肥分配方式对作物产量及环境的影响(试验1)			3.05183			19.2524
329	山西省	2009年山西省冬小麦不同施氮量及氮肥分配方式对作物产量及环境的影响(试验1)			2.49133			17.5563
330	山西省	2009年山西省冬小麦不同施氮量及氮肥分配方式对作物产量及环境的影响(试验1)			7.52633			26.5309
331	山西省	2009年山西省冬小麦不同施氮量及氮肥分配方式对作物产量及环境的影响(试验1)			2.51033			11.3303
332	山西省	2009年山西省冬小麦不同施氮量及氮肥分配方式对作物产量及环境的影响(试验1)			4.40083			21.6665
333	山西省	2009年山西省冬小麦不同施氮量及氮肥分配方式对作物产量及环境的影响(试验1)			3.87833			22.5
334	山西省	2009年山西省冬小麦不同施氮量及氮肥分配方式对作物产量及环境的影响(试验1)			8.15333			34.0063
335	山西省	2009年山西省冬小麦不同施氮量及氮肥分配方式对作物产量及环境的影响(试验1)			7.46933			26.44
336	山西省	2009年山西省冬小麦不同施氮量及氮肥分配方式对作物产量及环境的影响(试验1)			9.78022			33.4176
337	山西省	2009年山西省冬小麦不同施氮量及氮肥分配方式对作物产量及环境的影响(试验1)			8.17789			26.0692
338	山西省	2009年山西省冬小麦不同施氮量及氮肥分配方式对作物产量及环境的影响(试验1)			5.16322			26.055
339	山西省	2009年山西省冬小麦不同施氮量及氮肥分配方式对作物产量及环境的影响(试验1)			2.37656			13.7706
340	山西省	2009年山西省冬小麦不同施氮量及氮肥分配方式对作物产量及环境的影响(试验1)			9.78656			40.3271
341	山西省	2009年山西省冬小麦不同施氮量及氮肥分配方式对作物产量及环境的影响(试验1)			7.48756			31.474
342	山西省	2009年山西省冬小麦不同施氮量及氮肥分配方式对作物产量及环境的影响(试验1)			5.11889			27.0393
343	山西省	2009年山西省冬小麦不同施氮量及氮肥分配方式对作物产量及环境的影响(试验1)			6.03089			28.1787
344	山西省	2009年山西省冬小麦不同施氮量及氮肥分配方式对作物产量及环境的影响(试验1)			8.55156			30.208
345	山西省	2009年山西省冬小麦不同施氮量及氮肥分配方式对作物产量及环境的影响(试验1)			13.3649			38.4029
346	山西省	2009年山西省冬小麦不同施氮量及氮肥分配方式对作物产量及环境的影响(试验1)			11.1356			39.1389
347	山西省	2009年山西省冬小麦不同施氮量及氮肥分配方式对作物产量及环境的影响(试验1)			8.67822			27.8791
348	山西省	2009年山西省冬小麦不同施氮量及氮肥分配方式对作物产量及环境的影响(试验1)			9.66267			29.1401
349	山西省	2009年山西省冬小麦不同施氮量及氮肥分配方式对作物产量及环境的影响(试验1)			9.08792			26.298
350	山西省	2009年山西省冬小麦不同施氮量及氮肥分配方式对作物产量及环境的影响(试验1)			6.78892			22.3948
351	山西省	2009年山西省冬小麦不同施氮量及氮肥分配方式对作物产量及环境的影响(试验1)			4.71792			18.8051
352	山西省	2009年山西省冬小麦不同施氮量及氮肥分配方式对作物产量及环境的影响(试验1)			4.97893			20.8711
353	山西省	2009年山西省冬小麦不同施氮量及氮肥分配方式对作物产量及环境的影响(试验1)			5.83773			24.9369
354	山西省	2009年山西省冬小麦不同施氮量及氮肥分配方式对作物产量及环境的影响(试验1)			1.33473			11.7274
355	山西省	2009年山西省冬小麦不同施氮量及氮肥分配方式对作物产量及环境的影响(试验1)			3.61473			18.9902
356	山西省	2009年山西省冬小麦养分限制因子研究(试验3)			2.89886	2.79029	4.944	10.6852	13.6574	14.3172
357	山西省	2009年山西省冬小麦养分限制因子研究(试验3)			4.00629	9.576	12.582	19.6035	22.9844	30.49
358	山西省	2009年山西省冬小麦养分限制因子研究(试验3)			3.55571	5.96057	3.22133	9.37529	15.0346	14.4428
359	山西省	2009年山西省冬小麦养分限制因子研究(试验3)
360	山西省	2009年山西省冬小麦养分限制因子研究(试验3)
361	山西省	2009年山西省冬小麦养分限制因子研究(试验3)
362	山西省	2009年山西省冬小麦养分限制因子研究(试验3)
363	山西省	2009年山西省冬小麦养分限制因子研究(试验3)
364	山西省	2009年山西省冬小麦养分限制因子研究(试验3)
365	山西省	2009年山西省冬小麦养分限制因子研究(试验3)
366	山西省	2009年山西省冬小麦养分限制因子研究(试验3)
367	山西省	2009年山西省冬小麦养分限制因子研究(试验3)
368	山西省	2009年山西省冬小麦养分限制因子研究(试验3)
369	山西省	2009年山西省冬小麦养分限制因子研究(试验3)			0.584762			3.15778
370	山西省	2009年山西省冬小麦养分限制因子研究(试验3)			3.95952			13.2829
371	山西省	2009年山西省冬小麦养分限制因子研究(试验3)
372	山西省	2009年山西省冬小麦养分限制因子研究(试验3)
373	山西省	2009年山西省冬小麦养分限制因子研究(试验3)
374	山西省	2009年山西省冬小麦养分限制因子研究(试验3)
375	山西省	2009年山西省冬小麦养分限制因子研究(试验3)
376	山西省	2009年山西省冬小麦养分限制因子研究(试验3)
377	山西省	2009年山西省冬小麦高效施肥技术集成研究(试验4)
381	山西省	2009年山西省冬小麦高效施肥技术集成研究(试验4)
385	山西省	2009年山西省冬小麦高效施肥技术集成研究(试验4)
389	山西省	2009年山西省冬小麦高效施肥技术集成研究(试验4)
393	山西省	2009年山西省冬小麦高效施肥技术集成研究(试验4)
397	山西省	2009年山西省冬小麦高效施肥技术集成研究(试验4)
401	山西省	2009年山西省冬小麦氮适宜用量研究(试验2)
402	山西省	2009年山西省冬小麦氮适宜用量研究(试验2)
403	山西省	2009年山西省冬小麦氮适宜用量研究(试验2)
404	山西省	2009年山西省冬小麦氮适宜用量研究(试验2)
405	山西省	2009年山西省冬小麦氮适宜用量研究(试验2)
406	山西省	2009年山西省冬小麦氮适宜用量研究(试验2)
407	山西省	2009年山西省冬小麦氮适宜用量研究(试验2)
408	山西省	2009年山西省冬小麦氮适宜用量研究(试验2)
413	山西省	2009年山西省冬小麦氮适宜用量研究(试验2)			7.24844			37.6142
414	山西省	2009年山西省冬小麦氮适宜用量研究(试验2)			6.80511			31.1486
415	山西省	2009年山西省冬小麦氮适宜用量研究(试验2)			5.89311			34.2223
416	山西省	2009年山西省冬小麦氮适宜用量研究(试验2)			12.6444			1.16956
421	山西省	2009年山西省冬小麦磷适宜用量研究(试验2)
425	山西省	2009年山西省冬小麦磷适宜用量研究(试验2)
433	山西省	2009年山西省冬小麦磷适宜用量研究(试验2)				9.85286			7.58789
441	山西省	2009年山西省冬小麦钾适宜用量研究(试验2)
445	山西省	2009年山西省冬小麦钾适宜用量研究(试验2)
453	山西省	2009年山西省冬小麦钾适宜用量研究(试验2)					13.794			33.1489
461	山西省	2009年山西省轮作条件下冬小麦养分耗竭后土壤恢复研究(试验6)			6.89689	15.3669	6.6492	38.1323	16.0726	19.1572
462	山西省	2009年山西省轮作条件下冬小麦养分耗竭后土壤恢复研究(试验6)			2.55222	10.1533	2.739	30.2667	15.8423	22.3787
465	山西省	2009年山西省轮作条件下冬小麦养分耗竭后土壤恢复研究(试验6)
466	山西省	2009年山西省轮作条件下冬小麦养分耗竭后土壤恢复研究(试验6)
469	山西省	2009年山西省轮作条件下冬小麦养分耗竭后土壤恢复研究(试验6)
470	山西省	2009年山西省轮作条件下冬小麦养分耗竭后土壤恢复研究(试验6)
473	山西省	2009年山西省轮作条件下冬小麦养分耗竭后土壤恢复研究(试验6)
474	山西省	2009年山西省轮作条件下冬小麦养分耗竭后土壤恢复研究(试验6)
477	山西省	2009年山西省轮作条件下冬小麦养分耗竭后土壤恢复研究(试验6)
478	山西省	2009年山西省轮作条件下冬小麦养分耗竭后土壤恢复研究(试验6)
481	山西省	2009年山西省轮作条件下冬小麦养分耗竭后土壤恢复研究(试验6)
482	山西省	2009年山西省轮作条件下冬小麦养分耗竭后土壤恢复研究(试验6)
485	山西省	2009年山西省在轮作条件下长期施用钾肥对冬小麦钾素循环与调控(试验5)
486	山西省	2009年山西省在轮作条件下长期施用钾肥对冬小麦钾素循环与调控(试验5)
489	山西省	2009年山西省在轮作条件下长期施用钾肥对冬小麦钾素循环与调控(试验5)					1.896			9.12232
490	山西省	2009年山西省在轮作条件下长期施用钾肥对冬小麦钾素循环与调控(试验5)								3.71135
493	山西省	2009年山西省在轮作条件下长期施用钾肥对冬小麦钾素循环与调控(试验5)
494	山西省	2009年山西省在轮作条件下长期施用钾肥对冬小麦钾素循环与调控(试验5)
497	山西省	2009年山西省在轮作条件下长期施用钾肥对冬小麦钾素循环与调控(试验5)					3.2032			15.8662
498	山西省	2009年山西省在轮作条件下长期施用钾肥对冬小麦钾素循环与调控(试验5)								6.94859
501	山西省	2008年山西省冬小麦－夏玉米轮作条件下养分限制因子研究01			32.9078	10.188	3.0525	79.774	13.2892	8.57552
502	山西省	2008年山西省冬小麦－夏玉米轮作条件下养分限制因子研究01			31.1978	8.136	1.5135	79.8176
505	山西省	2008年山西省冬小麦－夏玉米轮作条件下养分限制因子研究01
506	山西省	2008年山西省冬小麦－夏玉米轮作条件下养分限制因子研究01
509	山西省	2008年山西省冬小麦－夏玉米轮作条件下养分限制因子研究01
510	山西省	2008年山西省冬小麦－夏玉米轮作条件下养分限制因子研究01
513	山西省	2008年山西省冬小麦－夏玉米轮作条件下养分限制因子研究01
514	山西省	2008年山西省冬小麦－夏玉米轮作条件下养分限制因子研究01
517	山西省	2008年山西省冬小麦－夏玉米轮作条件下养分限制因子研究01
518	山西省	2008年山西省冬小麦－夏玉米轮作条件下养分限制因子研究01
521	山西省	2008年山西省冬小麦－夏玉米轮作条件下养分限制因子研究01
522	山西省	2008年山西省冬小麦－夏玉米轮作条件下养分限制因子研究01
523	山西省	2008年山西省冬小麦－夏玉米轮作条件下养分限制因子研究01
525	山西省	2004年山西省钾肥长期定位试验总结(试验1)
529	山西省	2004年山西省钾肥长期定位试验总结(试验1)					2.60333			14.6307
533	山西省	2004年山西省钾肥长期定位试验总结(试验1)
537	山西省	2004年山西省钾肥长期定位试验总结(试验1)					6.00667			18.1976
541	山西省	2008年山西省冬小麦－夏玉米长期施用钾肥下钾素循环与调控（小麦）
545	山西省	2008年山西省冬小麦－夏玉米长期施用钾肥下钾素循环与调控（小麦）					1.1856			8.88479
549	山西省	2008年山西省冬小麦－夏玉米长期施用钾肥下钾素循环与调控（小麦）
553	山西省	2008年山西省冬小麦－夏玉米长期施用钾肥下钾素循环与调控（小麦）					6.6576			19.7321
557	山西省	2006年山西省临汾市长期施用钾肥下冬小麦钾素循环与调控
558	山西省	2006年山西省临汾市长期施用钾肥下冬小麦钾素循环与调控
559	山西省	2006年山西省临汾市长期施用钾肥下冬小麦钾素循环与调控
560	山西省	2006年山西省临汾市长期施用钾肥下冬小麦钾素循环与调控
561	山西省	2006年山西省临汾市长期施用钾肥下冬小麦钾素循环与调控					5.81227			24.1051
562	山西省	2006年山西省临汾市长期施用钾肥下冬小麦钾素循环与调控					1.86027			13.3045
563	山西省	2006年山西省临汾市长期施用钾肥下冬小麦钾素循环与调控					5.58427			22.9258
564	山西省	2006年山西省临汾市长期施用钾肥下冬小麦钾素循环与调控					5.05987			14.2982
565	山西省	2006年山西省临汾市长期施用钾肥下冬小麦钾素循环与调控
566	山西省	2006年山西省临汾市长期施用钾肥下冬小麦钾素循环与调控
567	山西省	2006年山西省临汾市长期施用钾肥下冬小麦钾素循环与调控
568	山西省	2006年山西省临汾市长期施用钾肥下冬小麦钾素循环与调控
569	山西省	2006年山西省临汾市长期施用钾肥下冬小麦钾素循环与调控					5.07507			4.29592
570	山西省	2006年山西省临汾市长期施用钾肥下冬小麦钾素循环与调控					8.47227			28.0733
571	山西省	2006年山西省临汾市长期施用钾肥下冬小麦钾素循环与调控					13.1463			31.5652
572	山西省	2006年山西省临汾市长期施用钾肥下冬小麦钾素循环与调控					8.44947			19.468
573	山西省	2010年冬小麦-夏玉米轮作氮肥调控技术研究（小麦）
574	山西省	2010年冬小麦-夏玉米轮作氮肥调控技术研究（小麦）
575	山西省	2010年冬小麦-夏玉米轮作氮肥调控技术研究（小麦）
576	山西省	2010年冬小麦-夏玉米轮作氮肥调控技术研究（小麦）
577	山西省	2010年冬小麦-夏玉米轮作氮肥调控技术研究（小麦）			3.29798			11.2052
578	山西省	2010年冬小麦-夏玉米轮作氮肥调控技术研究（小麦）			7.01655			18.8967
579	山西省	2010年冬小麦-夏玉米轮作氮肥调控技术研究（小麦）			5.00119			15.6976
580	山西省	2010年冬小麦-夏玉米轮作氮肥调控技术研究（小麦）			7.07762			21.693
581	山西省	2010年冬小麦-夏玉米轮作氮肥调控技术研究（小麦）			4.94614			22.9228
582	山西省	2010年冬小麦-夏玉米轮作氮肥调控技术研究（小麦）			5.77249			23.3967
583	山西省	2010年冬小麦-夏玉米轮作氮肥调控技术研究（小麦）			4.9582			22.6536
584	山西省	2010年冬小麦-夏玉米轮作氮肥调控技术研究（小麦）			6.23693			24.1471
585	山西省	2010年冬小麦-夏玉米轮作氮肥调控技术研究（小麦）			3.56667			9.183
586	山西省	2010年冬小麦-夏玉米轮作氮肥调控技术研究（小麦）			5.52095			14.8994
587	山西省	2010年冬小麦-夏玉米轮作氮肥调控技术研究（小麦）			2.26381			5.61406
588	山西省	2010年冬小麦-夏玉米轮作氮肥调控技术研究（小麦）			2.91524			7.09564
589	山西省	2010年冬小麦-夏玉米轮作氮肥调控技术研究（小麦）			1.85567			9.77616
590	山西省	2010年冬小麦-夏玉米轮作氮肥调控技术研究（小麦）			3.86424			16.501
591	山西省	2010年冬小麦-夏玉米轮作氮肥调控技术研究（小麦）			2.79333			12.6213
592	山西省	2010年冬小麦-夏玉米轮作氮肥调控技术研究（小麦）			2.79333			12.0566
593	山西省	2010年冬小麦-夏玉米轮作氮肥调控技术研究（小麦）			0.787222			3.42404
594	山西省	2010年冬小麦-夏玉米轮作氮肥调控技术研究（小麦）			1.33008			6.07582
595	山西省	2010年冬小麦-夏玉米轮作氮肥调控技术研究（小麦）			1.31651			5.05554
596	山西省	2010年冬小麦-夏玉米轮作氮肥调控技术研究（小麦）			1.57437			7.04562
597	山西省	2006年冬小麦/夏玉米轮作条件下冬小麦养分限制因子研究			15.2127	5.244	1.6701	35.7821	9.07526	7.85643
601	山西省	2006年冬小麦/夏玉米轮作条件下冬小麦养分限制因子研究
605	山西省	2006年冬小麦/夏玉米轮作条件下冬小麦养分限制因子研究
609	山西省	2006年冬小麦/夏玉米轮作条件下冬小麦养分限制因子研究
613	山西省	2006年冬小麦/夏玉米轮作条件下冬小麦养分限制因子研究
617	山西省	2006年冬小麦/夏玉米轮作条件下冬小麦养分限制因子研究
440	山东省	2006年山东省主要土类小麦施肥长期定位试验（棕壤）
443	山东省	2006年山东省主要土类小麦施肥长期定位试验（棕壤）
446	山东省	2006年山东省主要土类小麦施肥长期定位试验（棕壤）
449	山东省	2006年山东省主要土类小麦施肥长期定位试验（棕壤）
452	山东省	2006年山东省主要土类小麦施肥长期定位试验（棕壤）
455	山东省	2006年山东省主要土类小麦施肥长期定位试验（棕壤）			14.4315	22.8913	3.18733	42.8059	39.1692	25.9558
458	山东省	2006年山东省主要土类小麦施肥长期定位试验（棕壤）			22.3911			68.3367	38.8516
461	山东省	2006年山东省主要土类小麦施肥长期定位试验（棕壤）			15.4952			49.5478
520	山东省	2006年山东省小麦平衡施肥试验（海阳杜格庄村）
521	山东省	2006年山东省小麦平衡施肥试验（海阳杜格庄村）
522	山东省	2006年山东省小麦平衡施肥试验（海阳杜格庄村）
523	山东省	2006年山东省小麦平衡施肥试验（海阳杜格庄村）					6.85
524	山东省	2006年山东省小麦平衡施肥试验（海阳杜格庄村）					9.55833			12.9875
525	山东省	2006年山东省小麦平衡施肥试验（海阳杜格庄村）					6.725			22.9706
526	山东省	2006年山东省小麦平衡施肥试验（海阳杜格庄村）					7.92778
527	山东省	2006年山东省小麦平衡施肥试验（海阳杜格庄村）					8.98333			8.07399
528	山东省	2006年山东省小麦平衡施肥试验（海阳杜格庄村）					8.20556			32.3896
529	山东省	2006年山东省小麦平衡施肥试验（海阳杜格庄村）					6.57083			7.90222
530	山东省	2006年山东省小麦平衡施肥试验（海阳杜格庄村）					5.4875			12.1501
531	山东省	2006年山东省小麦平衡施肥试验（海阳杜格庄村）					6.8625			17.2036
532	山东省	2006年山东省小麦平衡施肥示范（海阳杜格庄村）
533	山东省	2006年山东省小麦平衡施肥示范（海阳杜格庄村）					6.67333			25.6376
534	山东省	2006年山东省主要土类小麦施肥长期定位试验（褐土）
537	山东省	2006年山东省主要土类小麦施肥长期定位试验（褐土）
540	山东省	2006年山东省主要土类小麦施肥长期定位试验（褐土）
543	山东省	2006年山东省主要土类小麦施肥长期定位试验（褐土）
546	山东省	2006年山东省主要土类小麦施肥长期定位试验（褐土）
549	山东省	2006年山东省主要土类小麦施肥长期定位试验（褐土）			9.65227	26.4273	12.2927	31.234	48.6066
552	山东省	2006年山东省主要土类小麦施肥长期定位试验（褐土）			17.3422			55.0562	48.697
555	山东省	2006年山东省主要土类小麦施肥长期定位试验（褐土）			9.4739			31.6532
561	山东省	2007年山东省小麦养分限制因子试验（海阳市成家）
562	山东省	2007年山东省小麦养分限制因子试验（海阳市成家）
563	山东省	2007年山东省小麦养分限制因子试验（海阳市成家）
564	山东省	2007年山东省小麦养分限制因子试验（海阳市成家）			8.66667		11.6083	24.3153		34.1185
565	山东省	2007年山东省小麦养分限制因子试验（海阳市成家）			8.01042		10.2958	17.9806		25.2366
566	山东省	2007年山东省小麦养分限制因子试验（海阳市成家）			7.16667		8.60833	8.21046	14.9514	4.40329
567	山东省	2007年山东省小麦养分限制因子试验（海阳市成家）
568	山东省	2007年山东省小麦养分限制因子试验（海阳市成家）
569	山东省	2007年山东省小麦养分限制因子试验（海阳市成家）
570	山东省	2007年山东省小麦养分限制因子试验（海阳市成家）
571	山东省	2007年山东省小麦养分限制因子试验（海阳市成家）
572	山东省	2007年山东省小麦养分限制因子试验（海阳市成家）
573	山东省	2007年山东省小麦养分限制因子试验（海阳市成家）
574	山东省	2007年山东省小麦养分限制因子试验（海阳市成家）
575	山东省	2007年山东省小麦养分限制因子试验（海阳市成家）
576	山东省	2007年山东省小麦养分限制因子试验（海阳市成家）			6.16	10.4978	10.4978	24.9476	2.69706	10.0114
577	山东省	2007年山东省小麦养分限制因子试验（海阳市成家）			8.72	13.0578	13.0578	36.8057	5.40094	12.5738
578	山东省	2007年山东省小麦养分限制因子试验（海阳市成家）			12.1333	16.4711	16.4711	38.898	8.32436	6.28475
579	山东省	2007年山东省小麦养分限制因子试验（海阳市成家）
580	山东省	2007年山东省小麦养分限制因子试验（海阳市成家）
581	山东省	2007年山东省小麦养分限制因子试验（海阳市成家）
582	山东省	2007年山东省小麦养分限制因子试验（海阳市成家）
583	山东省	2007年山东省小麦养分限制因子试验（海阳市成家）
584	山东省	2007年山东省小麦养分限制因子试验（海阳市成家）
585	山东省	2007年山东省小麦养分限制因子试验（海阳市成家）
586	山东省	2007年山东省小麦养分限制因子试验（海阳市成家）
587	山东省	2007年山东省小麦养分限制因子试验（海阳市成家）
594	山东省	2008年山东省冬小麦养分吸收规律研究（青州廉颇村）
600	山东省	2008年山东省冬小麦养分吸收规律研究（青州廉颇村）
606	山东省	2008年山东省冬小麦养分吸收规律研究（青州廉颇村）
614	山东省	2008年山东省冬小麦养分吸收规律研究（青州廉颇村）
618	山东省	2008年山东省冬小麦养分吸收规律研究（青州廉颇村）
626	山东省	2008年山东省冬小麦养分吸收规律研究（青州廉颇村）
632	山东省	2008年山东省冬小麦养分吸收规律研究（青州廉颇村）
638	山东省	2008年山东省冬小麦养分吸收规律研究（青州廉颇村）
642	山东省	2008年山东省钾肥不同基追比对小麦/玉米养分需求与供给的影响研究（小麦，青州廉颇村）
643	山东省	2008年山东省钾肥不同基追比对小麦/玉米养分需求与供给的影响研究（小麦，青州廉颇村）
644	山东省	2008年山东省钾肥不同基追比对小麦/玉米养分需求与供给的影响研究（小麦，青州廉颇村）
645	山东省	2008年山东省钾肥不同基追比对小麦/玉米养分需求与供给的影响研究（小麦，青州廉颇村）					7.94167			23.9715
646	山东省	2008年山东省钾肥不同基追比对小麦/玉米养分需求与供给的影响研究（小麦，青州廉颇村）					6.44167			57.9734
647	山东省	2008年山东省钾肥不同基追比对小麦/玉米养分需求与供给的影响研究（小麦，青州廉颇村）					6.775			32.2193
648	山东省	2008年山东省钾肥不同基追比对小麦/玉米养分需求与供给的影响研究（小麦，青州廉颇村）					3.275			10.2306
649	山东省	2008年山东省钾肥不同基追比对小麦/玉米养分需求与供给的影响研究（小麦，青州廉颇村）					2.10833			26.3798
650	山东省	2008年山东省钾肥不同基追比对小麦/玉米养分需求与供给的影响研究（小麦，青州廉颇村）					0.275			35.1273
651	山东省	2008年山东省钾肥不同基追比对小麦/玉米养分需求与供给的影响研究（小麦，青州廉颇村）					2.44167			11.1346
652	山东省	2008年山东省钾肥不同基追比对小麦/玉米养分需求与供给的影响研究（小麦，青州廉颇村）					2.10833			16.7716
653	山东省	2008年山东省钾肥不同基追比对小麦/玉米养分需求与供给的影响研究（小麦，青州廉颇村）					5.94167			40.7738
654	山东省	2008年山东省氮肥不同基追比对小麦/玉米养分需求与供给的影响研究（小麦，青州廉颇村）
655	山东省	2008年山东省氮肥不同基追比对小麦/玉米养分需求与供给的影响研究（小麦，青州廉颇村）
656	山东省	2008年山东省氮肥不同基追比对小麦/玉米养分需求与供给的影响研究（小麦，青州廉颇村）
657	山东省	2008年山东省氮肥不同基追比对小麦/玉米养分需求与供给的影响研究（小麦，青州廉颇村）			4.51141			23.8214
658	山东省	2008年山东省氮肥不同基追比对小麦/玉米养分需求与供给的影响研究（小麦，青州廉颇村）			3.41192			26.5219
659	山东省	2008年山东省氮肥不同基追比对小麦/玉米养分需求与供给的影响研究（小麦，青州廉颇村）			2.93712			12.9105
660	山东省	2008年山东省氮肥不同基追比对小麦/玉米养分需求与供给的影响研究（小麦，青州廉颇村）			5.88882			28.324
661	山东省	2008年山东省氮肥不同基追比对小麦/玉米养分需求与供给的影响研究（小麦，青州廉颇村）			4.41905			27.2298
662	山东省	2008年山东省氮肥不同基追比对小麦/玉米养分需求与供给的影响研究（小麦，青州廉颇村）			3.95559			13.0373
663	山东省	2008年山东省氮肥不同基追比对小麦/玉米养分需求与供给的影响研究（小麦，青州廉颇村）			7.62517			23.7671
664	山东省	2008年山东省氮肥不同基追比对小麦/玉米养分需求与供给的影响研究（小麦，青州廉颇村）			6.69907			25.2904
665	山东省	2008年山东省氮肥不同基追比对小麦/玉米养分需求与供给的影响研究（小麦，青州廉颇村）			5.20579			20.0179
666	山东省	2008年山东省氮肥不同基追比对小麦/玉米养分需求与供给的影响研究（小麦，青州廉颇村）			6.22467			19.286
667	山东省	2008年山东省氮肥不同基追比对小麦/玉米养分需求与供给的影响研究（小麦，青州廉颇村）			4.90479			15.6272
668	山东省	2008年山东省氮肥不同基追比对小麦/玉米养分需求与供给的影响研究（小麦，青州廉颇村）			5.40268			15.7819
672	山东省	2009年山东省小麦返青期和拔节期追肥SPAD阈值的确定试验研究（青州市廉颇村）
678	山东省	2009年山东省小麦返青期和拔节期追肥SPAD阈值的确定试验研究（青州市廉颇村）
681	山东省	2009年山东省小麦返青期和拔节期追肥SPAD阈值的确定试验研究（青州市廉颇村）
690	山东省	2009年山东省小麦返青期和拔节期追肥SPAD阈值的确定试验研究（青州市廉颇村）
696	山东省	2009年山东省小麦返青期和拔节期追肥SPAD阈值的确定试验研究（青州市廉颇村）			2.17833			14.9108
704	山东省	2009年山东省小麦返青期和拔节期追肥SPAD阈值的确定试验研究（青州市廉颇村）			5.49833			8.99365
705	山东省	2009年山东省小麦返青期和拔节期追肥SPAD阈值的确定试验研究（青州市廉颇村）			3.34333			24.2808
714	山东省	2009年山东省小麦返青期和拔节期追肥SPAD阈值的确定试验研究（青州市廉颇村）			3.695			26.5049
720	山东省	2009年山东省小麦返青期和拔节期追肥SPAD阈值的确定试验研究（青州市廉颇村）			6.6725			21.1723
728	山东省	2009年山东省小麦返青期和拔节期追肥SPAD阈值的确定试验研究（青州市廉颇村）			5.85167			11.0007
729	山东省	2009年山东省小麦返青期和拔节期追肥SPAD阈值的确定试验研究（青州市廉颇村）			6.62417			14.6658
738	山东省	2009年山东省小麦返青期和拔节期追肥SPAD阈值的确定试验研究（青州市廉颇村）			7.66083			38.9283
744	山东省	2009年山东省小麦返青期和拔节期追肥SPAD阈值的确定试验研究（青州市廉颇村）			4.89944			14.681
752	山东省	2009年山东省小麦返青期和拔节期追肥SPAD阈值的确定试验研究（青州市廉颇村）			5.44611			25.0451
756	山东省	2009年山东省小麦返青期和拔节期追肥SPAD阈值的确定试验研究（青州市廉颇村）			5.72167			26.8585
762	山东省	2009年山东省小麦返青期和拔节期追肥SPAD阈值的确定试验研究（青州市廉颇村）			5.24278			30.4217
768	山东省	2009年山东省小麦返青期和拔节期追肥SPAD阈值的确定试验研究（青州市廉颇村）			5.585			17.9257
776	山东省	2009年山东省小麦返青期和拔节期追肥SPAD阈值的确定试验研究（青州市廉颇村）			5.14833			21.9741
780	山东省	2009年山东省小麦返青期和拔节期追肥SPAD阈值的确定试验研究（青州市廉颇村）			4.60292			17.3752
786	山东省	2009年山东省小麦返青期和拔节期追肥SPAD阈值的确定试验研究（青州市廉颇村）			5.08708			17.9068
792	山东省	2009年山东省小麦返青期和拔节期追肥SPAD阈值的确定试验研究（青州市廉颇村）			4.01567			15.3211
800	山东省	2009年山东省小麦返青期和拔节期追肥SPAD阈值的确定试验研究（青州市廉颇村）			4.49533			13.7203
804	山东省	2009年山东省小麦返青期和拔节期追肥SPAD阈值的确定试验研究（青州市廉颇村）			3.639			12.3111
812	山东省	2009年山东省小麦返青期和拔节期追肥SPAD阈值的确定试验研究（青州市廉颇村）			3.3			15.4238
817	山东省	2009年山东省基于Nmin值的基肥用量与比例的确定小麦试验研究（青州市廉颇村）
821	山东省	2009年山东省基于Nmin值的基肥用量与比例的确定小麦试验研究（青州市廉颇村）
828	山东省	2009年山东省基于Nmin值的基肥用量与比例的确定小麦试验研究（青州市廉颇村）
831	山东省	2009年山东省基于Nmin值的基肥用量与比例的确定小麦试验研究（青州市廉颇村）
841	山东省	2009年山东省基于Nmin值的基肥用量与比例的确定小麦试验研究（青州市廉颇村）			3.335			11.3526
845	山东省	2009年山东省基于Nmin值的基肥用量与比例的确定小麦试验研究（青州市廉颇村）			4.54833			17.5323
853	山东省	2009年山东省基于Nmin值的基肥用量与比例的确定小麦试验研究（青州市廉颇村）			3.79583			14.1223
855	山东省	2009年山东省基于Nmin值的基肥用量与比例的确定小麦试验研究（青州市廉颇村）			4.0875			14.7891
865	山东省	2009年山东省基于Nmin值的基肥用量与比例的确定小麦试验研究（青州市廉颇村）			5.85569			7.57087
869	山东省	2009年山东省基于Nmin值的基肥用量与比例的确定小麦试验研究（青州市廉颇村）			6.01167			25.8873
877	山东省	2009年山东省基于Nmin值的基肥用量与比例的确定小麦试验研究（青州市廉颇村）			6.8925			16.3071
881	山东省	2009年山东省基于Nmin值的基肥用量与比例的确定小麦试验研究（青州市廉颇村）			5.84917			21.9163
890	山东省	2009年山东省基于Nmin值的基肥用量与比例的确定小麦试验研究（青州市廉颇村）			7.69167			24.6468
893	山东省	2009年山东省基于Nmin值的基肥用量与比例的确定小麦试验研究（青州市廉颇村）			8.6			24.99
901	山东省	2009年山东省基于Nmin值的基肥用量与比例的确定小麦试验研究（青州市廉颇村）			7.5425			12.195
905	山东省	2009年山东省基于Nmin值的基肥用量与比例的确定小麦试验研究（青州市廉颇村）			6.8575			22.6705
909	山东省	2009年山东省基于Nmin值的基肥用量与比例的确定小麦试验研究（青州市廉颇村）			2.94167			13.5963
918	山东省	2009年山东省基于Nmin值的基肥用量与比例的确定小麦试验研究（青州市廉颇村）			3.07722			10.2091
925	山东省	2009年山东省基于Nmin值的基肥用量与比例的确定小麦试验研究（青州市廉颇村）			2.49444			11.3298
929	山东省	2009年山东省基于Nmin值的基肥用量与比例的确定小麦试验研究（青州市廉颇村）			2.47222			17.7042
933	山东省	2009年山东省基于Nmin值的基肥用量与比例的确定小麦试验研究（青州市廉颇村）			5.39889			19.5398
942	山东省	2009年山东省基于Nmin值的基肥用量与比例的确定小麦试验研究（青州市廉颇村）			5.95889			14.3999
950	山东省	2009年山东省基于Nmin值的基肥用量与比例的确定小麦试验研究（青州市廉颇村）			4.86611			21.0544
953	山东省	2009年山东省基于Nmin值的基肥用量与比例的确定小麦试验研究（青州市廉颇村）			5.94056			17.5391
957	山东省	2009年山东省基于Nmin值的基肥用量与比例的确定小麦试验研究（青州市廉颇村）			7.255			40.9413
966	山东省	2009年山东省基于Nmin值的基肥用量与比例的确定小麦试验研究（青州市廉颇村）			6.41056			26.2836
969	山东省	2009年山东省基于Nmin值的基肥用量与比例的确定小麦试验研究（青州市廉颇村）			7.02056			26.8444
978	山东省	2009年山东省基于Nmin值的基肥用量与比例的确定小麦试验研究（青州市廉颇村）			6.45111			32.4084
981	山东省	2008年山东省小麦-玉米养分限制因子定位试验研究（小麦，青州廉颇村）			2.55596	2.75669	6.5292	15.5931	0.739617	40.4653
982	山东省	2008年山东省小麦-玉米养分限制因子定位试验研究（小麦，青州廉颇村）			3.28009	4.78424	9.06364	21.4665	14.8507	27.5377
983	山东省	2008年山东省小麦-玉米养分限制因子定位试验研究（小麦，青州廉颇村）			2.20177	1.76496	5.28953	20.1279	8.0439	19.0599
984	山东省	2009年山东省基于土壤测试和目标产量的OPT小麦试验研究（青州市廉颇村）			5.41792	2.284	4.37	19.405	8.26721
985	山东省	2009年山东省基于土壤测试和目标产量的OPT小麦试验研究（青州市廉颇村）			5.605	2.88267	4.86889	27.04	7.07125	35.1661
986	山东省	2009年山东省基于土壤测试和目标产量的OPT小麦试验研究（青州市廉颇村）			5.045	1.09067	3.37556	18.9937	12.9028	9.20109
987	山东省	2009年山东省基于土壤测试和目标产量的OPT小麦试验研究（青州市廉颇村）
988	山东省	2009年山东省基于土壤测试和目标产量的OPT小麦试验研究（青州市廉颇村）
989	山东省	2009年山东省基于土壤测试和目标产量的OPT小麦试验研究（青州市廉颇村）
990	山东省	2009年山东省基于土壤测试和目标产量的OPT小麦试验研究（青州市廉颇村）
991	山东省	2009年山东省基于土壤测试和目标产量的OPT小麦试验研究（青州市廉颇村）
992	山东省	2009年山东省基于土壤测试和目标产量的OPT小麦试验研究（青州市廉颇村）
993	山东省	2009年山东省基于土壤测试和目标产量的OPT小麦试验研究（青州市廉颇村）
994	山东省	2009年山东省基于土壤测试和目标产量的OPT小麦试验研究（青州市廉颇村）
995	山东省	2009年山东省基于土壤测试和目标产量的OPT小麦试验研究（青州市廉颇村）
996	山东省	2009年山东省基于土壤测试和目标产量的OPT小麦试验研究（青州市廉颇村）			4.48333			16.943
997	山东省	2009年山东省基于土壤测试和目标产量的OPT小麦试验研究（青州市廉颇村）			6.22014			27.7354
998	山东省	2009年山东省基于土壤测试和目标产量的OPT小麦试验研究（青州市廉颇村）			5.62569			12.0935
999	山东省	2009年山东省基于土壤测试和目标产量的OPT小麦试验研究（青州市廉颇村）
1000	山东省	2009年山东省基于土壤测试和目标产量的OPT小麦试验研究（青州市廉颇村）
1001	山东省	2009年山东省基于土壤测试和目标产量的OPT小麦试验研究（青州市廉颇村）
1002	山东省	2009年山东省基于土壤测试和目标产量的OPT小麦试验研究（青州市廉颇村）
1003	山东省	2009年山东省基于土壤测试和目标产量的OPT小麦试验研究（青州市廉颇村）
1004	山东省	2009年山东省基于土壤测试和目标产量的OPT小麦试验研究（青州市廉颇村）
1011	山东省	2008年山东省小麦-玉米养分限制因子定位试验研究（小麦，青州廉颇村）
1012	山东省	2008年山东省小麦-玉米养分限制因子定位试验研究（小麦，青州廉颇村）
1013	山东省	2008年山东省小麦-玉米养分限制因子定位试验研究（小麦，青州廉颇村）
1014	山东省	2008年山东省小麦-玉米养分限制因子定位试验研究（小麦，青州廉颇村）
1015	山东省	2008年山东省小麦-玉米养分限制因子定位试验研究（小麦，青州廉颇村）
1016	山东省	2008年山东省小麦-玉米养分限制因子定位试验研究（小麦，青州廉颇村）
1017	山东省	2008年山东省小麦-玉米养分限制因子定位试验研究（小麦，青州廉颇村）
1018	山东省	2008年山东省小麦-玉米养分限制因子定位试验研究（小麦，青州廉颇村）
1019	山东省	2008年山东省小麦-玉米养分限制因子定位试验研究（小麦，青州廉颇村）
1020	山东省	2008年山东省小麦-玉米养分限制因子定位试验研究（小麦，青州廉颇村）
1021	山东省	2008年山东省小麦-玉米养分限制因子定位试验研究（小麦，青州廉颇村）
1022	山东省	2008年山东省小麦-玉米养分限制因子定位试验研究（小麦，青州廉颇村）
1023	山东省	2008年山东省小麦-玉米养分限制因子定位试验研究（小麦，青州廉颇村）
1024	山东省	2008年山东省小麦-玉米养分限制因子定位试验研究（小麦，青州廉颇村）
1025	山东省	2008年山东省小麦-玉米养分限制因子定位试验研究（小麦，青州廉颇村）
1027	山东省	2010年山东省基于Nmin值的基肥用量与比例的确定小麦试验研究（德州市平原县）
1032	山东省	2010年山东省基于Nmin值的基肥用量与比例的确定小麦试验研究（德州市平原县）
1037	山东省	2010年山东省基于Nmin值的基肥用量与比例的确定小麦试验研究（德州市平原县）
1043	山东省	2010年山东省基于Nmin值的基肥用量与比例的确定小麦试验研究（德州市平原县）			3.4275
1049	山东省	2010年山东省基于Nmin值的基肥用量与比例的确定小麦试验研究（德州市平原县）			4.81667			4.21462
1054	山东省	2010年山东省基于Nmin值的基肥用量与比例的确定小麦试验研究（德州市平原县）						5.15212
1059	山东省	2010年山东省基于Nmin值的基肥用量与比例的确定小麦试验研究（德州市平原县）			6.48333			15.5924
1064	山东省	2010年山东省基于Nmin值的基肥用量与比例的确定小麦试验研究（德州市平原县）			8.98333			15.6184
1069	山东省	2010年山东省基于Nmin值的基肥用量与比例的确定小麦试验研究（德州市平原县）			10.0942			26.3718
1075	山东省	2010年山东省基于Nmin值的基肥用量与比例的确定小麦试验研究（德州市平原县）			9.81667			20.2986
1080	山东省	2010年山东省基于Nmin值的基肥用量与比例的确定小麦试验研究（德州市平原县）			12.0392			13.4786
1081	山东省	2010年山东省基于Nmin值的基肥用量与比例的确定小麦试验研究（德州市平原县）			9.53917			30.0938
1086	山东省	2010年山东省基于Nmin值的基肥用量与比例的确定小麦试验研究（德州市平原县）			3.02611			8.71833
1091	山东省	2010年山东省基于Nmin值的基肥用量与比例的确定小麦试验研究（德州市平原县）			1.915			12.2792
1097	山东省	2010年山东省基于Nmin值的基肥用量与比例的确定小麦试验研究（德州市平原县）			3.21111			6.20419
1102	山东省	2010年山东省基于Nmin值的基肥用量与比例的确定小麦试验研究（德州市平原县）			6.35944			16.2721
1107	山东省	2010年山东省基于Nmin值的基肥用量与比例的确定小麦试验研究（德州市平原县）			7.285			19.7604
1112	山东省	2010年山东省基于Nmin值的基肥用量与比例的确定小麦试验研究（德州市平原县）			8.02611			15.3381
1117	山东省	2010年山东省基于Nmin值的基肥用量与比例的确定小麦试验研究（德州市平原县）			9.32222			17.1315
1123	山东省	2010年山东省基于Nmin值的基肥用量与比例的确定小麦试验研究（德州市平原县）			10.9889			25.81
1129	山东省	2010年山东省基于Nmin值的基肥用量与比例的确定小麦试验研究（德州市平原县）			8.21111			21.5103
1135	山东省	2010年山东省小麦返青期和拔节期追肥SPAD阈值的确定试验研究（青州市廉颇村）
1140	山东省	2010年山东省小麦返青期和拔节期追肥SPAD阈值的确定试验研究（青州市廉颇村）
1145	山东省	2010年山东省小麦返青期和拔节期追肥SPAD阈值的确定试验研究（青州市廉颇村）
1150	山东省	2010年山东省小麦返青期和拔节期追肥SPAD阈值的确定试验研究（青州市廉颇村）			15.3783			12.0542
1155	山东省	2010年山东省小麦返青期和拔节期追肥SPAD阈值的确定试验研究（青州市廉颇村）			7.045			45.3707
1160	山东省	2010年山东省小麦返青期和拔节期追肥SPAD阈值的确定试验研究（青州市廉颇村）			8.155			27.3068
1161	山东省	2010年山东省小麦返青期和拔节期追肥SPAD阈值的确定试验研究（青州市廉颇村）			8.24417			20.0984
1166	山东省	2010年山东省小麦返青期和拔节期追肥SPAD阈值的确定试验研究（青州市廉颇村）			5.18917			22.4989
1171	山东省	2010年山东省小麦返青期和拔节期追肥SPAD阈值的确定试验研究（青州市廉颇村）			9.63333			27.4381
1177	山东省	2010年山东省小麦返青期和拔节期追肥SPAD阈值的确定试验研究（青州市廉颇村）			6.97778			13.1835
1182	山东省	2010年山东省小麦返青期和拔节期追肥SPAD阈值的确定试验研究（青州市廉颇村）			5.49611			19.9648
1188	山东省	2010年山东省小麦返青期和拔节期追肥SPAD阈值的确定试验研究（青州市廉颇村）			8.27389			27.4113
1193	山东省	2010年山东省小麦返青期和拔节期追肥SPAD阈值的确定试验研究（青州市廉颇村）			7.31667			17.1483
1199	山东省	2010年山东省小麦返青期和拔节期追肥SPAD阈值的确定试验研究（青州市廉颇村）			6.62208			15.322
1204	山东省	2010年山东省小麦返青期和拔节期追肥SPAD阈值的确定试验研究（青州市廉颇村）			8.15			24.4216
1210	山东省	2010年山东省小麦返青期和拔节期追肥SPAD阈值的确定试验研究（青州市廉颇村）			6.07567			9.18806
1215	山东省	2010年山东省小麦返青期和拔节期追肥SPAD阈值的确定试验研究（青州市廉颇村）			5.18667			14.4829
1220	山东省	2010年山东省小麦返青期和拔节期追肥SPAD阈值的确定试验研究（青州市廉颇村）			7.07567			18.9468
1221	山东省	2010年山东省基于土壤测试和目标产量的OPT小麦试验研究（青州市廉颇村）			8.47222	20.0044	15.9259	19.3136	40.129	28.1829
1222	山东省	2010年山东省基于土壤测试和目标产量的OPT小麦试验研究（青州市廉颇村）			4.58333	7.56	5.55556	15.0103		34.9938
1223	山东省	2010年山东省基于土壤测试和目标产量的OPT小麦试验研究（青州市廉颇村）			5.69444	11.1156	8.51852	14.9188	27.0643	5.02011
1224	山东省	2010年山东省基于土壤测试和目标产量的OPT小麦试验研究（青州市廉颇村）
1225	山东省	2010年山东省基于土壤测试和目标产量的OPT小麦试验研究（青州市廉颇村）
1226	山东省	2010年山东省基于土壤测试和目标产量的OPT小麦试验研究（青州市廉颇村）
1227	山东省	2010年山东省基于土壤测试和目标产量的OPT小麦试验研究（青州市廉颇村）
1228	山东省	2010年山东省基于土壤测试和目标产量的OPT小麦试验研究（青州市廉颇村）
1229	山东省	2010年山东省基于土壤测试和目标产量的OPT小麦试验研究（青州市廉颇村）
1230	山东省	2010年山东省基于土壤测试和目标产量的OPT小麦试验研究（青州市廉颇村）
1231	山东省	2010年山东省基于土壤测试和目标产量的OPT小麦试验研究（青州市廉颇村）
1232	山东省	2010年山东省基于土壤测试和目标产量的OPT小麦试验研究（青州市廉颇村）
1233	山东省	2010年山东省基于土壤测试和目标产量的OPT小麦试验研究（青州市廉颇村）			9.72222			12.5352
1234	山东省	2010年山东省基于土壤测试和目标产量的OPT小麦试验研究（青州市廉颇村）			10.8796			24.5059
1235	山东省	2010年山东省基于土壤测试和目标产量的OPT小麦试验研究（青州市廉颇村）			8.33333			29.9875
1236	山东省	2010年山东省基于土壤测试和目标产量的OPT小麦试验研究（青州市廉颇村）
1237	山东省	2010年山东省基于土壤测试和目标产量的OPT小麦试验研究（青州市廉颇村）
1238	山东省	2010年山东省基于土壤测试和目标产量的OPT小麦试验研究（青州市廉颇村）
1239	山东省	2010年山东省基于土壤测试和目标产量的OPT小麦试验研究（青州市廉颇村）
1240	山东省	2010年山东省基于土壤测试和目标产量的OPT小麦试验研究（青州市廉颇村）
1241	山东省	2010年山东省基于土壤测试和目标产量的OPT小麦试验研究（青州市廉颇村）
337	河南省	2008-2009河南新坡小麦OPT试验			11.0111	11.3238	7.56476	35.4714	25.7694	11.766
338	河南省	2008-2009河南新坡小麦OPT试验			12.2389	13.4286	9.66952	40.9989	31.2787	13.3172
339	河南省	2008-2009河南新坡小麦OPT试验			13.0389	14.8	11.041	44.6476	25.9681	16.48
340	河南省	2008-2009河南新坡小麦OPT试验
341	河南省	2008-2009河南新坡小麦OPT试验
342	河南省	2008-2009河南新坡小麦OPT试验
343	河南省	2008-2009河南新坡小麦OPT试验
344	河南省	2008-2009河南新坡小麦OPT试验
345	河南省	2008-2009河南新坡小麦OPT试验
346	河南省	2008-2009河南新坡小麦OPT试验
347	河南省	2008-2009河南新坡小麦OPT试验
348	河南省	2008-2009河南新坡小麦OPT试验
349	河南省	2008-2009河南新坡小麦OPT试验
350	河南省	2008-2009河南新坡小麦OPT试验
351	河南省	2008-2009河南新坡小麦OPT试验
352	河南省	2008-2009河南新坡小麦OPT试验
353	河南省	2008-2009河南新坡小麦OPT试验
354	河南省	2008-2009河南新坡小麦OPT试验
355	河南省	2008-2009河南平陵小麦OPT试验			9.07556	10.1876	7.79714	31.8845	14.2536	14.9621
356	河南省	2008-2009河南平陵小麦OPT试验			10.0844	12.3495	9.95905	38.5421	28.8218	16.6453
357	河南省	2008-2009河南平陵小麦OPT试验			10.7467	13.7686	11.3781	40.5413	33.7558	20.0796
358	河南省	2008-2009河南平陵小麦OPT试验
359	河南省	2008-2009河南平陵小麦OPT试验
360	河南省	2008-2009河南平陵小麦OPT试验
361	河南省	2008-2009河南平陵小麦OPT试验
362	河南省	2008-2009河南平陵小麦OPT试验
363	河南省	2008-2009河南平陵小麦OPT试验
364	河南省	2008-2009河南平陵小麦OPT试验
365	河南省	2008-2009河南平陵小麦OPT试验
366	河南省	2008-2009河南平陵小麦OPT试验
367	河南省	2008-2009河南平陵小麦OPT试验
368	河南省	2008-2009河南平陵小麦OPT试验
369	河南省	2008-2009河南平陵小麦OPT试验
370	河南省	2008-2009河南平陵小麦OPT试验
371	河南省	2008-2009河南平陵小麦OPT试验
372	河南省	2008-2009河南平陵小麦OPT试验
373	河南省	2008-2009河南朱寨小麦OPT试验			8.94222	10.9714	7.68286	29.3971	37.4832	26.1614
374	河南省	2008-2009河南朱寨小麦OPT试验			9.93778	13.1048	9.81619	27.6974	34.7648	24.2984
375	河南省	2008-2009河南朱寨小麦OPT试验			10.5867	14.4952	11.2067	30.0754	38.4817	26.8698
376	河南省	2008-2009河南朱寨小麦OPT试验
377	河南省	2008-2009河南朱寨小麦OPT试验
378	河南省	2008-2009河南朱寨小麦OPT试验
379	河南省	2008-2009河南朱寨小麦OPT试验
380	河南省	2008-2009河南朱寨小麦OPT试验
381	河南省	2008-2009河南朱寨小麦OPT试验
382	河南省	2008-2009河南朱寨小麦OPT试验
383	河南省	2008-2009河南朱寨小麦OPT试验
384	河南省	2008-2009河南朱寨小麦OPT试验
385	河南省	2008-2009河南朱寨小麦OPT试验
386	河南省	2008-2009河南朱寨小麦OPT试验
387	河南省	2008-2009河南朱寨小麦OPT试验
388	河南省	2008-2009河南朱寨小麦OPT试验
389	河南省	2008-2009河南朱寨小麦OPT试验
390	河南省	2008-2009河南朱寨小麦OPT试验
391	河南省	2008-2009河南平陵小麦氮素用量试验
392	河南省	2008-2009河南平陵小麦氮素用量试验
393	河南省	2008-2009河南平陵小麦氮素用量试验
394	河南省	2008-2009河南平陵小麦氮素用量试验
395	河南省	2008-2009河南平陵小麦氮素用量试验
396	河南省	2008-2009河南平陵小麦氮素用量试验
397	河南省	2008-2009河南平陵小麦氮素用量试验			1.42963			3.18603
398	河南省	2008-2009河南平陵小麦氮素用量试验			2.68889			6.4421
399	河南省	2008-2009河南平陵小麦氮素用量试验			3.08148			8.27429
400	河南省	2008-2009河南平陵小麦氮素用量试验			2.37778			2.94144
401	河南省	2008-2009河南平陵小麦氮素用量试验			3.19444			7.63733
402	河南省	2008-2009河南平陵小麦氮素用量试验			3.88333			9.01244
403	河南省	2008-2009河南平陵小麦氮素用量试验			3.14222			19.4039
404	河南省	2008-2009河南平陵小麦氮素用量试验			3.57778			23.983
405	河南省	2008-2009河南平陵小麦氮素用量试验			3.93333			26.1163
406	河南省	2008-2009河南平陵小麦氮素用量试验			2.02963			4.3266
407	河南省	2008-2009河南平陵小麦氮素用量试验			2.47778			6.19256
408	河南省	2008-2009河南平陵小麦氮素用量试验			2.94444			7.60036
409	河南省	2008年河南省浚县冬小麦养分限制因子试验			4.14583	5.48381	4.09222	22.9869	20.467	68.8562
410	河南省	2008年河南省浚县冬小麦养分限制因子试验			4.75	6.86476	5.70333	31.1612		44.5312
411	河南省	2008年河南省浚县冬小麦养分限制因子试验			4.04167	5.24571	3.81444	34.7018	24.1338	85.4884
412	河南省	2008年河南省浚县冬小麦养分限制因子试验
413	河南省	2008年河南省浚县冬小麦养分限制因子试验
414	河南省	2008年河南省浚县冬小麦养分限制因子试验
415	河南省	2008年河南省浚县冬小麦养分限制因子试验
416	河南省	2008年河南省浚县冬小麦养分限制因子试验
417	河南省	2008年河南省浚县冬小麦养分限制因子试验
418	河南省	2008年河南省浚县冬小麦养分限制因子试验
419	河南省	2008年河南省浚县冬小麦养分限制因子试验
420	河南省	2008年河南省浚县冬小麦养分限制因子试验
421	河南省	2008年河南省浚县冬小麦养分限制因子试验
422	河南省	2008年河南省浚县冬小麦养分限制因子试验
423	河南省	2008年河南省浚县冬小麦养分限制因子试验
424	河南省	2008年河南省浚县冬小麦养分限制因子试验
425	河南省	2008年河南省浚县冬小麦养分限制因子试验
426	河南省	2008年河南省浚县冬小麦养分限制因子试验
427	河南省	2008年河南省浚县冬小麦氮肥基追比试验			5.11792			17.0098
428	河南省	2008年河南省浚县冬小麦氮肥基追比试验			3.63875			35.3951
429	河南省	2008年河南省浚县冬小麦氮肥基追比试验			4.34708			10.1957
430	河南省	2008年河南省浚县冬小麦氮肥基追比试验			4.9825			12.5098
431	河南省	2008年河南省浚县冬小麦氮肥基追比试验			2.67			30.8313
432	河南省	2008年河南省浚县冬小麦氮肥基追比试验			4.15958			20.6255
433	河南省	2008年河南省浚县冬小麦氮肥基追比试验
434	河南省	2008年河南省浚县冬小麦氮肥基追比试验
435	河南省	2008年河南省浚县冬小麦氮肥基追比试验
436	河南省	2008年河南省浚县冬小麦氮肥基追比试验			0.930417			8.49794
437	河南省	2008年河南省浚县冬小麦氮肥基追比试验			1.75333			10.7801
438	河南省	2008年河南省浚县冬小麦氮肥基追比试验			0.190833			8.39521
439	河南省	2008年河南省浚县冬小麦氮肥基追比试验			3.06583			9.96199
440	河南省	2008年河南省浚县冬小麦氮肥基追比试验			3.21167			20.3103
441	河南省	2008年河南省浚县冬小麦氮肥基追比试验			4.88875			8.42021
442	河南省	2008年河南省浚县冬小麦钾肥基追比试验
443	河南省	2008年河南省浚县冬小麦钾肥基追比试验
444	河南省	2008年河南省浚县冬小麦钾肥基追比试验
445	河南省	2008年河南省浚县冬小麦钾肥基追比试验					5.25333			42.3541
446	河南省	2008年河南省浚县冬小麦钾肥基追比试验					5.90333			26.4156
447	河南省	2008年河南省浚县冬小麦钾肥基追比试验					6.09222			55.4466
448	河南省	2008年河南省浚县冬小麦钾肥基追比试验					5.48111			26.7911
449	河南省	2008年河南省浚县冬小麦钾肥基追比试验					5.87			84.9817
450	河南省	2008年河南省浚县冬小麦钾肥基追比试验					10.3422			71.5198
451	河南省	2008年河南省浚县冬小麦钾肥基追比试验					3.00889			62.6225
452	河南省	2008年河南省浚县冬小麦钾肥基追比试验					2.59222			65.6103
453	河南省	2008年河南省浚县冬小麦钾肥基追比试验					2.34222			54.2395
454	河南省	2008年河南省浚县冬小麦需肥规律试验
455	河南省	2008年河南省浚县冬小麦需肥规律试验
456	河南省	2008年河南省浚县冬小麦需肥规律试验
457	河南省	2008年河南省浚县冬小麦需肥规律试验
458	河南省	2008年河南省浚县冬小麦需肥规律试验
459	河南省	2008年河南省浚县冬小麦需肥规律试验
460	河南省	2009年河南省浚县冬小麦氮肥运筹试验
461	河南省	2009年河南省浚县冬小麦氮肥运筹试验
462	河南省	2009年河南省浚县冬小麦氮肥运筹试验
463	河南省	2009年河南省浚县冬小麦氮肥运筹试验
464	河南省	2009年河南省浚县冬小麦氮肥运筹试验			5.13192			12.2695
465	河南省	2009年河南省浚县冬小麦氮肥运筹试验			3.42142			11.0191
466	河南省	2009年河南省浚县冬小麦氮肥运筹试验			3.7065			11.5345
467	河南省	2009年河南省浚县冬小麦氮肥运筹试验			5.417			9.74652
468	河南省	2009年河南省浚县冬小麦氮肥运筹试验			4.70433			65.5918
469	河南省	2009年河南省浚县冬小麦氮肥运筹试验			6.69992			63.9977
470	河南省	2009年河南省浚县冬小麦氮肥运筹试验			2.70867			64.7975
471	河南省	2009年河南省浚县冬小麦氮肥运筹试验			5.55958			62.3254
472	河南省	2009年河南省浚县冬小麦氮肥运筹试验			6.27225			45.0262
473	河南省	2009年河南省浚县冬小麦氮肥运筹试验			7.98283			54.1066
474	河南省	2009年河南省浚县冬小麦氮肥运筹试验			9.83592			63.5259
475	河南省	2009年河南省浚县冬小麦氮肥运筹试验			8.6955			48.9826
476	河南省	2009年河南省浚县冬小麦氮肥运筹试验			4.56161			31.8559
477	河南省	2009年河南省浚县冬小麦氮肥运筹试验			7.69761			22.9781
478	河南省	2009年河南省浚县冬小麦氮肥运筹试验			8.07772			25.4386
479	河南省	2009年河南省浚县冬小麦氮肥运筹试验			6.65228			28.0507
480	河南省	2009年河南省浚县冬小麦氮肥运筹试验			4.95783			55.4883
481	河南省	2009年河南省浚县冬小麦氮肥运筹试验			6.49144			53.1413
482	河南省	2009年河南省浚县冬小麦氮肥运筹试验			4.24439			50.7338
483	河南省	2009年河南省浚县冬小麦氮肥运筹试验			3.9505			48.0934
484	河南省	2009年河南省浚县冬小麦氮肥运筹试验			5.51194			57.5261
485	河南省	2009年河南省浚县冬小麦氮肥运筹试验			5.702			65.2785
486	河南省	2009年河南省浚县冬小麦氮肥运筹试验			6.46222			57.3855
487	河南省	2009年河南省浚县冬小麦氮肥运筹试验			7.22244			62.6355
488	河南省	2009年河南省浚县冬小麦氮肥用量试验
489	河南省	2009年河南省浚县冬小麦氮肥用量试验
490	河南省	2009年河南省浚县冬小麦氮肥用量试验
491	河南省	2009年河南省浚县冬小麦氮肥用量试验
492	河南省	2009年河南省浚县冬小麦氮肥用量试验			4.277			38.4102
493	河南省	2009年河南省浚县冬小麦氮肥用量试验			2.5665			65.0325
494	河南省	2009年河南省浚县冬小麦氮肥用量试验			5.7025			58.0209
495	河南省	2009年河南省浚县冬小麦氮肥用量试验			5.41733			50.4451
496	河南省	2009年河南省浚县冬小麦氮肥用量试验			6.27225			45.0262
497	河南省	2009年河南省浚县冬小麦氮肥用量试验			7.98283			54.1066
498	河南省	2009年河南省浚县冬小麦氮肥用量试验			9.83592			63.5259
499	河南省	2009年河南省浚县冬小麦氮肥用量试验			8.6955			48.9826
500	河南省	2009年河南省浚县冬小麦氮肥用量试验			5.51194			57.5261
501	河南省	2009年河南省浚县冬小麦氮肥用量试验			5.702			65.2785
502	河南省	2009年河南省浚县冬小麦氮肥用量试验			6.46222			57.3855
503	河南省	2009年河南省浚县冬小麦氮肥用量试验			7.22244			62.6355
504	河南省	2009年河南省浚县冬小麦氮肥用量试验			3.99142			44.2748
505	河南省	2009年河南省浚县冬小麦氮肥用量试验			3.92012			46.127
506	河南省	2009年河南省浚县冬小麦氮肥用量试验			5.27979			48.6442
507	河南省	2009年河南省浚县冬小麦氮肥用量试验			3.56379			47.0995
508	河南省	2009年河南省浚县冬小麦氮肥用量试验			1.7905			24.4622
509	河南省	2009年河南省浚县冬小麦氮肥用量试验			1.65363			22.4717
510	河南省	2009年河南省浚县冬小麦氮肥用量试验			1.88173			26.5305
511	河南省	2009年河南省浚县冬小麦氮肥用量试验			2.4519			28.6022
544	河南省	2002-2003小麦河南省洛阳孟津县送庄乡朱寨村养分监测村OPT试验			10.3739	11.3975	5.5225	32.9537	33.2546	19.1836
545	河南省	2002-2003小麦河南省洛阳孟津县送庄乡朱寨村养分监测村OPT试验			9.69056	10.3725	4.4975	27.1163	26.5429	14.7212
546	河南省	2002-2003小麦河南省洛阳孟津县送庄乡朱寨村养分监测村OPT试验			7.00722	6.3475	0.4725	21.4835	19.9927	10.4439
547	河南省	2002-2003小麦河南省洛阳孟津县送庄乡朱寨村养分监测村OPT试验
548	河南省	2002-2003小麦河南省洛阳孟津县送庄乡朱寨村养分监测村OPT试验
549	河南省	2002-2003小麦河南省洛阳孟津县送庄乡朱寨村养分监测村OPT试验
550	河南省	2002-2003小麦河南省洛阳孟津县送庄乡朱寨村养分监测村OPT试验
551	河南省	2002-2003小麦河南省洛阳孟津县送庄乡朱寨村养分监测村OPT试验
552	河南省	2002-2003小麦河南省洛阳孟津县送庄乡朱寨村养分监测村OPT试验
553	河南省	2002-2003小麦河南省洛阳孟津县送庄乡朱寨村养分监测村OPT试验
554	河南省	2002-2003小麦河南省洛阳孟津县送庄乡朱寨村养分监测村OPT试验
555	河南省	2002-2003小麦河南省洛阳孟津县送庄乡朱寨村养分监测村OPT试验
556	河南省	2002-2003小麦河南省洛阳孟津县送庄乡朱寨村养分监测村OPT试验
557	河南省	2002-2003小麦河南省洛阳孟津县送庄乡朱寨村养分监测村OPT试验
558	河南省	2002-2003小麦河南省洛阳孟津县送庄乡朱寨村养分监测村OPT试验
575	河南省	2002-2003小麦河南省驻马店遂平县和兴乡养分村OPT试验			0.926111	4.0275	4.7225	5.14049	20.2207	15.6694
576	河南省	2002-2003小麦河南省驻马店遂平县和兴乡养分村OPT试验			2.03722	5.69417	6.38917	5.12941	20.2091	15.64
577	河南省	2002-2003小麦河南省驻马店遂平县和兴乡养分村OPT试验			2.59278	6.5275	7.2225	7.07486	22.7287	17.0588
578	河南省	2002-2003小麦河南省驻马店遂平县和兴乡养分村OPT试验
579	河南省	2002-2003小麦河南省驻马店遂平县和兴乡养分村OPT试验
580	河南省	2002-2003小麦河南省驻马店遂平县和兴乡养分村OPT试验
581	河南省	2002-2003小麦河南省驻马店遂平县和兴乡养分村OPT试验
582	河南省	2002-2003小麦河南省驻马店遂平县和兴乡养分村OPT试验
583	河南省	2002-2003小麦河南省驻马店遂平县和兴乡养分村OPT试验
584	河南省	2002-2003小麦河南省驻马店遂平县和兴乡养分村OPT试验
585	河南省	2002-2003小麦河南省驻马店遂平县和兴乡养分村OPT试验
586	河南省	2002-2003小麦河南省驻马店遂平县和兴乡养分村OPT试验
587	河南省	2002-2003小麦河南省驻马店遂平县和兴乡养分村OPT试验
588	河南省	2002-2003小麦河南省驻马店遂平县和兴乡养分村OPT试验
589	河南省	2002-2003小麦河南省驻马店遂平县和兴乡养分村OPT试验
590	河南省	2003-2004小麦河南驻马店遂平和兴OPT
591	河南省	2003-2004小麦河南驻马店遂平和兴OPT
592	河南省	2003-2004小麦河南驻马店遂平和兴OPT
593	河南省	2003-2004小麦河南驻马店遂平和兴OPT
594	河南省	2003-2004小麦河南驻马店遂平和兴OPT
595	河南省	2003-2004小麦河南驻马店遂平和兴OPT
596	河南省	2003-2004小麦河南驻马店遂平和兴OPT
597	河南省	2003-2004小麦河南驻马店遂平和兴OPT
598	河南省	2003-2004小麦河南驻马店遂平和兴OPT
599	河南省	2003-2004小麦河南驻马店遂平和兴OPT
600	河南省	2003-2004小麦河南驻马店遂平和兴OPT
601	河南省	2003-2004小麦河南驻马店遂平和兴OPT
602	河南省	2003-2004小麦河南驻马店遂平和兴OPT			23.7133	5.73333	9.5875	61.541		32.6178
603	河南省	2003-2004小麦河南驻马店遂平和兴OPT			22.16	2.82083	6.675	52.9527	26.6947	24.8268
604	河南省	2003-2004小麦河南驻马店遂平和兴OPT			22.6067	3.65833	7.5125	54.9648	29.8568	26.6484
623	河南省	2004-2005小麦河南洛阳孟津OPT
624	河南省	2004-2005小麦河南洛阳孟津OPT
625	河南省	2004-2005小麦河南洛阳孟津OPT
626	河南省	2004-2005小麦河南洛阳孟津OPT
627	河南省	2004-2005小麦河南洛阳孟津OPT
628	河南省	2004-2005小麦河南洛阳孟津OPT
629	河南省	2004-2005小麦河南洛阳孟津OPT
630	河南省	2004-2005小麦河南洛阳孟津OPT
631	河南省	2004-2005小麦河南洛阳孟津OPT
632	河南省	2004-2005小麦河南洛阳孟津OPT
633	河南省	2004-2005小麦河南洛阳孟津OPT
634	河南省	2004-2005小麦河南洛阳孟津OPT
635	河南省	2004-2005小麦河南洛阳孟津OPT			6.91667	4.75	5.33333	21.8205	32.9886	25.7736
636	河南省	2004-2005小麦河南洛阳孟津OPT			6.5	4.125	4.70833	15.0768	24.1521	20.8445
637	河南省	2004-2005小麦河南洛阳孟津OPT			7.5	5.625	6.20833	18.6392	28.8732	23.4541
638	河南省	2004-2005小麦河南驻马店遂平和兴OPT
639	河南省	2004-2005小麦河南驻马店遂平和兴OPT
640	河南省	2004-2005小麦河南驻马店遂平和兴OPT
641	河南省	2004-2005小麦河南驻马店遂平和兴OPT
642	河南省	2004-2005小麦河南驻马店遂平和兴OPT
643	河南省	2004-2005小麦河南驻马店遂平和兴OPT
644	河南省	2004-2005小麦河南驻马店遂平和兴OPT
645	河南省	2004-2005小麦河南驻马店遂平和兴OPT
646	河南省	2004-2005小麦河南驻马店遂平和兴OPT
647	河南省	2004-2005小麦河南驻马店遂平和兴OPT
648	河南省	2004-2005小麦河南驻马店遂平和兴OPT
649	河南省	2004-2005小麦河南驻马店遂平和兴OPT
650	河南省	2004-2005小麦河南驻马店遂平和兴OPT			26.5	4.81667	7.60833	71.0931	36.4087	24.4896
651	河南省	2004-2005小麦河南驻马店遂平和兴OPT			26.5667	4.91667	7.70833	65.5198	29.0777	20.545
652	河南省	2004-2005小麦河南驻马店遂平和兴OPT			26.4167	4.69167	7.48333	66.2899	30.1344	21.1077
674	河南省	2005-2006小麦驻马店市遂平县和兴乡和兴村opt试验			11.8667	7.25	8.16667	36.8069	46.9042	18.592
675	河南省	2005-2006小麦驻马店市遂平县和兴乡和兴村opt试验			12	7.5	8.33333	32.7316	40.3928	16.2826
676	河南省	2005-2006小麦驻马店市遂平县和兴乡和兴村opt试验			13.1333	9.625	9.75	36.5616	46.5376	18.4485
677	河南省	2005-2006小麦驻马店市遂平县和兴乡和兴村opt试验
678	河南省	2005-2006小麦驻马店市遂平县和兴乡和兴村opt试验
679	河南省	2005-2006小麦驻马店市遂平县和兴乡和兴村opt试验
680	河南省	2005-2006小麦驻马店市遂平县和兴乡和兴村opt试验
681	河南省	2005-2006小麦驻马店市遂平县和兴乡和兴村opt试验
682	河南省	2005-2006小麦驻马店市遂平县和兴乡和兴村opt试验
683	河南省	2005-2006小麦驻马店市遂平县和兴乡和兴村opt试验
684	河南省	2005-2006小麦驻马店市遂平县和兴乡和兴村opt试验
685	河南省	2005-2006小麦驻马店市遂平县和兴乡和兴村opt试验
686	河南省	2005-2006小麦驻马店市遂平县和兴乡和兴村opt试验
687	河南省	2005-2006小麦驻马店市遂平县和兴乡和兴村opt试验
688	河南省	2005-2006小麦驻马店市遂平县和兴乡和兴村opt试验
689	河南省	2005-2006小麦洛阳孟津县送庄乡朱寨村opt试验			10	8.75	8.33333	26.3167	32.0622	16.9424
690	河南省	2005-2006小麦洛阳孟津县送庄乡朱寨村opt试验			9.2	7.25	7.33333	20.5011	22.3078	13.437
691	河南省	2005-2006小麦洛阳孟津县送庄乡朱寨村opt试验			8.8	6.5	6.83333	20.3319	22.0861	13.3132
692	河南省	2005-2006小麦洛阳孟津县送庄乡朱寨村opt试验
693	河南省	2005-2006小麦洛阳孟津县送庄乡朱寨村opt试验
694	河南省	2005-2006小麦洛阳孟津县送庄乡朱寨村opt试验
695	河南省	2005-2006小麦洛阳孟津县送庄乡朱寨村opt试验
696	河南省	2005-2006小麦洛阳孟津县送庄乡朱寨村opt试验
697	河南省	2005-2006小麦洛阳孟津县送庄乡朱寨村opt试验
698	河南省	2005-2006小麦洛阳孟津县送庄乡朱寨村opt试验
699	河南省	2005-2006小麦洛阳孟津县送庄乡朱寨村opt试验
700	河南省	2005-2006小麦洛阳孟津县送庄乡朱寨村opt试验
701	河南省	2005-2006小麦洛阳孟津县送庄乡朱寨村opt试验
702	河南省	2005-2006小麦洛阳孟津县送庄乡朱寨村opt试验
703	河南省	2005-2006小麦洛阳孟津县送庄乡朱寨村opt试验
704	河南省	2005-2006小麦南阳市农科所opt试验			5.8	6.375	1.5	18.6946	35.2914	14.1796
705	河南省	2005-2006小麦南阳市农科所opt试验			7.13333	8.875	3.16667	18.1159	34.3771	13.8489
706	河南省	2005-2006小麦南阳市农科所opt试验			7.46667	9.5	3.58333	19.7518	37.0293	14.8224
707	河南省	2005-2006小麦南阳市农科所opt试验
708	河南省	2005-2006小麦南阳市农科所opt试验
709	河南省	2005-2006小麦南阳市农科所opt试验
710	河南省	2005-2006小麦南阳市农科所opt试验
711	河南省	2005-2006小麦南阳市农科所opt试验
712	河南省	2005-2006小麦南阳市农科所opt试验
713	河南省	2005-2006小麦南阳市农科所opt试验
714	河南省	2005-2006小麦南阳市农科所opt试验
715	河南省	2005-2006小麦南阳市农科所opt试验
716	河南省	2005-2006小麦南阳市农科所opt试验
717	河南省	2005-2006小麦南阳市农科所opt试验
718	河南省	2005-2006小麦南阳市农科所opt试验
719	河南省	2005-2006小麦新乡市延津县平陵村opt试验			8.66667	5.625	5.83333	26.0821	31.0711	18.6892
720	河南省	2005-2006小麦新乡市延津县平陵村opt试验			9.33333	6.875	6.66667	23.6872	27.2304	17.1809
721	河南省	2005-2006小麦新乡市延津县平陵村opt试验			10	8.125	7.5	26.0915	31.0899	18.5704
722	河南省	2005-2006小麦新乡市延津县平陵村opt试验
723	河南省	2005-2006小麦新乡市延津县平陵村opt试验
724	河南省	2005-2006小麦新乡市延津县平陵村opt试验
725	河南省	2005-2006小麦新乡市延津县平陵村opt试验
726	河南省	2005-2006小麦新乡市延津县平陵村opt试验
727	河南省	2005-2006小麦新乡市延津县平陵村opt试验
728	河南省	2005-2006小麦新乡市延津县平陵村opt试验
729	河南省	2005-2006小麦新乡市延津县平陵村opt试验
730	河南省	2005-2006小麦新乡市延津县平陵村opt试验
731	河南省	2005-2006小麦新乡市延津县平陵村opt试验
732	河南省	2005-2006小麦新乡市延津县平陵村opt试验
733	河南省	2005-2006小麦新乡市延津县平陵村opt试验
734	河南省	2005-2006小麦驻马店市驿城区水屯镇新坡村opt试验			11.6667	6.875	7.91667	29.7334	38.3854	19.4222
735	河南省	2005-2006小麦驻马店市驿城区水屯镇新坡村opt试验			12.1333	7.75	8.5	27.0329	33.9637	17.774
736	河南省	2005-2006小麦驻马店市驿城区水屯镇新坡村opt试验			12.2	7.875	8.58333	27.9588	35.4405	18.3484
737	河南省	2005-2006小麦驻马店市驿城区水屯镇新坡村opt试验
738	河南省	2005-2006小麦驻马店市驿城区水屯镇新坡村opt试验
739	河南省	2005-2006小麦驻马店市驿城区水屯镇新坡村opt试验
740	河南省	2005-2006小麦驻马店市驿城区水屯镇新坡村opt试验
741	河南省	2005-2006小麦驻马店市驿城区水屯镇新坡村opt试验
742	河南省	2005-2006小麦驻马店市驿城区水屯镇新坡村opt试验
743	河南省	2005-2006小麦驻马店市驿城区水屯镇新坡村opt试验
744	河南省	2005-2006小麦驻马店市驿城区水屯镇新坡村opt试验
745	河南省	2005-2006小麦驻马店市驿城区水屯镇新坡村opt试验
746	河南省	2005-2006小麦驻马店市驿城区水屯镇新坡村opt试验
747	河南省	2005-2006小麦驻马店市驿城区水屯镇新坡村opt试验
748	河南省	2005-2006小麦驻马店市驿城区水屯镇新坡村opt试验
918	河南省	2006-2007洛阳孟津县送庄乡朱寨村优质小麦OPT试验			10.8698	17.4275	7.82222	34.0389	45.5666	19.1059
919	河南省	2006-2007洛阳孟津县送庄乡朱寨村优质小麦OPT试验			11.1898	18.0275	8.22222	30.3793	40.5823	16.8176
920	河南省	2006-2007洛阳孟津县送庄乡朱寨村优质小麦OPT试验			11.2653	18.1692	8.31667	31.449	41.9649	17.4883
921	河南省	2006-2007洛阳孟津县送庄乡朱寨村优质小麦OPT试验
922	河南省	2006-2007洛阳孟津县送庄乡朱寨村优质小麦OPT试验
923	河南省	2006-2007洛阳孟津县送庄乡朱寨村优质小麦OPT试验
924	河南省	2006-2007洛阳孟津县送庄乡朱寨村优质小麦OPT试验
925	河南省	2006-2007洛阳孟津县送庄乡朱寨村优质小麦OPT试验
926	河南省	2006-2007洛阳孟津县送庄乡朱寨村优质小麦OPT试验
927	河南省	2006-2007洛阳孟津县送庄乡朱寨村优质小麦OPT试验
928	河南省	2006-2007洛阳孟津县送庄乡朱寨村优质小麦OPT试验
929	河南省	2006-2007洛阳孟津县送庄乡朱寨村优质小麦OPT试验
930	河南省	2006-2007洛阳孟津县送庄乡朱寨村优质小麦OPT试验			7.49611	13.8493	8.89733	24.7672	46.6226	33.2792
931	河南省	2006-2007洛阳孟津县送庄乡朱寨村优质小麦OPT试验			7.12944	12.9693	8.01733	19.5705	36.6097	26.7658
932	河南省	2006-2007洛阳孟津县送庄乡朱寨村优质小麦OPT试验			8.00722	15.076	10.124	22.4756	42.0835	30.4314
933	河南省	2006-2007洛阳孟津县送庄乡朱寨村优质小麦OPT试验
934	河南省	2006-2007洛阳孟津县送庄乡朱寨村优质小麦OPT试验
935	河南省	2006-2007洛阳孟津县送庄乡朱寨村优质小麦OPT试验
936	河南省	2006-2007洛阳孟津县送庄乡朱寨村优质小麦OPT试验
937	河南省	2006-2007洛阳孟津县送庄乡朱寨村优质小麦OPT试验
938	河南省	2006-2007洛阳孟津县送庄乡朱寨村优质小麦OPT试验
939	河南省	2006-2007洛阳孟津县送庄乡朱寨村优质小麦OPT试验
940	河南省	2006-2007洛阳孟津县送庄乡朱寨村优质小麦OPT试验
941	河南省	2006-2007洛阳孟津县送庄乡朱寨村优质小麦OPT试验
942	河南省	2006-2007洛阳孟津县送庄乡朱寨村优质小麦OPT试验
943	河南省	2006-2007洛阳孟津县送庄乡朱寨村优质小麦OPT试验
944	河南省	2006-2007洛阳孟津县送庄乡朱寨村优质小麦OPT试验
945	河南省	2006-2007新乡市延津县司寨乡平陵村优质小麦OPT试验			12.3022	20.0642	10.715	37.9205	53.1638	22.9528
946	河南省	2006-2007新乡市延津县司寨乡平陵村优质小麦OPT试验			12.2756	20.0142	10.6817	33.1792	46.1695	19.8997
947	河南省	2006-2007新乡市延津县司寨乡平陵村优质小麦OPT试验			12.8756	21.1392	11.4317	35.5332	49.7354	21.4415
948	河南省	2006-2007新乡市延津县司寨乡平陵村优质小麦OPT试验
949	河南省	2006-2007新乡市延津县司寨乡平陵村优质小麦OPT试验
950	河南省	2006-2007新乡市延津县司寨乡平陵村优质小麦OPT试验
951	河南省	2006-2007新乡市延津县司寨乡平陵村优质小麦OPT试验
952	河南省	2006-2007新乡市延津县司寨乡平陵村优质小麦OPT试验
953	河南省	2006-2007新乡市延津县司寨乡平陵村优质小麦OPT试验
954	河南省	2006-2007新乡市延津县司寨乡平陵村优质小麦OPT试验
955	河南省	2006-2007新乡市延津县司寨乡平陵村优质小麦OPT试验
956	河南省	2006-2007新乡市延津县司寨乡平陵村优质小麦OPT试验
957	河南省	2006-2007新乡市延津县司寨乡平陵村优质小麦OPT试验
958	河南省	2006-2007新乡市延津县司寨乡平陵村优质小麦OPT试验
959	河南省	2006-2007新乡市延津县司寨乡平陵村优质小麦OPT试验
960	河南省	2007-2008新乡延津县司寨乡平陵村小麦养分吸收规律研究
961	河南省	2007-2008新乡延津县司寨乡平陵村小麦养分吸收规律研究
962	河南省	2007-2008新乡延津县司寨乡平陵村小麦养分吸收规律研究
963	河南省	2007-2008新乡延津县司寨乡平陵村小麦养分吸收规律研究						51.2885
964	河南省	2007-2008新乡延津县司寨乡平陵村小麦养分吸收规律研究						49.1633
965	河南省	2007-2008新乡延津县司寨乡平陵村小麦养分吸收规律研究						57.1601
966	河南省	2007-2008新乡延津县司寨乡平陵村小麦氮肥用量试验
967	河南省	2007-2008新乡延津县司寨乡平陵村小麦氮肥用量试验
968	河南省	2007-2008新乡延津县司寨乡平陵村小麦氮肥用量试验
969	河南省	2007-2008新乡延津县司寨乡平陵村小麦氮肥用量试验						39.4526
970	河南省	2007-2008新乡延津县司寨乡平陵村小麦氮肥用量试验						43.7886
971	河南省	2007-2008新乡延津县司寨乡平陵村小麦氮肥用量试验						47.129
972	河南省	2007-2008新乡延津县司寨乡平陵村小麦氮肥用量试验						40.6968
973	河南省	2007-2008新乡延津县司寨乡平陵村小麦氮肥用量试验						43.2424
974	河南省	2007-2008新乡延津县司寨乡平陵村小麦氮肥用量试验						44.8228
975	河南省	2007-2008新乡延津县司寨乡平陵村小麦氮肥用量试验						34.9048
976	河南省	2007-2008新乡延津县司寨乡平陵村小麦氮肥用量试验						36.6292
977	河南省	2007-2008新乡延津县司寨乡平陵村小麦氮肥用量试验						38.7442
978	河南省	2007-2008新乡延津县司寨乡平陵村小麦氮肥用量试验						29.7779
979	河南省	2007-2008新乡延津县司寨乡平陵村小麦氮肥用量试验						30.8165
980	河南省	2007-2008新乡延津县司寨乡平陵村小麦氮肥用量试验						33.5817
981	河南省	2007-2008新乡延津县司寨乡平陵村小麦氮肥用量试验						29.5613
982	河南省	2007-2008新乡延津县司寨乡平陵村小麦氮肥用量试验						31.5352
983	河南省	2007-2008新乡延津县司寨乡平陵村小麦氮肥用量试验						33.3406
984	河南省	2007-2008驻马店驿城区水屯镇新坡村冬小麦OPT定位试验			9.34667	17.3143	8.02857	28.8417	45.6455	67.1142
985	河南省	2007-2008驻马店驿城区水屯镇新坡村冬小麦OPT定位试验			10.3867	19.5429	10.2571	37.02	47.9731	69.8586
986	河南省	2007-2008驻马店驿城区水屯镇新坡村冬小麦OPT定位试验			11.0667	21	11.7143	43.4743		71.4158
987	河南省	2007-2008驻马店驿城区水屯镇新坡村冬小麦OPT定位试验
988	河南省	2007-2008驻马店驿城区水屯镇新坡村冬小麦OPT定位试验
989	河南省	2007-2008驻马店驿城区水屯镇新坡村冬小麦OPT定位试验
990	河南省	2007-2008驻马店驿城区水屯镇新坡村冬小麦OPT定位试验
991	河南省	2007-2008驻马店驿城区水屯镇新坡村冬小麦OPT定位试验
992	河南省	2007-2008驻马店驿城区水屯镇新坡村冬小麦OPT定位试验
993	河南省	2007-2008驻马店驿城区水屯镇新坡村冬小麦OPT定位试验
994	河南省	2007-2008驻马店驿城区水屯镇新坡村冬小麦OPT定位试验
995	河南省	2007-2008驻马店驿城区水屯镇新坡村冬小麦OPT定位试验
996	河南省	2007-2008驻马店驿城区水屯镇新坡村冬小麦OPT定位试验
997	河南省	2007-2008驻马店驿城区水屯镇新坡村冬小麦OPT定位试验
998	河南省	2007-2008驻马店驿城区水屯镇新坡村冬小麦OPT定位试验
999	河南省	2007-2008驻马店驿城区水屯镇新坡村冬小麦OPT定位试验
1000	河南省	2007-2008驻马店驿城区水屯镇新坡村冬小麦OPT定位试验
1001	河南省	2007-2008驻马店驿城区水屯镇新坡村冬小麦OPT定位试验
1002	河南省	2007-2008新乡延津县司寨乡平陵村冬小麦OPT定位试验			12.8095	12.5495	10.7429	39.496	39.7012	66.6628
1003	河南省	2007-2008新乡延津县司寨乡平陵村冬小麦OPT定位试验			13.7286	14.3876	12.581	48.1642	40.5104	82.4468
1004	河南省	2007-2008新乡延津县司寨乡平陵村冬小麦OPT定位试验			14.4524	15.8352	14.0286	55.5611		84.0117
1005	河南省	2007-2008新乡延津县司寨乡平陵村冬小麦OPT定位试验
1006	河南省	2007-2008新乡延津县司寨乡平陵村冬小麦OPT定位试验
1007	河南省	2007-2008新乡延津县司寨乡平陵村冬小麦OPT定位试验
1008	河南省	2007-2008新乡延津县司寨乡平陵村冬小麦OPT定位试验
1009	河南省	2007-2008新乡延津县司寨乡平陵村冬小麦OPT定位试验
1010	河南省	2007-2008新乡延津县司寨乡平陵村冬小麦OPT定位试验
1011	河南省	2007-2008新乡延津县司寨乡平陵村冬小麦OPT定位试验
1012	河南省	2007-2008新乡延津县司寨乡平陵村冬小麦OPT定位试验
1013	河南省	2007-2008新乡延津县司寨乡平陵村冬小麦OPT定位试验
1014	河南省	2007-2008新乡延津县司寨乡平陵村冬小麦OPT定位试验
1015	河南省	2007-2008新乡延津县司寨乡平陵村冬小麦OPT定位试验
1016	河南省	2007-2008新乡延津县司寨乡平陵村冬小麦OPT定位试验
1017	河南省	2007-2008新乡延津县司寨乡平陵村冬小麦OPT定位试验
1018	河南省	2007-2008新乡延津县司寨乡平陵村冬小麦OPT定位试验
1019	河南省	2007-2008新乡延津县司寨乡平陵村冬小麦OPT定位试验
1020	河南省	2007-2008驻马店农科所小麦轮作体系养分需求与供应同步机制研究
1021	河南省	2007-2008驻马店农科所小麦轮作体系养分需求与供应同步机制研究
1022	河南省	2007-2008驻马店农科所小麦轮作体系养分需求与供应同步机制研究
1023	河南省	2007-2008驻马店农科所小麦轮作体系养分需求与供应同步机制研究					5.81786
1024	河南省	2007-2008驻马店农科所小麦轮作体系养分需求与供应同步机制研究					3.94881
1025	河南省	2007-2008驻马店农科所小麦轮作体系养分需求与供应同步机制研究					0.94881
1026	河南省	2007-2008驻马店农科所小麦轮作体系养分需求与供应同步机制研究					7.45429
1027	河南省	2007-2008驻马店农科所小麦轮作体系养分需求与供应同步机制研究					5.79714
1028	河南省	2007-2008驻马店农科所小麦轮作体系养分需求与供应同步机制研究					4.74			4.21647
1029	河南省	2007-2008驻马店农科所小麦轮作体系养分需求与供应同步机制研究
1030	河南省	2007-2008驻马店农科所小麦轮作体系养分需求与供应同步机制研究
1031	河南省	2007-2008驻马店农科所小麦轮作体系养分需求与供应同步机制研究
1032	河南省	2007-2008驻马店农科所小麦轮作体系养分需求与供应同步机制研究					6.46071
1033	河南省	2007-2008驻马店农科所小麦轮作体系养分需求与供应同步机制研究					4.6631
1034	河南省	2007-2008驻马店农科所小麦轮作体系养分需求与供应同步机制研究					1.73452
1035	河南省	2007-2008驻马店农科所小麦轮作体系养分需求与供应同步机制研究					8.75905			1.49838
1036	河南省	2007-2008驻马店农科所小麦轮作体系养分需求与供应同步机制研究					7.07333
1037	河南省	2007-2008驻马店农科所小麦轮作体系养分需求与供应同步机制研究					5.16857			9.29544
1038	河南省	2007-2008驻马店农科所小麦轮作体系养分需求与供应同步机制研究
1039	河南省	2007-2008驻马店农科所小麦轮作体系养分需求与供应同步机制研究
1040	河南省	2007-2008驻马店农科所小麦轮作体系养分需求与供应同步机制研究
1041	河南省	2007-2008驻马店农科所小麦轮作体系养分需求与供应同步机制研究					6.75			0.259878
1042	河南省	2007-2008驻马店农科所小麦轮作体系养分需求与供应同步机制研究					4.39286
1043	河南省	2007-2008驻马店农科所小麦轮作体系养分需求与供应同步机制研究					1.17857			9.57609
1044	河南省	2007-2008驻马店农科所小麦轮作体系养分需求与供应同步机制研究					8.3619			7.40014
1045	河南省	2007-2008驻马店农科所小麦轮作体系养分需求与供应同步机制研究					6.68571			4.41404
1046	河南省	2007-2008驻马店农科所小麦轮作体系养分需求与供应同步机制研究					5.53333			13.8343
1047	河南省	2007-2008驻马店农科所小麦轮作体系养分需求与供应同步机制研究
1048	河南省	2007-2008驻马店农科所小麦轮作体系养分需求与供应同步机制研究
1049	河南省	2007-2008驻马店农科所小麦轮作体系养分需求与供应同步机制研究
1110	河南省	2007-2008新乡延津县司寨乡平陵村氮肥不同基追比对小麦养分需求与供应的影响
1111	河南省	2007-2008新乡延津县司寨乡平陵村氮肥不同基追比对小麦养分需求与供应的影响
1112	河南省	2007-2008新乡延津县司寨乡平陵村氮肥不同基追比对小麦养分需求与供应的影响
1113	河南省	2007-2008新乡延津县司寨乡平陵村氮肥不同基追比对小麦养分需求与供应的影响			2.96444			17.0657
1114	河南省	2007-2008新乡延津县司寨乡平陵村氮肥不同基追比对小麦养分需求与供应的影响			3.69333			16.5264
1115	河南省	2007-2008新乡延津县司寨乡平陵村氮肥不同基追比对小麦养分需求与供应的影响			4.28			21.5344
1116	河南省	2007-2008新乡延津县司寨乡平陵村氮肥不同基追比对小麦养分需求与供应的影响			5.4			24.6164
1117	河南省	2007-2008新乡延津县司寨乡平陵村氮肥不同基追比对小麦养分需求与供应的影响			6.03111			23.2059
1118	河南省	2007-2008新乡延津县司寨乡平陵村氮肥不同基追比对小麦养分需求与供应的影响			7.01333			29.491
1119	河南省	2007-2008新乡延津县司寨乡平陵村氮肥不同基追比对小麦养分需求与供应的影响			10.6844			40.3284
1120	河南省	2007-2008新乡延津县司寨乡平陵村氮肥不同基追比对小麦养分需求与供应的影响			11.5378			38.519
1121	河南省	2007-2008新乡延津县司寨乡平陵村氮肥不同基追比对小麦养分需求与供应的影响			12.2044			47.0842
1122	河南省	2007-2008新乡延津县司寨乡平陵村氮肥不同基追比对小麦养分需求与供应的影响			8.68			31.6209
1123	河南省	2007-2008新乡延津县司寨乡平陵村氮肥不同基追比对小麦养分需求与供应的影响			9.05778			32.7792
1124	河南省	2007-2008新乡延津县司寨乡平陵村氮肥不同基追比对小麦养分需求与供应的影响			9.58222			34.4414
1125	河南省	2007-2008新乡延津县司寨乡平陵村钾肥不同基追比对小麦养分需求与供应的影响
1126	河南省	2007-2008新乡延津县司寨乡平陵村钾肥不同基追比对小麦养分需求与供应的影响
1127	河南省	2007-2008新乡延津县司寨乡平陵村钾肥不同基追比对小麦养分需求与供应的影响
1128	河南省	2007-2008新乡延津县司寨乡平陵村钾肥不同基追比对小麦养分需求与供应的影响					11.721			24.9466
1129	河南省	2007-2008新乡延津县司寨乡平陵村钾肥不同基追比对小麦养分需求与供应的影响					12.7114			25.4473
1130	河南省	2007-2008新乡延津县司寨乡平陵村钾肥不同基追比对小麦养分需求与供应的影响					13.6257			26.0901
1131	河南省	2007-2008新乡延津县司寨乡平陵村钾肥不同基追比对小麦养分需求与供应的影响					14.3495			33.2457
1132	河南省	2007-2008新乡延津县司寨乡平陵村钾肥不同基追比对小麦养分需求与供应的影响					14.9495			29.0003
1133	河南省	2007-2008新乡延津县司寨乡平陵村钾肥不同基追比对小麦养分需求与供应的影响					15.721			34.7948
1134	河南省	2007-2008新乡延津县司寨乡平陵村钾肥不同基追比对小麦养分需求与供应的影响					16.6543			34.8218
1135	河南省	2007-2008新乡延津县司寨乡平陵村钾肥不同基追比对小麦养分需求与供应的影响					17.74			34.6412
1136	河南省	2007-2008新乡延津县司寨乡平陵村钾肥不同基追比对小麦养分需求与供应的影响					18.5781			35.998
1137	河南省	2006-2007驻马店市遂平县和兴乡和兴村优质小麦OPT试验			9.73644	15.0642	8.61833	31.9897	43.611	20.4446
1138	河南省	2006-2007驻马店市遂平县和兴乡和兴村优质小麦OPT试验			10.0698	15.6892	9.035	28.5035	38.6275	18.2115
1139	河南省	2006-2007驻马店市遂平县和兴乡和兴村优质小麦OPT试验			10.4164	16.3392	9.46833	30.1832	41.0412	19.2735
1140	河南省	2006-2007驻马店市遂平县和兴乡和兴村优质小麦OPT试验
1141	河南省	2006-2007驻马店市遂平县和兴乡和兴村优质小麦OPT试验
1142	河南省	2006-2007驻马店市遂平县和兴乡和兴村优质小麦OPT试验
1143	河南省	2006-2007驻马店市遂平县和兴乡和兴村优质小麦OPT试验
1144	河南省	2006-2007驻马店市遂平县和兴乡和兴村优质小麦OPT试验
1145	河南省	2006-2007驻马店市遂平县和兴乡和兴村优质小麦OPT试验
1146	河南省	2006-2007驻马店市遂平县和兴乡和兴村优质小麦OPT试验
1147	河南省	2006-2007驻马店市遂平县和兴乡和兴村优质小麦OPT试验
1148	河南省	2006-2007驻马店市遂平县和兴乡和兴村优质小麦OPT试验
1149	河南省	2006-2007驻马店市遂平县和兴乡和兴村优质小麦OPT试验			7.79056	16.4307	11.7067	25.3355	50.7502	36.4715
1150	河南省	2006-2007驻马店市遂平县和兴乡和兴村优质小麦OPT试验			8.37389	17.8307	13.1067	22.2077	44.9754	32.5196
1151	河南省	2006-2007驻马店市遂平县和兴乡和兴村优质小麦OPT试验			8.80167	18.8573	14.1333	24.1245	48.5281	34.9687
1152	河南省	2006-2007驻马店市遂平县和兴乡和兴村优质小麦OPT试验
1153	河南省	2006-2007驻马店市遂平县和兴乡和兴村优质小麦OPT试验
1154	河南省	2006-2007驻马店市遂平县和兴乡和兴村优质小麦OPT试验
1155	河南省	2006-2007驻马店市遂平县和兴乡和兴村优质小麦OPT试验
1156	河南省	2006-2007驻马店市遂平县和兴乡和兴村优质小麦OPT试验
1157	河南省	2006-2007驻马店市遂平县和兴乡和兴村优质小麦OPT试验
1158	河南省	2006-2007驻马店市遂平县和兴乡和兴村优质小麦OPT试验
1159	河南省	2006-2007驻马店市遂平县和兴乡和兴村优质小麦OPT试验
1160	河南省	2006-2007驻马店市遂平县和兴乡和兴村优质小麦OPT试验
1161	河南省	2006-2007驻马店市遂平县和兴乡和兴村优质小麦OPT试验
1162	河南省	2006-2007驻马店市遂平县和兴乡和兴村优质小麦OPT试验
1163	河南省	2006-2007驻马店市遂平县和兴乡和兴村优质小麦OPT试验
1164	河南省	2006-2007驻马店市驿城区水屯镇新坡村优质小麦OPT试验			9.14089	14.3667	8.39611	29.3869	38.9909	18.6305
1165	河南省	2006-2007驻马店市驿城区水屯镇新坡村优质小麦OPT试验			8.68756	13.5167	7.82944	24.3005	31.8751	15.4422
1166	河南省	2006-2007驻马店市驿城区水屯镇新坡村优质小麦OPT试验			9.07867	14.25	8.31833	26.038	34.2916	16.508
1167	河南省	2006-2007驻马店市驿城区水屯镇新坡村优质小麦OPT试验
1168	河南省	2006-2007驻马店市驿城区水屯镇新坡村优质小麦OPT试验
1169	河南省	2006-2007驻马店市驿城区水屯镇新坡村优质小麦OPT试验
1170	河南省	2006-2007驻马店市驿城区水屯镇新坡村优质小麦OPT试验
1171	河南省	2006-2007驻马店市驿城区水屯镇新坡村优质小麦OPT试验
1172	河南省	2006-2007驻马店市驿城区水屯镇新坡村优质小麦OPT试验
1173	河南省	2006-2007驻马店市驿城区水屯镇新坡村优质小麦OPT试验
1174	河南省	2006-2007驻马店市驿城区水屯镇新坡村优质小麦OPT试验
1175	河南省	2006-2007驻马店市驿城区水屯镇新坡村优质小麦OPT试验
1176	河南省	2006-2007驻马店市驿城区水屯镇新坡村优质小麦OPT试验			6.27611	9.19067	7.72933	20.8115	36.6698	29.7796
1177	河南省	2006-2007驻马店市驿城区水屯镇新坡村优质小麦OPT试验			5.95944	8.43067	6.96933	16.0142	27.9294	23.9632
1178	河南省	2006-2007驻马店市驿城区水屯镇新坡村优质小麦OPT试验			6.88722	10.6573	9.196	18.9432	33.1616	27.4677
1179	河南省	2006-2007驻马店市驿城区水屯镇新坡村优质小麦OPT试验
1180	河南省	2006-2007驻马店市驿城区水屯镇新坡村优质小麦OPT试验
1181	河南省	2006-2007驻马店市驿城区水屯镇新坡村优质小麦OPT试验
1182	河南省	2006-2007驻马店市驿城区水屯镇新坡村优质小麦OPT试验
1183	河南省	2006-2007驻马店市驿城区水屯镇新坡村优质小麦OPT试验
1184	河南省	2006-2007驻马店市驿城区水屯镇新坡村优质小麦OPT试验
1185	河南省	2006-2007驻马店市驿城区水屯镇新坡村优质小麦OPT试验
1186	河南省	2006-2007驻马店市驿城区水屯镇新坡村优质小麦OPT试验
1187	河南省	2006-2007驻马店市驿城区水屯镇新坡村优质小麦OPT试验
1188	河南省	2006-2007驻马店市驿城区水屯镇新坡村优质小麦OPT试验
1189	河南省	2006-2007驻马店市驿城区水屯镇新坡村优质小麦OPT试验
1190	河南省	2006-2007驻马店市驿城区水屯镇新坡村优质小麦OPT试验
1191	河南省	2009-2010新乡小麦OPT试验			12.4831	16.27	10.65	44.3371	25.6514	18.6908
1192	河南省	2009-2010新乡小麦OPT试验			11.0876	12.7811	8.03333	44.857	32.9968	17.6808
1193	河南省	2009-2010新乡小麦OPT试验			12.8342	17.1478	11.3083	51.8347	43.6532	23.2036
1194	河南省	2009-2010新乡小麦OPT试验
1195	河南省	2009-2010新乡小麦OPT试验
1196	河南省	2009-2010新乡小麦OPT试验
1197	河南省	2009-2010新乡小麦OPT试验
1198	河南省	2009-2010新乡小麦OPT试验
1199	河南省	2009-2010新乡小麦OPT试验
1200	河南省	2009-2010新乡小麦OPT试验
1201	河南省	2009-2010新乡小麦OPT试验
1202	河南省	2009-2010新乡小麦OPT试验
1203	河南省	2009-2010新乡小麦OPT试验
1204	河南省	2009-2010新乡小麦OPT试验
1205	河南省	2009-2010新乡小麦OPT试验
1206	河南省	2009-2010新乡小麦OPT试验
1207	河南省	2009-2010新乡小麦OPT试验
1208	河南省	2009-2010新乡小麦OPT试验
1209	河南省	2009-2010洛阳孟津小麦OPT试验			10.7142	17.425	6.7	35.3625	26.9012	10.0095
1210	河南省	2009-2010洛阳孟津小麦OPT试验			9.35422	14.875	5	35.6053	33.8416	9.31163
1211	河南省	2009-2010洛阳孟津小麦OPT试验			11.052	18.0583	7.12222	41.6037	39.9629	12.4422
1212	河南省	2009-2010洛阳孟津小麦OPT试验
1213	河南省	2009-2010洛阳孟津小麦OPT试验
1214	河南省	2009-2010洛阳孟津小麦OPT试验
1215	河南省	2009-2010洛阳孟津小麦OPT试验
1216	河南省	2009-2010洛阳孟津小麦OPT试验
1217	河南省	2009-2010洛阳孟津小麦OPT试验
1218	河南省	2009-2010洛阳孟津小麦OPT试验
1219	河南省	2009-2010洛阳孟津小麦OPT试验
1220	河南省	2009-2010洛阳孟津小麦OPT试验
1221	河南省	2009-2010洛阳孟津小麦OPT试验
1222	河南省	2009-2010洛阳孟津小麦OPT试验
1223	河南省	2009-2010洛阳孟津小麦OPT试验
1224	河南省	2009-2010洛阳孟津小麦OPT试验
1225	河南省	2009-2010洛阳孟津小麦OPT试验
1226	河南省	2009-2010洛阳孟津小麦OPT试验
1227	河南省	2009-2010驻马店市水屯小麦OPT试验			16.0978	15.2717	13.0411	45.7942	22.4842	17.4305
1228	河南省	2009-2010驻马店市水屯小麦OPT试验			14.6978	10.0217	9.54111	46.07	32.9079	16.0718
1229	河南省	2009-2010驻马店市水屯小麦OPT试验			16.4489	16.5883	13.9189	52.0717	32.2596	22.3495
1230	河南省	2009-2010驻马店市水屯小麦OPT试验
1231	河南省	2009-2010驻马店市水屯小麦OPT试验
1232	河南省	2009-2010驻马店市水屯小麦OPT试验
1233	河南省	2009-2010驻马店市水屯小麦OPT试验
1234	河南省	2009-2010驻马店市水屯小麦OPT试验
1235	河南省	2009-2010驻马店市水屯小麦OPT试验
1236	河南省	2009-2010驻马店市水屯小麦OPT试验
1237	河南省	2009-2010驻马店市水屯小麦OPT试验
1238	河南省	2009-2010驻马店市水屯小麦OPT试验
1239	河南省	2009-2010驻马店市水屯小麦OPT试验
1240	河南省	2009-2010驻马店市水屯小麦OPT试验
1241	河南省	2009-2010驻马店市水屯小麦OPT试验
1242	河南省	2009-2010驻马店市水屯小麦OPT试验
1243	河南省	2009-2010驻马店市水屯小麦OPT试验
1244	河南省	2009-2010驻马店市水屯小麦OPT试验
1245	河南省	2009-2010驻马店水屯小麦氮肥用量试验
1246	河南省	2009-2010驻马店水屯小麦氮肥用量试验
1247	河南省	2009-2010驻马店水屯小麦氮肥用量试验
1248	河南省	2009-2010驻马店水屯小麦氮肥用量试验
1249	河南省	2009-2010驻马店水屯小麦氮肥用量试验
1250	河南省	2009-2010驻马店水屯小麦氮肥用量试验
1251	河南省	2009-2010驻马店水屯小麦氮肥用量试验			17			63.2263
1252	河南省	2009-2010驻马店水屯小麦氮肥用量试验			22.4667			80.324
1253	河南省	2009-2010驻马店水屯小麦氮肥用量试验			23.2533			77.9218
1254	河南省	2009-2010驻马店水屯小麦氮肥用量试验			20.1933			77.8294
1255	河南省	2009-2010驻马店水屯小麦氮肥用量试验			22.1867			82.2678
1256	河南省	2009-2010驻马店水屯小麦氮肥用量试验			21.1867			78.1867
1257	河南省	2009-2010驻马店水屯小麦氮肥用量试验			14.2622			56.5115
1258	河南省	2009-2010驻马店水屯小麦氮肥用量试验			16			60.2643
1259	河南省	2009-2010驻马店水屯小麦氮肥用量试验			16.6933			61.019
1260	河南省	2009-2010驻马店水屯小麦氮肥用量试验			9.81667			37.584
1261	河南省	2009-2010驻马店水屯小麦氮肥用量试验			10.8			39.7622
1262	河南省	2009-2010驻马店水屯小麦氮肥用量试验			10.3067			37.7279
1263	河南省	2009-2010新乡平陵小麦氮素基施的条件试验
1264	河南省	2009-2010新乡平陵小麦氮素基施的条件试验
1265	河南省	2009-2010新乡平陵小麦氮素基施的条件试验
1266	河南省	2009-2010新乡平陵小麦氮素基施的条件试验
1267	河南省	2009-2010新乡平陵小麦氮素基施的条件试验			16.875			63.4662
1268	河南省	2009-2010新乡平陵小麦氮素基施的条件试验			13.9375			54.3006
1269	河南省	2009-2010新乡平陵小麦氮素基施的条件试验			15.4125			54.5319
1270	河南省	2009-2010新乡平陵小麦氮素基施的条件试验			18.35			64.847
1271	河南省	2009-2010新乡平陵小麦氮素基施的条件试验			20.2917			83.8579
1272	河南省	2009-2010新乡平陵小麦氮素基施的条件试验			17.9667			73.6761
1273	河南省	2009-2010新乡平陵小麦氮素基施的条件试验			19.1333			76.5655
1274	河南省	2009-2010新乡平陵小麦氮素基施的条件试验			21.45			84.9195
1275	河南省	2009-2010新乡平陵小麦氮素基施的条件试验			15.0583			60.9689
1276	河南省	2009-2010新乡平陵小麦氮素基施的条件试验			12.9417			52.0162
1277	河南省	2009-2010新乡平陵小麦氮素基施的条件试验			14			54.5798
1278	河南省	2009-2010新乡平陵小麦氮素基施的条件试验			16.1083			61.9504
1279	河南省	2009-2010新乡平陵小麦氮素基施的条件试验			16.6056			69.9133
1280	河南省	2009-2010新乡平陵小麦氮素基施的条件试验			14.9333			61.7016
1281	河南省	2009-2010新乡平陵小麦氮素基施的条件试验			15.7667			62.7034
1282	河南省	2009-2010新乡平陵小麦氮素基施的条件试验			17.4389			70.8346
1283	河南省	2009-2010新乡平陵小麦氮素基施的条件试验			14.6937			61.9877
1284	河南省	2009-2010新乡平陵小麦氮素基施的条件试验			12.9688			53.6856
1285	河南省	2009-2010新乡平陵小麦氮素基施的条件试验			13.8313			54.7355
1286	河南省	2009-2010新乡平陵小麦氮素基施的条件试验			15.55			62.9131
1287	河南省	2009-2010新乡平陵小麦氮素基施的条件试验			15.3708			64.9828
1288	河南省	2009-2010新乡平陵小麦氮素基施的条件试验			14.0042			58.0952
1289	河南省	2009-2010新乡平陵小麦氮素基施的条件试验			14.6875			58.921
1290	河南省	2009-2010新乡平陵小麦氮素基施的条件试验			16.0542			65.769
1291	河南省	2009-2010新乡平陵小麦氮素基施的条件试验			15.595			24.7979
1292	河南省	2009-2010新乡平陵小麦氮素基施的条件试验			14.06			22.0718
1293	河南省	2009-2010新乡平陵小麦氮素基施的条件试验			14.82			24.939
1294	河南省	2009-2010新乡平陵小麦氮素基施的条件试验			16.345			27.5538
1295	河南省	2009-2010新乡平陵小麦氮素基施的条件试验			14			60.4884
1296	河南省	2009-2010新乡平陵小麦氮素基施的条件试验			12.6833			53.8586
1297	河南省	2009-2010新乡平陵小麦氮素基施的条件试验			13.3375			54.6334
1298	河南省	2009-2010新乡平陵小麦氮素基施的条件试验			14.6458			61.2531
1299	河南省	2009-2010新乡平陵小麦氮素基施的条件试验
1300	河南省	2009-2010新乡平陵小麦氮素基施的条件试验
1301	河南省	2009-2010新乡平陵小麦氮素基施的条件试验
1302	河南省	2009-2010新乡平陵小麦氮素基施的条件试验
	河南省
	河南省	高产冬小麦需肥规律研究
	河南省
	河南省
	河南省
	河南省
	2006-2007河南农大超高产冬小麦OPT试验				2.21238	7.17333	2.09	82.0429
	河南省
	河南省
	河南省
	河南省					0.166667		50.8444
	河南省
	河南省
	河南省
	河南省
	河南省				4.76095	2.27444	12.2483	45.3143	31.3867
	河南省
	河南省
	河南省
	河南省				3.22222	2.11111		11.263	24.3355
	河南省
	河南省
	河南省
	河南省
	河南省				4.07429	6.66333	13.0783		30.2921
	河南省
	河南省
	河南省
	河南省					3.72222		30.6889	14.1024
	河南省
	河南省
	河南省
	河南省
159	河北省	2002年辛集钾肥定位试验（冬小麦）
163	河北省	2002年辛集钾肥定位试验（冬小麦）					4.33333
167	河北省	2002年辛集钾肥定位试验（冬小麦）					4.33333			21.1038
171	河北省	2002年辛集钾肥定位试验（冬小麦）
199	河北省	2003年辛集钾肥定位试验（冬小麦）
203	河北省	2003年辛集钾肥定位试验（冬小麦）					1.73333			5.78349
207	河北省	2003年辛集钾肥定位试验（冬小麦）					1.93333			9.65774
211	河北省	2003年辛集钾肥定位试验（冬小麦）
278	河北省	2004年辛集钾肥定位试验（冬小麦）
282	河北省	2004年辛集钾肥定位试验（冬小麦）					4.5
286	河北省	2004年辛集钾肥定位试验（冬小麦）					3.6			43.4656
290	河北省	2004年辛集钾肥定位试验（冬小麦）
472	河北省	2007年河北辛集冬小麦养分限制因子研究试验			11.5278			20.1419	1.25409
473	河北省	2007年河北辛集冬小麦养分限制因子研究试验			4.16667			10.7563	19.4433
474	河北省	2007年河北辛集冬小麦养分限制因子研究试验			10.1389		14.3333	44.497	14.7636
475	河北省	2007年河北辛集冬小麦养分限制因子研究试验
476	河北省	2007年河北辛集冬小麦养分限制因子研究试验
477	河北省	2007年河北辛集冬小麦养分限制因子研究试验
478	河北省	2007年河北辛集冬小麦养分限制因子研究试验
479	河北省	2007年河北辛集冬小麦养分限制因子研究试验
480	河北省	2007年河北辛集冬小麦养分限制因子研究试验
481	河北省	2007年河北辛集冬小麦养分限制因子研究试验
482	河北省	2007年河北辛集冬小麦养分限制因子研究试验
483	河北省	2007年河北辛集冬小麦养分限制因子研究试验
484	河北省	2007年河北辛集冬小麦养分限制因子研究试验
485	河北省	2007年河北辛集冬小麦养分限制因子研究试验
486	河北省	2007年河北辛集冬小麦养分限制因子研究试验
487	河北省	2007年河北辛集冬小麦养分限制因子研究试验
488	河北省	2007年河北辛集冬小麦养分限制因子研究试验
489	河北省	2007年河北辛集冬小麦养分限制因子研究试验
495	河北省	2009年河北辛集冬小麦氮肥不同用量研究总结
501	河北省	2009年河北辛集冬小麦氮肥不同用量研究总结
502	河北省	2009年河北辛集冬小麦氮肥不同用量研究总结
508	河北省	2009年河北辛集冬小麦氮肥不同用量研究总结			6.86667			22.6033
514	河北省	2009年河北辛集冬小麦氮肥不同用量研究总结						0.723217
521	河北省	2009年河北辛集冬小麦氮肥不同用量研究总结			9.78333			18.0098
527	河北省	2009年河北辛集冬小麦氮肥不同用量研究总结			8.04167			37.0591
534	河北省	2009年河北辛集冬小麦氮肥不同用量研究总结			5.79167			16.8122
540	河北省	2009年河北辛集冬小麦氮肥不同用量研究总结			1.5			19.462
547	河北省	2009年河北辛集冬小麦氮肥不同用量研究总结			6.51111			32.3097
553	河北省	2009年河北辛集冬小麦氮肥不同用量研究总结			5.13889			27.8088
560	河北省	2009年河北辛集冬小麦氮肥不同用量研究总结			7.47222			28.7525
566	河北省	2009年河北辛集冬小麦氮肥不同用量研究总结			4.375			27.2944
573	河北省	2009年河北辛集冬小麦氮肥不同用量研究总结			3.13333			16.3184
579	河北省	2009年河北辛集冬小麦氮肥不同用量研究总结			7.5625			25.7957
585	河北省	2009年河北辛集冬小麦氮肥不同用量研究总结			4.63333			17.4348
591	河北省	2009年河北辛集冬小麦氮肥不同用量研究总结			4.26667			21.1062
597	河北省	2009年河北辛集冬小麦氮肥不同用量研究总结			2.93333			14.716
598	河北省	2009年河北辛集冬小麦氮肥基追肥用量试验总结
604	河北省	2009年河北辛集冬小麦氮肥基追肥用量试验总结
610	河北省	2009年河北辛集冬小麦氮肥基追肥用量试验总结
617	河北省	2009年河北辛集冬小麦氮肥基追肥用量试验总结			5.5			17.3682
624	河北省	2009年河北辛集冬小麦氮肥基追肥用量试验总结			0.875			16.0995
630	河北省	2009年河北辛集冬小麦氮肥基追肥用量试验总结			4.75			8.50336
636	河北省	2009年河北辛集冬小麦氮肥基追肥用量试验总结			2.275			2.00524
642	河北省	2009年河北辛集冬小麦氮肥基追肥用量试验总结			11.125			30.8397
648	河北省	2009年河北辛集冬小麦氮肥基追肥用量试验总结			5.45833			23.106
655	河北省	2009年河北辛集冬小麦氮肥基追肥用量试验总结			2.625			11.0638
661	河北省	2009年河北辛集冬小麦氮肥基追肥用量试验总结			12.5417			26.287
667	河北省	2009年河北辛集冬小麦氮肥基追肥用量试验总结			5.45833			24.5342
673	河北省	2009年河北辛集冬小麦氮肥基追肥用量试验总结			3.43333			22.853
679	河北省	2009年河北辛集冬小麦氮肥基追肥用量试验总结			6			25.9369
686	河北省	2009年河北辛集冬小麦氮肥基追肥用量试验总结			1.04444			9.65272
693	河北省	2009年河北辛集冬小麦氮肥基追肥用量试验总结			6.94444			30.9214
694	河北省	2009年河北辛集冬小麦氮肥基追肥用量试验总结			8.82222			27.6148
700	河北省	2009年河北辛集冬小麦氮肥基追肥用量试验总结			5.52778			19.4995
706	河北省	2009年河北辛集冬小麦氮肥基追肥用量试验总结			3.40556			29.0587
713	河北省	2009年河北辛集冬小麦氮肥基追肥用量试验总结			9.16667			24.9565
720	河北省	2009年河北辛集冬小麦氮肥基追肥用量试验总结			9.88889			29.7493
724	河北省	2009年河北辛集冬小麦OPT试验总结			15.7611	13.8833		42.5242	18.3977	26.8548
725	河北省	2009年河北辛集冬小麦OPT试验总结			11.9833	2.55		31.1498	18.4123
726	河北省	2009年河北辛集冬小麦OPT试验总结			17.8833	20.25		45.34		25.0218
727	河北省	2009年河北辛集冬小麦OPT试验总结
728	河北省	2009年河北辛集冬小麦OPT试验总结
729	河北省	2009年河北辛集冬小麦OPT试验总结
730	河北省	2009年河北辛集冬小麦OPT试验总结
731	河北省	2009年河北辛集冬小麦OPT试验总结
732	河北省	2009年河北辛集冬小麦OPT试验总结
733	河北省	2009年河北辛集冬小麦OPT试验总结
734	河北省	2009年河北辛集冬小麦OPT试验总结
735	河北省	2009年河北辛集冬小麦OPT试验总结
736	河北省	2009年河北辛集冬小麦OPT试验总结
737	河北省	2009年河北辛集冬小麦OPT试验总结
738	河北省	2009年河北辛集冬小麦OPT试验总结
739	河北省	2009年河北辛集冬小麦OPT试验总结
740	河北省	2009年河北辛集冬小麦OPT试验总结
741	河北省	2009年河北辛集冬小麦OPT试验总结
742	河北省	2009年河北衡水冬小麦OPT试验总结			3.98222	0.3		14.3448	7.73755
743	河北省	2009年河北衡水冬小麦OPT试验总结			9.18222	8.25	9.2	32.3963	19.589	30.1253
744	河北省	2009年河北衡水冬小麦OPT试验总结			8.51556	4.45	7.53333	22.4679	17.0121	26.2193
745	河北省	2009年河北衡水冬小麦OPT试验总结
746	河北省	2009年河北衡水冬小麦OPT试验总结
747	河北省	2009年河北衡水冬小麦OPT试验总结
748	河北省	2009年河北衡水冬小麦OPT试验总结
749	河北省	2009年河北衡水冬小麦OPT试验总结
750	河北省	2009年河北衡水冬小麦OPT试验总结
751	河北省	2009年河北衡水冬小麦OPT试验总结
752	河北省	2009年河北衡水冬小麦OPT试验总结
753	河北省	2009年河北衡水冬小麦OPT试验总结
754	河北省	2009年河北衡水冬小麦OPT试验总结
755	河北省	2009年河北衡水冬小麦OPT试验总结
756	河北省	2009年河北衡水冬小麦OPT试验总结
757	河北省	2009年河北衡水冬小麦OPT试验总结
758	河北省	2009年河北衡水冬小麦OPT试验总结
759	河北省	2009年河北衡水冬小麦OPT试验总结
760	河北省	2009年河北辛集钾肥定位试验（冬小麦）
761	河北省	2009年河北辛集钾肥定位试验（冬小麦）
762	河北省	2009年河北辛集钾肥定位试验（冬小麦）
763	河北省	2009年河北辛集钾肥定位试验（冬小麦）
764	河北省	2009年河北辛集钾肥定位试验（冬小麦）					6.33333			27.782
765	河北省	2009年河北辛集钾肥定位试验（冬小麦）					3.53333			28.4187
766	河北省	2009年河北辛集钾肥定位试验（冬小麦）					3.06			32.2377
767	河北省	2009年河北辛集钾肥定位试验（冬小麦）					3.86			29.3183
768	河北省	2009年河北辛集钾肥定位试验（冬小麦）
769	河北省	2009年河北辛集钾肥定位试验（冬小麦）
770	河北省	2009年河北辛集钾肥定位试验（冬小麦）
771	河北省	2009年河北辛集钾肥定位试验（冬小麦）
772	河北省	2009年河北辛集钾肥定位试验（冬小麦）								33.0518
773	河北省	2009年河北辛集钾肥定位试验（冬小麦）								0.74974
774	河北省	2009年河北辛集钾肥定位试验（冬小麦）								33.6411
775	河北省	2009年河北辛集钾肥定位试验（冬小麦）								19.4519
776	河北省	2008年河北辛集钾肥定位试验（冬小麦）
777	河北省	2008年河北辛集钾肥定位试验（冬小麦）
778	河北省	2008年河北辛集钾肥定位试验（冬小麦）
779	河北省	2008年河北辛集钾肥定位试验（冬小麦）
780	河北省	2008年河北辛集钾肥定位试验（冬小麦）					3.84667
781	河北省	2008年河北辛集钾肥定位试验（冬小麦）					1.78
782	河北省	2008年河北辛集钾肥定位试验（冬小麦）					0.88
783	河北省	2008年河北辛集钾肥定位试验（冬小麦）					2.91333			13.6152
784	河北省	2008年河北辛集钾肥定位试验（冬小麦）
785	河北省	2008年河北辛集钾肥定位试验（冬小麦）
786	河北省	2008年河北辛集钾肥定位试验（冬小麦）
787	河北省	2008年河北辛集钾肥定位试验（冬小麦）
788	河北省	2008年河北辛集钾肥定位试验（冬小麦）
789	河北省	2008年河北辛集钾肥定位试验（冬小麦）								28.0651
790	河北省	2008年河北辛集钾肥定位试验（冬小麦）
791	河北省	2008年河北辛集钾肥定位试验（冬小麦）								29.0946
792	河北省	2008年河北辛集冬小麦养分吸收规律试验总结
793	河北省	2008年河北辛集冬小麦养分吸收规律试验总结
794	河北省	2008年河北辛集冬小麦养分吸收规律试验总结
795	河北省	2008年河北辛集冬小麦养分吸收规律试验总结
796	河北省	2008年河北辛集冬小麦养分吸收规律试验总结
797	河北省	2008年河北辛集冬小麦养分吸收规律试验总结
798	河北省	2008年河北辛集冬小麦OPT定位试验总结			5.31667	4.53333	2.80833	20.4833	17.1978	4.05833
799	河北省	2008年河北辛集冬小麦OPT定位试验总结			3.35			16.0389	5.28457	8.14167
800	河北省	2008年河北辛集冬小麦OPT定位试验总结			2.05556			13.9833	20.8634	7.225
801	河北省	2008年河北辛集冬小麦OPT定位试验总结
802	河北省	2008年河北辛集冬小麦OPT定位试验总结
803	河北省	2008年河北辛集冬小麦OPT定位试验总结
804	河北省	2008年河北辛集冬小麦OPT定位试验总结
805	河北省	2008年河北辛集冬小麦OPT定位试验总结
806	河北省	2008年河北辛集冬小麦OPT定位试验总结
807	河北省	2008年河北辛集冬小麦OPT定位试验总结
808	河北省	2008年河北辛集冬小麦OPT定位试验总结
809	河北省	2008年河北辛集冬小麦OPT定位试验总结
810	河北省	2008年河北辛集冬小麦OPT定位试验总结
811	河北省	2008年河北辛集冬小麦OPT定位试验总结
812	河北省	2008年河北辛集冬小麦OPT定位试验总结
813	河北省	2008年河北辛集冬小麦OPT定位试验总结
814	河北省	2008年河北辛集冬小麦OPT定位试验总结
815	河北省	2008年河北辛集冬小麦OPT定位试验总结
816	河北省	2008年河北正定冬小麦钾肥不同基追比试验总结
817	河北省	2008年河北正定冬小麦钾肥不同基追比试验总结
818	河北省	2008年河北正定冬小麦钾肥不同基追比试验总结
819	河北省	2008年河北正定冬小麦钾肥不同基追比试验总结					0.791667			36.1917
820	河北省	2008年河北正定冬小麦钾肥不同基追比试验总结					5.39167			27.4417
821	河北省	2008年河北正定冬小麦钾肥不同基追比试验总结					8.61667			17.525
822	河北省	2008年河北正定冬小麦钾肥不同基追比试验总结					1.25833			7.85833
823	河北省	2008年河北正定冬小麦钾肥不同基追比试验总结					0.791667			31.9417
824	河北省	2008年河北正定冬小麦钾肥不同基追比试验总结					3.25833			4.775
825	河北省	2008年河北正定冬小麦钾肥不同基追比试验总结					3.01667			29.8583
826	河北省	2008年河北正定冬小麦钾肥不同基追比试验总结					3.75			32.6917
827	河北省	2008年河北正定冬小麦钾肥不同基追比试验总结					5.35			19.525
834	河北省	2007年河北正定冬小麦钾肥适宜用量研究试验总结					5.275			10.2984
835	河北省	2007年河北正定冬小麦钾肥适宜用量研究试验总结					11.85			36.2028
836	河北省	2007年河北正定冬小麦钾肥适宜用量研究试验总结					1.175			6.07185
837	河北省	2007年河北正定冬小麦钾肥适宜用量研究试验总结
838	河北省	2007年河北正定冬小麦钾肥适宜用量研究试验总结								39.3243
839	河北省	2007年河北正定冬小麦钾肥适宜用量研究试验总结
840	河北省	2007年河北正定冬小麦钾肥适宜用量研究试验总结
841	河北省	2007年河北正定冬小麦钾肥适宜用量研究试验总结
842	河北省	2007年河北正定冬小麦钾肥适宜用量研究试验总结
843	河北省	2007年河北正定冬小麦钾肥适宜用量研究试验总结								21.1323
844	河北省	2007年河北正定冬小麦钾肥适宜用量研究试验总结								19.2872
845	河北省	2007年河北正定冬小麦钾肥适宜用量研究试验总结								13.9186
846	河北省	2007年河北正定冬小麦钾肥适宜用量研究试验总结								31.4203
847	河北省	2007年河北正定冬小麦钾肥适宜用量研究试验总结								10.7257
848	河北省	2007年河北正定冬小麦钾肥适宜用量研究试验总结								18.5963
849	河北省	2007年河北正定冬小麦钾肥适宜用量研究试验总结
850	河北省	2007年河北正定冬小麦钾肥适宜用量研究试验总结
851	河北省	2007年河北正定冬小麦钾肥适宜用量研究试验总结
951	河北省	2007年河北辛集钾肥定位试验（冬小麦）
952	河北省	2007年河北辛集钾肥定位试验（冬小麦）
953	河北省	2007年河北辛集钾肥定位试验（冬小麦）
954	河北省	2007年河北辛集钾肥定位试验（冬小麦）
955	河北省	2007年河北辛集钾肥定位试验（冬小麦）					1.42667			88.4103
956	河北省	2007年河北辛集钾肥定位试验（冬小麦）								59.8439
957	河北省	2007年河北辛集钾肥定位试验（冬小麦）					0.6			37.3938
958	河北省	2007年河北辛集钾肥定位试验（冬小麦）					5.5			74.9844
959	河北省	2007年河北辛集钾肥定位试验（冬小麦）
960	河北省	2007年河北辛集钾肥定位试验（冬小麦）
961	河北省	2007年河北辛集钾肥定位试验（冬小麦）
962	河北省	2007年河北辛集钾肥定位试验（冬小麦）
963	河北省	2007年河北辛集钾肥定位试验（冬小麦）								16.5283
964	河北省	2007年河北辛集钾肥定位试验（冬小麦）								27.6611
965	河北省	2007年河北辛集钾肥定位试验（冬小麦）								13.0051
966	河北省	2007年河北辛集钾肥定位试验（冬小麦）
1004	河北省	2009-2010控释尿素在小麦生产中的应用效果研究（保定）			4.744			36.6243
1005	河北省	控释尿素在小麦生产中的应用效果研究（保定）			6.32733			33.4419
1006	河北省	控释尿素在小麦生产中的应用效果研究（保定）			5.27178			30.6365
1007	河北省	控释尿素在小麦生产中的应用效果研究（保定）			7.12111			44.62
1008	河北省	控释尿素在小麦生产中的应用效果研究（保定）			8.56933			42.0732
1009	河北省	控释尿素在小麦生产中的应用效果研究（保定）			6.45822			39.9463
1010	河北省	控释尿素在小麦生产中的应用效果研究（保定）			6.59333			29.0329
1011	河北省	控释尿素在小麦生产中的应用效果研究（保定）			5.14089			25.7696
1012	河北省	控释尿素在小麦生产中的应用效果研究（保定）			6.72422			24.108
1013	河北省	控释尿素在小麦生产中的应用效果研究（保定）			6.85511			33.3661
1014	河北省	控释尿素在小麦生产中的应用效果研究（保定）			4.744			29.0052
1015	河北省	控释尿素在小麦生产中的应用效果研究（保定）			3.95444			24.9324
1016	河北省	控释尿素在小麦生产中的应用效果研究（保定）			5.27259			26.6002
1017	河北省	控释尿素在小麦生产中的应用效果研究（保定）			3.51052			22.777
1018	河北省	控释尿素在小麦生产中的应用效果研究（保定）			1.57956			19.4818
1019	河北省	控释尿素在小麦生产中的应用效果研究（保定）			3.336			18.3148
1020	河北省	控释尿素在小麦生产中的应用效果研究（保定）			4.0397			16.7582
1021	河北省	控释尿素在小麦生产中的应用效果研究（保定）			1.05037			14.9876
1022	河北省	控释尿素在小麦生产中的应用效果研究（保定）			4.21022			20.3508
1023	河北省	控释尿素在小麦生产中的应用效果研究（保定）			3.15467			13.9632
1024	河北省	控释尿素在小麦生产中的应用效果研究（保定）						14.314
1025	河北省	控释尿素在小麦生产中的应用效果研究（保定）			3.42489			17.7853
1026	河北省	控释尿素在小麦生产中的应用效果研究（保定）			0.258222			11.1755
1027	河北省	控释尿素在小麦生产中的应用效果研究（保定）						11.4885
1028	河北省	控释尿素在小麦生产中的应用效果研究（保定）
1029	河北省	控释尿素在小麦生产中的应用效果研究（保定）
1030	河北省	控释尿素在小麦生产中的应用效果研究（保定）
1031	河北省	控释尿素在小麦生产中的应用效果研究（沧州）			8.14035			37.7503
1032	河北省	控释尿素在小麦生产中的应用效果研究（沧州）			3.80455			30.1598
1033	河北省	控释尿素在小麦生产中的应用效果研究（沧州）			5.30501			25.117
1034	河北省	控释尿素在小麦生产中的应用效果研究（沧州）			5.97218			24.5091
1035	河北省	控释尿素在小麦生产中的应用效果研究（沧州）			11.1418			40.9949
1036	河北省	控释尿素在小麦生产中的应用效果研究（沧州）			4.30452			23.7379
1037	河北省	控释尿素在小麦生产中的应用效果研究（沧州）			3.97121			16.6718
1038	河北省	控释尿素在小麦生产中的应用效果研究（沧州）			4.9717			28.9244
1039	河北省	控释尿素在小麦生产中的应用效果研究（沧州）			8.80752			25.3529
1040	河北省	控释尿素在小麦生产中的应用效果研究（沧州）			4.13787			29.6833
1041	河北省	控释尿素在小麦生产中的应用效果研究（沧州）			5.80552			24.3396
1042	河北省	控释尿素在小麦生产中的应用效果研究（沧州）			8.47367			32.7749
1043	河北省	控释尿素在小麦生产中的应用效果研究（沧州）			9.51982			26.0109
1044	河北省	控释尿素在小麦生产中的应用效果研究（沧州）			7.51849			18.4911
1045	河北省	控释尿素在小麦生产中的应用效果研究（沧州）			6.85114			20.7558
1046	河北省	控释尿素在小麦生产中的应用效果研究（沧州）			7.29628			20.0941
1047	河北省	控释尿素在小麦生产中的应用效果研究（沧州）			3.96097			10.7514
1048	河北省	控释尿素在小麦生产中的应用效果研究（沧州）			9.51982			25.4102
1049	河北省	控释尿素在小麦生产中的应用效果研究（沧州）			5.94145			25.3776
1050	河北省	控释尿素在小麦生产中的应用效果研究（沧州）			8.94236			19.9972
1051	河北省	控释尿素在小麦生产中的应用效果研究（沧州）			11.611			9.29388
1052	河北省	控释尿素在小麦生产中的应用效果研究（沧州）						3.56994
1053	河北省	控释尿素在小麦生产中的应用效果研究（沧州）			6.27476			7.76513
1054	河北省	控释尿素在小麦生产中的应用效果研究（沧州）			10.2767			14.4611
1055	河北省	控释尿素在小麦生产中的应用效果研究（沧州）
1056	河北省	控释尿素在小麦生产中的应用效果研究（沧州）
1057	河北省	控释尿素在小麦生产中的应用效果研究（沧州）
		正定OPT试验			5.85778	2.85	4.96667	26.741	0.377164	8.53085
					6.98222	7.06667	7.77778	29.4178	8.61162	19.096
					3.02667			14.701		10.7054
967	河北省	2006年河北辛集钾肥定位试验（冬小麦）
	河北省						2.34667
	河北省
	河北省
882	河北省	2006年河北辛集冬小麦OPT试验总结				13.5533	3.5		12.2339	18.48
	河北省									10.6733
	河北省
	河北省
	河北省
	河北省
	河北省
	北京市	2009年河北省衡水市冬小麦氮肥用量试验
293	北京市	2009年河北省衡水市冬小麦氮肥用量试验
294	北京市	2009年河北省衡水市冬小麦氮肥用量试验
300	北京市	2009年河北省衡水市冬小麦氮肥用量试验			4.54167
306	北京市	2009年河北省衡水市冬小麦氮肥用量试验			7.18667			18.3224
312	北京市	2009年河北省衡水市冬小麦氮肥用量试验			3.48333			14.1175
318	北京市	2009年河北省衡水市冬小麦氮肥用量试验
325	北京市	2009年河北省衡水市冬小麦氮肥用量试验						34.8629
331	北京市	2009年河北省衡水市冬小麦氮肥用量试验						50.3961
337	北京市	2009年河北省衡水市冬小麦氮肥用量试验			1.02889			16.2545
343	北京市	2009年河北省衡水市冬小麦氮肥用量试验			1.99889			47.1111
350	北京市	2009年河北省衡水市冬小麦氮肥用量试验						22.2836
356	北京市	2009年河北省衡水市冬小麦氮肥用量试验			3.21875			16.835
362	北京市	2009年河北省衡水市冬小麦氮肥用量试验			1.96208			36.4249
368	北京市	2009年河北省衡水市冬小麦氮肥用量试验						23.7921
374	北京市	2009年河北省衡水市冬小麦氮肥用量试验						21.286
381	北京市	2009年河北省衡水市冬小麦氮肥用量试验			0.617333			34.0958
387	北京市	2009年河北省衡水市冬小麦氮肥用量试验			0.881667			33.6776
632	北京市	2009年河北省衡水市冬小麦氮肥运筹试验
637	北京市	2009年河北省衡水市冬小麦氮肥运筹试验
643	北京市	2009年河北省衡水市冬小麦氮肥运筹试验
840	北京市	2009年河北省辛集市马庄冬小麦氮肥不同基追比试验
845	北京市	2009年河北省辛集市马庄冬小麦氮肥不同基追比试验
851	北京市	2009年河北省辛集市马庄冬小麦氮肥不同基追比试验
856	北京市	2009年河北省辛集市马庄冬小麦氮肥不同基追比试验
857	北京市	2009年河北省辛集市马庄冬小麦氮肥不同基追比试验			14.1112			22.7208
863	北京市	2009年河北省辛集市马庄冬小麦氮肥不同基追比试验			5.24678			23.403
868	北京市	2009年河北省辛集市马庄冬小麦氮肥不同基追比试验			8.21789
876	北京市	2009年河北省辛集市马庄冬小麦氮肥不同基追比试验			7.11567			9.88353
878	北京市	2009年河北省辛集市马庄冬小麦氮肥不同基追比试验			16.5551			23.6537
883	北京市	2009年河北省辛集市马庄冬小麦氮肥不同基追比试验			9.94289			15.3728
888	北京市	2009年河北省辛集市马庄冬小麦氮肥不同基追比试验			9.51122			18.9432
895	北京市	2009年河北省辛集市马庄冬小麦氮肥不同基追比试验			14.7346			4.13429
899	北京市	2009年河北省辛集市马庄冬小麦氮肥不同基追比试验			12.7218			23.1731
904	北京市	2009年河北省辛集市马庄冬小麦氮肥不同基追比试验			12.1946			7.79854
909	北京市	2009年河北省辛集市马庄冬小麦氮肥不同基追比试验			11.7157			3.80547
916	北京市	2009年河北省辛集市马庄冬小麦氮肥不同基追比试验			8.74456			15.4719
920	北京市	2009年河北省辛集市马庄冬小麦氮肥不同基追比试验			3.43217			19.6121
925	北京市	2009年河北省辛集市马庄冬小麦氮肥不同基追比试验			7.38508			15.2507
931	北京市	2009年河北省辛集市马庄冬小麦氮肥不同基追比试验			9.75717			1.65589
936	北京市	2009年河北省辛集市马庄冬小麦氮肥不同基追比试验			13.3867			20.0138
937	北京市	2009年河北省辛集市马庄冬小麦氮肥不同基追比试验			11.1226			17.9915
943	北京市	2009年河北省辛集市马庄冬小麦氮肥不同基追比试验			14.1413			14.31
948	北京市	2009年河北省辛集市马庄冬小麦氮肥不同基追比试验			11.6617			20.1647
956	北京市	2009年河北省辛集市马庄冬小麦氮肥不同基追比试验			15.7947			41.7465
958	北京市	2009年河北省辛集市马庄冬小麦氮肥不同基追比试验			9.00217			30.2695
963	北京市	2009年河北省辛集市马庄冬小麦氮肥不同基追比试验			8.31967
968	北京市	2009年河北省辛集市马庄冬小麦氮肥不同基追比试验			11.2305			7.32938
975	北京市	2009年河北省辛集市马庄冬小麦氮肥不同基追比试验			12.5601			40.8991
	北京市	2009年河北省小麦氮肥运筹试验
		2009年河北省小麦氮肥运筹试验			3.53056			22.5
		2009年河北省小麦氮肥运筹试验						12.7778
		2009年河北省小麦氮肥运筹试验			2.66667			19.4444
		2009年河北省小麦氮肥运筹试验			3.5			16.75
		2009年河北省小麦氮肥运筹试验			0.5			12.6667
		2009年河北省小麦氮肥运筹试验			0.537083			14.1667
53	北京市	2008北京房山氮肥不同基追比对冬小麦养分需求与供应的影响
58	北京市	2008北京房山氮肥不同基追比对冬小麦养分需求与供应的影响
64	北京市	2008北京房山氮肥不同基追比对冬小麦养分需求与供应的影响
68	北京市	2008北京房山氮肥不同基追比对冬小麦养分需求与供应的影响
73	北京市	2008北京房山氮肥不同基追比对冬小麦养分需求与供应的影响						0.3636
78	北京市	2008北京房山氮肥不同基追比对冬小麦养分需求与供应的影响			3			3.92973
82	北京市	2008北京房山氮肥不同基追比对冬小麦养分需求与供应的影响			3.22222			5.45173
88	北京市	2008北京房山氮肥不同基追比对冬小麦养分需求与供应的影响			3.44444			5.07712
93	北京市	2008北京房山氮肥不同基追比对冬小麦养分需求与供应的影响			2.33333
97	北京市	2008北京房山氮肥不同基追比对冬小麦养分需求与供应的影响			2.66667			6.0112
102	北京市	2008北京房山氮肥不同基追比对冬小麦养分需求与供应的影响			3.33333			2.56373
108	北京市	2008北京房山氮肥不同基追比对冬小麦养分需求与供应的影响			3.55556			8.2376
112	北京市	2008北京房山氮肥不同基追比对冬小麦养分需求与供应的影响			2.88889			3.44394
117	北京市	2008北京房山氮肥不同基追比对冬小麦养分需求与供应的影响			3.66667			4.37059
122	北京市	2008北京房山氮肥不同基追比对冬小麦养分需求与供应的影响			5			6.63938
129	北京市	2008北京房山冬小麦养分吸收规律研究
135	北京市	2008北京房山冬小麦养分吸收规律研究
140	北京市	2008北京房山冬小麦养分吸收规律研究
144	北京市	2008北京房山冬小麦养分吸收规律研究			2.148			2.02145
149	北京市	2008北京房山冬小麦养分吸收规律研究			3.03689			4.77655
155	北京市	2008北京房山冬小麦养分吸收规律研究			3.92578			4.51931
156	年终总结	2007.10-2008.6房山冬小麦钾肥不同基追比
157	北京市						4.556			18.7112
158	北京市						16.6173			28.2746
159	北京市						5.00133			13.7728
160	北京市
161	北京市						2.80267			16.116
162	北京市						1.91533			15.5255
163	北京市						8.96733			24.3558
164	北京市
165	北京市						6.35867			21.183
166	北京市						7.89267			26.2624
167	北京市						1.23933			5.22977
1	河北省	白洋淀沿湖农田施氮量对冬小麦产量和土壤硝态氮累积的影响
2	马堡	N0
3		N1(135)			6.88148			21.0074
4		N2(180)			6.17778			29.9778
5		N3(225)			9.69778			37.76
6		习惯(275）			6.11636
7	张六	N0
8		N1(90)			2.64444			30.3333
9		N2(135)			0.607407			15.1852
10		N3(180)						9.5
11		习惯(288）			0.284722
12	李鑫，	华北平原冬小麦-夏玉米轮作体系中肥料氮去向及氮素气态损失研究
13	河农822	0
14		75			26.9333			63.3333
15		150			16.4267			41.6667
16		225			9.96444			32.4889
17		300			7.19667			27.7333
18	科农9204	0
19		75			29.76			50.5333
20		150			19.6867			41.8667
21		225			11.6044			30.9333
22		300			7.83667			23.3333
34	张 霞,罗延庆,张胜全,吴永成,王 敏,王志敏*	不同氮肥运筹对冬小麦产量、蛋白质及其组分的影响
35	石家庄8号	A
36		B
37		C
38		D
39		E
40		F
41	济南17	A
42		B
43		C
44		D
45		E
46		F
47	李世娟 周殿玺 兰林旺	不同水分和氮肥水平对冬小麦吸收肥料氮的影响
48		A						34.73
49		B						29.35
50		C						30.89
51		D						31.27
52		E						28.95
53		F						27.96
54		G						27.32
55	李世娟	不同小麦品种产量及氮素利用的差异
56		优1 You 1
57		优2 You 2
58		优3 You 3
59		优4 You 4
60		优5 You 5
[truncated: 856 more rows]

## Sheet: AE and RE in MLYR
No.	Data source	Treatments			AEN	AEP	AEK	REN	REP	REK
1015	江苏省
1016	通州十总小麦测土配方施肥示范简报
1017	刁锡华	PK
1018		NPK（配方）			15.0794			51.2
1019		常规			11.9871			33.9
1020	刁锡明	PK
1021		NPK（配方）			19.2821			54.4
1022		常规			14.5395			35.9
1023	喻凤生	PK
1024		NPK（配方）			15.2632			39.1
1025		常规			13.4109			31.9
1041	林忠成	太湖地区土壤-作物系统氮素利用的综合研究
1042	2008	N0
1043		N1			27.06			52.3
1044		N2			19.07			48.39
1045		N3			17.37			47.55
1046		N4			12.95			43.19
1047		N5			10.51			38.05
1048	2009	N00
1049		N11			37.75			81.13
1050		N22			31.18			72.24
1051		N33			22.32			62.11
1052		N44			17.56			54.19
1053		N55			14.48			49.48
1054		N01			28.95			57.63
1055		N02			24.91			63.89
1056		N03			18.85			55.54
1057		N04			15.91			52.99
1058		N05			13.75			50.23
1094	朱秀英 周马康 崔春梅 孙晓荣	小麦精确施氮对产量和氮肥利用率的影响
1095		N 0
1096		N 1			7.86429			43.07
1097		N 2			4.66364			31.81
1115	周正权 郭文善	氮肥运筹对扬麦10号产量品质及其氮肥利用率的影响
1116		基施氮量0
1117		0			14.8183			45.07
1118		0			16.6917			42.93
1119		0			14.4111			41.87
1120		60			12.7817			36.91
1121		60			18.3592			45.32
1122		60			18.3394			43.58
1123		60			16.9175			42.48
1124		120			12.565			39.88
1125		120			19.7694			45.84
1126		120			21.0554			44.99
1127		120			13.8197			39.08
1128		180			12.7967			37.11
1129		180			16.0288			41.09
1130		180			9.866			31.26
1131		180			7.874			20.85
1132	葛鑫 戴其根	淮北地区不同类型小麦氮肥施用技术的研究
1133	陕农229	0
1134		65.6			20.5686			51.8
1135		131.3			19.9261			50.7
1136		196.9			18.9746			49.2
1137		262.5			15.5196			48.4
1138		328.1			10.6556			38.9
1139		393.8			5.01778			34.5
1140	济南17	0
1141		65.6			18.3765			54.2
1142		131.3			16.5149			52.9
1143		196.9			16.1447			50.4
1144		262.5			14.021			49.7
1145		328.1			12.6047			49.7
1146		393.8			4.63865			43.3
1147	陕农229	基追比10:0			11.1326			28.2
1148		9:1			12.3025			31.6
1149		8:2			13.4834			38.5
1150		7:3			14.131			43.3
1151		6:4			14.6389			46.6
1152		5:5			15.5196			48.4
1153		4:6			14.7596			47.5
1154		3:7			13.8937			45.6
1155	济南17	基追比10:0			11.416			31
1156		9:1			12.0971			32.9
1157		8:2			12.3512			38.3
1158		7:3			12.7596			42.1
1159		6:4			13.3589			47.1
1160		5:5			14.021			49.7
1161		4:6			13.5192			50.5
1162		3:7			12.893			49.8
1163	追氮时期	5(基):5(拔)			14.021			49.7
1164		5(基):2.5(拔):2.5(花)			12.7634			46.6
1165		5(基):5(花)			10.5227			41.8
1181	谢学俭 沈其荣	苏南稻麦轮作农田系统土壤中磷氮的流失
1182		P0
1183		P20
1184		P40				17.625			57.5041
1185		P80				8.8125			30.8999
1186		P160				4.40625			15.1636
1187	杨勇 郭文善	晚播小麦高产优质栽培机理与技术研究
1188	播期10.30密度180	3:3.5:3.5
1189	180	5:2.5:2.5
1190	180	7:1.5:1.5
1191	360	3:3.5:3.5
1192	360	5;2.5:2.5
1193	360	7:1.5:1.5
1194	播期11.19密度180	3:3.5:3.5
1195	180	5:2.5:2.5
1196	180	7:1.5:1.5
1197	360	3:3.5:3.5
1198	360	5;2.5:2.5
1199	360	7:1.5:1.5
1200		膜侧沟播
1201		覆膜穴播
1202		露地高密
1203		露地低密
1204	王小军 张洪程	不同土壤肥力配方施肥对淮南小麦产量、品质及肥料吸收利用率的影响
1205	高肥力田扬麦11	N0P0K0
1206		N0P2K2
1207		N1P2K2			10.5585			42.3077
1208		N2P0K2
1209		N2P1K2				4.56
1210		N2P2K2			12.7385	8.7275	6.19667	38.6923		62.1667
1211		N2P3K2
1212		N2P2K0
1213		N2P2K1					7.33333			65.6667
1214		N2P2K3								15.4444
1215		N3P2K2			5.24923			18.2564
1216		N1P1K2
1217		N1P2K1
1218		N2P1K1
1219		N1.5P2K2			8.03692			33.1282
1220		N2.5P2K2			7.472			28.4308
1221	高肥力田扬麦15	N0P0K0
1222		N0P2K2
1223		N1P2K2			32.5923			65.3846
1224		N2P0K2
1225		N2P1K2				4.74			36.656
1226		N2P2K2			19.94	10.26	5.09667	49.6154		55.1667
1227		N2P3K2				0.701667			13.746
1228		N2P2K0
1229		N2P2K1					6.75333			31
1230		N2P2K3								24.7778
1231		N3P2K2			12.0374			29.641
1232		N1P1K2
1233		N1P2K1
1234		N2P1K1
1235		N1.5P2K2			22.3979			45.4359
1236		N2.5P2K2			14.9698			37.4154
1237	中肥力田扬麦11	N0P0K0
1238		N0P2K2
1239		N1P2K2			28.3723			63.0769
1240		N2P0K2
1241		N2P1K2				10.505
1242		N2P2K2			22.83	15.25	9.795	59.7692		81.1667
1243		N2P3K2				1.47167			42.7653
1244		N2P2K0
1245		N2P2K1					13.4267			61
1246		N2P2K3								26.4444
1247		N3P2K2			12.4969			35.8974
1248		N1P1K2
1249		N1P2K1
1250		N2P1K1
1251		N1.5P2K2			20.0779			65.0256
1252		N2.5P2K2			18.4929			48.4923
1253	中肥力田扬麦15	N0P0K0
1254		N0P2K2
1255		N1P2K2			24.1292			55.2308
1256		N2P0K2
1257		N2P1K2				2.45			29.783
1258		N2P2K2			17.1915	5.385	2.91833	55.2308		73.6667
1259		N2P3K2				1
1260		N2P2K0
1261		N2P2K1					3.06667
1262		N2P2K3					0.563333			33.2222
1263		N3P2K2			12.5897			36.8205
1264		N1P1K2
1265		N1P2K1
1266		N2P1K1
1267		N1.5P2K2			17.8195			55.0769
1268		N2.5P2K2			15.4302			44.6769
1269	低肥力扬麦11	N0P0K0
1270		N0P2K2
1271		N1P2K2			18.08			42.6154
1272		N2P0K2
1273		N2P1K2				4.31			40.0925
1274		N2P2K2			18.56	10.06		54.7692	52.1203	39.6667
1275		N2P3K2				7.68833			44.2927
1276		N2P2K0
1277		N2P2K1					0.49			42.33
1278		N2P2K3					0.93			31.33
1279		N3P2K2			13.4097			38.8205
1280		N1P1K2
1281		N1P2K1
1282		N2P1K1
1283		N1.5P2K2			21.0872			50.7692
1284		N2.5P2K2			15.7502			45.9077
1285	低肥力田扬麦15	N0P0K0
1286		N0P2K2
1287		N1P2K2			19.7785			44.6154
1288		N2P0K2
1289		N2P1K2				21.655			28.6375
1290		N2P2K2			19.8785	15.02	5.83333	57.3077		50.3333
1291		N2P3K2				11.5533
1292		N2P2K0
1293		N2P2K1					9.6			61
1294		N2P2K3					4.51889			47.3333
1295		N3P2K2			15.961			41.1795
1296		N1P1K2
1297		N1P2K1
1298		N2P1K1
1299		N1.5P2K2			18.759			48.5128
1300		N2.5P2K2			18.2855			47.7538
1301	朱秀英 周马康 崔春梅 孙晓荣	小麦精确施氮对产量和氮肥利用率的影响
1302
1303					7.86429			43.0714
1304					4.66364			31.8182
1420	黄严帅 张洪程	氮肥用量和运筹对不同类型专用小麦产量形成及氮素吸收利用的影响
1421	高邮地点 扬麦11	2001-2002
1422					25.76			52.35
1423					17.4667			51.06
1424					13.0578			51.04
1425					11.3133			46.78
1426					8.05867			43.19
1427					6.15111			38.38
1428	扬州地点	2001-2002
1429					27.0133			55.13
1430					17.8			51.63
1431					15.7956			51.54
1432					13.22			50.99
1433					8.69333			44.82
1434					6.36444			38.94
1435	高邮 宁麦9号	2001-2002
1436					21.92			51.37
1437					14.9333			47.74
1438					13.5733			46.69
1439					12.0067			45.46
1440					9.21067			43.88
1441					6.37333			39.38
1442	扬州地点	2001-2002
1443					17.84			52.15
1444					18.5333			50.13
1445					16.2933			49.94
1446					14.08			49.12
1447					9.472			45.46
1448					7.58667			40.92
1449	高邮 扬麦11	基追比10:0			8.24			25.41
1450		9:1			9.34			28.97
1451		8:2			10.2867			32.54
1452		7:3			11.1467			40.7
1453		6:4			12.0533			48.17
1454		5:5			11.3133			46.78
1455		4:6			10.5333			44.76
1456		3:7			9.76			44.03
1457	扬州地点	基追比10:0			11.04			28.98
1458		9:1			11.8933			35.19
1459		8:2			12.7133			40.12
1460		7:3			13.06			43.44
1461		6:4			14.32			48.72
1462		5:5			13.22			50.99
1463		4:6			11.7867			47.57
1464		3:7			10.16			46.92
1465	高邮 宁麦9号	基追比10:0			9.98			26.42
1466		9:1			10.7267			30.48
1467		8:2			11.5733			35.89
1468		7:3			11.78			41.63
1469		6:4			12.6667			47.63
1470		5:5			12.0067			45.46
1471		4:6			10.92			43.53
1472		3:7			10.5067			43.22
1473	扬州地点	基追比10:0			13.4933			25.43
1474		9:1			11.92			31.94
1475		8:2			12.2867			36.58
1476		7:3			13.08			43.1
1477		6:4			15.4467			46.74
1478		5:5			14.08			49.12
1479		4:6			12.12			48.42
1480		3:7			11.6267			44.1
1898	湖南省 祁阳
1899	唐旭 马义兵	小麦-玉米轮作土壤磷素长期演变规律研究
1900		祁阳
1901		1991-2005
1902
1903
1904
1905
1906
157	北京市	2007-08年湖北省潜江市小麦氮同步研究机制
163	北京市	2007-08年湖北省潜江市小麦氮同步研究机制
169	北京市	2007-08年湖北省潜江市小麦氮同步研究机制
175	北京市	2007-08年湖北省潜江市小麦氮同步研究机制			3.372			46.663
182	北京市	2007-08年湖北省潜江市小麦氮同步研究机制			3.31644			57.6398
188	北京市	2007-08年湖北省潜江市小麦氮同步研究机制			3.34978			36.8628
194	北京市	2007-08年湖北省潜江市小麦氮同步研究机制			4.215			49.7599
200	北京市	2007-08年湖北省潜江市小麦氮同步研究机制			4.63222			48.2086
207	北京市	2007-08年湖北省潜江市小麦氮同步研究机制			5.04889			46.4282
213	北京市	2007-08年湖北省潜江市小麦氮同步研究机制			4.81714			39.0432
219	北京市	2007-08年湖北省潜江市小麦氮同步研究机制			4.81714			47.4568
225	北京市	2007-08年湖北省潜江市小麦氮同步研究机制			5.13524			44.2545
231	北京市	2007-08年湖北省潜江市小麦氮同步研究机制			5.62			54.1046
238	北京市	2007-08年湖北省潜江市小麦氮同步研究机制			8.02889			48.4535
244	北京市	2007-08年湖北省潜江市小麦氮同步研究机制			10.4378			42.1681
250	北京市	2007-08年湖北省潜江市小麦氮同步研究机制			3.86476			32.4333
256	北京市	2007-08年湖北省潜江市小麦氮同步研究机制			6.56444			46.4725
263	北京市	2007-08年湖北省潜江市小麦氮同步研究机制			6.72317			40.388
269	北京市	2007-08年湖北省潜江市小麦氮同步研究机制			3.86476			50.0927
275	北京市	2007-08年湖北省潜江市小麦氮同步研究机制			8.7873			50.4628
281	北京市	2007-08年湖北省潜江市小麦氮同步研究机制			6.32571			51.6125
392	北京市	2009年湖北省小麦氮素用量研究
400	北京市	2009年湖北省小麦氮素用量研究
406	北京市	2009年湖北省小麦氮素用量研究
412	北京市	2009年湖北省小麦氮素用量研究
414	北京市	2009年湖北省小麦氮素用量研究			16.7167			43.009
421	北京市	2009年湖北省小麦氮素用量研究			20.8333			62.7458
427	北京市	2009年湖北省小麦氮素用量研究			16.5333			67.2235
433	北京市	2009年湖北省小麦氮素用量研究			18.05
440	北京市	2009年湖北省小麦氮素用量研究			11.6333			38.4133
448	北京市	2009年湖北省小麦氮素用量研究			11.0667			38.0601
454	北京市	2009年湖北省小麦氮素用量研究			7.28333			44.4469
460	北京市	2009年湖北省小麦氮素用量研究			11.825			36.2853
462	北京市	2009年湖北省小麦氮素用量研究			8.475			30.7525
469	北京市	2009年湖北省小麦氮素用量研究			12.6417			40.5554
475	北京市	2009年湖北省小麦氮素用量研究			7.65833			35.1344
481	北京市	2009年湖北省小麦氮素用量研究			9.26667			33.0782
488	北京市	2009年湖北省小麦氮素用量研究			11.1917			40.2257
496	北京市	2009年湖北省小麦氮素用量研究			10.7333			46.3893
502	北京市	2009年湖北省小麦氮素用量研究			9.95			40.3157
508	北京市	2009年湖北省小麦氮素用量研究			7.58333			35.3506
510	北京市	2009年湖北省小麦氮素用量研究			4.33889			26.0339
517	北京市	2009年湖北省小麦氮素用量研究			7.90556			41.1124
523	北京市	2009年湖北省小麦氮素用量研究			3.57222			28.6097
529	北京市	2009年湖北省小麦氮素用量研究			6.10556			42.2056
536	北京市	2009年湖北省小麦氮素用量研究			5.93333			46.0258
544	北京市	2009年湖北省小麦氮素用量研究			2.75556			35.3519
550	北京市	2009年湖北省小麦氮素用量研究			3.98889			29.5006
556	北京市	2009年湖北省小麦氮素用量研究			3.61667			29.6154
558	北京市	2009年湖北省小麦氮素用量研究			7.12778			31.5564
565	北京市	2009年湖北省小麦氮素用量研究			3.41667			36.8467
571	北京市	2009年湖北省小麦氮素用量研究			0.772222			35.4458
577	北京市	2009年湖北省小麦氮素用量研究			4.47222			41.8992
584	北京市	2009年湖北省小麦氮素用量研究			0.758333			32.7576
592	北京市	2009年湖北省小麦氮素用量研究						28.2226
598	北京市	2009年湖北省小麦氮素用量研究			0.345833			29.8723
604	北京市	2009年湖北省小麦氮素用量研究			0.4125			34.8769
606	北京市	2009年湖北省小麦氮素用量研究			2.12333			17.0391
613	北京市	2009年湖北省小麦氮素用量研究			0.653333			15.7698
619	北京市	2009年湖北省小麦氮素用量研究			0.03			37.5035
625	北京市	2009年湖北省小麦氮素用量研究			0.563333			14.861
647	北京市	2008-2009湖北省冬小麦SPAD阈值确定与应用试验
653	北京市	2008-2009湖北省冬小麦SPAD阈值确定与应用试验
661	北京市	2008-2009湖北省冬小麦SPAD阈值确定与应用试验
667	北京市	2008-2009湖北省冬小麦SPAD阈值确定与应用试验
669	北京市	2008-2009湖北省冬小麦SPAD阈值确定与应用试验			0.297436			6.92721
675	北京市	2008-2009湖北省冬小麦SPAD阈值确定与应用试验			1.23077			12.7351
682	北京市	2008-2009湖北省冬小麦SPAD阈值确定与应用试验			3.37949			14.3478
688	北京市	2008-2009湖北省冬小麦SPAD阈值确定与应用试验			1.12821			5.97853
695	北京市	2008-2009湖北省冬小麦SPAD阈值确定与应用试验			9.62308			29.4744
701	北京市	2008-2009湖北省冬小麦SPAD阈值确定与应用试验			7.94615			20.9119
709	北京市	2008-2009湖北省冬小麦SPAD阈值确定与应用试验			7.61538			21.1603
715	北京市	2008-2009湖北省冬小麦SPAD阈值确定与应用试验			7.07692			20.2467
717	北京市	2008-2009湖北省冬小麦SPAD阈值确定与应用试验			8.14615			19.5247
723	北京市	2008-2009湖北省冬小麦SPAD阈值确定与应用试验			7.14615			24.7462
730	北京市	2008-2009湖北省冬小麦SPAD阈值确定与应用试验			9.15385			25.2909
736	北京市	2008-2009湖北省冬小麦SPAD阈值确定与应用试验			7.93077			27.9769
743	北京市	2008-2009湖北省冬小麦SPAD阈值确定与应用试验			5.92308			16.913
749	北京市	2008-2009湖北省冬小麦SPAD阈值确定与应用试验			9.13846			28.6995
757	北京市	2008-2009湖北省冬小麦SPAD阈值确定与应用试验			11.8231			29.7951
763	北京市	2008-2009湖北省冬小麦SPAD阈值确定与应用试验			8.58462			23.4383
765	北京市	2009-10年湖北省小麦氮素基施条件的研究
768	北京市	2009-10年湖北省小麦氮素基施条件的研究
771	北京市	2009-10年湖北省小麦氮素基施条件的研究
775	北京市	2009-10年湖北省小麦氮素基施条件的研究			24.3383			48.2074
778	北京市	2009-10年湖北省小麦氮素基施条件的研究			21.8717			64.1103
782	北京市	2009-10年湖北省小麦氮素基施条件的研究			26.0883			43.5799
783	北京市	2009-10年湖北省小麦氮素基施条件的研究			21.2478			41.3389
786	北京市	2009-10年湖北省小麦氮素基施条件的研究			24.5922			44.2764
789	北京市	2009-10年湖北省小麦氮素基施条件的研究			20.0367			57.8267
794	北京市	2009-10年湖北省小麦氮素基施条件的研究			17.0367			34.7164
797	北京市	2009-10年湖北省小麦氮素基施条件的研究			20.0367			43.9011
800	北京市	2009-10年湖北省小麦氮素基施条件的研究			16.6144			34.4936
801	北京市	2009-10年湖北省小麦氮素基施条件的研究			15.6022			33.0103
804	北京市	2009-10年湖北省小麦氮素基施条件的研究			18.7133			38.7711
807	北京市	2009-10年湖北省小麦氮素基施条件的研究			17.4689			53.6421
812	北京市	2009-10年湖北省小麦氮素基施条件的研究			15.3775			33.8789
813	北京市	2009-10年湖北省小麦氮素基施条件的研究			14.5942			40.7765
816	北京市	2009-10年湖北省小麦氮素基施条件的研究			16.4108			41.6235
819	北京市	2009-10年湖北省小麦氮素基施条件的研究			12.2239			39.372
822	北京市	2009-10年湖北省小麦氮素基施条件的研究			14.7183			42.0909
826	北京市	2009-10年湖北省小麦氮素基施条件的研究			12.8628			35.9251
828	北京市	2009-10年湖北省小麦氮素基施条件的研究			12.4183			28.1186
831	北京市	2009-10年湖北省小麦氮素基施条件的研究			11.1406			30.1155
834	北京市	2009-10年湖北省小麦氮素基施条件的研究			14.535			42.349
977	北京市	2009-10年湖北省小麦SPAD阈值应用研究
980	北京市	2009-10年湖北省小麦SPAD阈值应用研究
983	北京市	2009-10年湖北省小麦SPAD阈值应用研究
988	北京市	2009-10年湖北省小麦SPAD阈值应用研究			15.15			57.4935
991	北京市	2009-10年湖北省小麦SPAD阈值应用研究			14.5056			33.6529
994	北京市	2009-10年湖北省小麦SPAD阈值应用研究			13.2444			40.3523
995	北京市	2009-10年湖北省小麦SPAD阈值应用研究			30.1333			46.2904
999	北京市	2009-10年湖北省小麦SPAD阈值应用研究			26.2			47.3489
1002	北京市	2009-10年湖北省小麦SPAD阈值应用研究			33.15			63.8113
1006	北京市	2009-10年湖北省小麦SPAD阈值应用研究			22.2125			49.2975
1009	北京市	2009-10年湖北省小麦SPAD阈值应用研究			22.2			45.7046
1012	北京市	2009-10年湖北省小麦SPAD阈值应用研究			20.2			37.5523
1014	北京市	2009-10年湖北省小麦SPAD阈值应用研究			25.9125			50.5702
1017	北京市	2009-10年湖北省小麦SPAD阈值应用研究			32.3625			64.65
1021	北京市	2009-10年湖北省小麦SPAD阈值应用研究			31.2375			58.3728
1024	北京市	2009-10年湖北省小麦SPAD阈值应用研究			23.21			53.1453
1027	北京市	2009-10年湖北省小麦SPAD阈值应用研究			26.47			57.5557
1030	北京市	2009-10年湖北省小麦SPAD阈值应用研究			26.03			58.8263
1033	北京市	2009-10年湖北省小麦SPAD阈值应用研究			16.3083			37.5684
1036	北京市	2009-10年湖北省小麦SPAD阈值应用研究			19.8167			38.3764
1039	北京市	2009-10年湖北省小麦SPAD阈值应用研究			18.5833			39.4552
1042	北京市	2009-10年湖北省小麦SPAD阈值应用研究			23.38			45.4308
1043	北京市	2009-10年湖北省小麦SPAD阈值应用研究			21.5			56.7099
1046	北京市	2009-10年湖北省小麦SPAD阈值应用研究			22.86			67.1453
1051	北京市	2009-10年湖北省小麦SPAD阈值应用研究			25.07			59.2772
1054	北京市	2009-10年湖北省小麦SPAD阈值应用研究			23.1			57.3961
1057	北京市	2009-10年湖北省小麦SPAD阈值应用研究			25.25			67.0137
691	湖北省
692	熊桂云，刘冬碧，巴瑞先，杨利，张富林，张继铭，余延丰	丹江口库区小麦和油菜氮合理用量研究
693		N0
694		N75.0			18.8133			17.7333
695		N150.0			15.26			36.3333
696		N225.0			10.9644			43.6444
697		N300.0			8.26			23.1
江苏省
1026	晏娟1, 2,尹斌2,张绍林2,沈其荣1*,朱兆良2	太湖地区稻麦轮作系统中氮肥效应的研究
1027		N0
1028		N100			19.2			44.1
1029		N150			16.2667			40.4
1030		N200			13.05			35.3
1031		N250			10.84			31.04
1032		N300			9.5			30.8667
1033		N350			6.42857			28.7429
1034		N0
1035		N100			15			27.9
1036		N150			13.6			29.2
1037		N200			11.15			28
1038		N250			10.32			27
1039		N300			8.76667			25.5
1040		N350			7.37143			27
1059	石祖梁,李丹丹,荆 奇,姜 东,曹卫星,戴廷波	氮肥运筹对稻茬冬小麦土壤无机氮时空分布及氮肥利用的影响
1060	宁麦9号	N0
1061		N1			11.1506			32.72
1062		N2			12.561			36.4844
1063		N3			15.2573			40.7333
1064		N4			14.2637			38.7956
1065	豫麦34	N0
1066		N1			15.799			36.0933
1067		N2			17.8213			40.2578
1068		N3			19.1348			47.4444
1069		N4			18.1215			42.2489
1070	张均华 刘建立,张佳宝 赵夫涛 程亚南 王伟鹏	施氮量对稻麦干物质转运与氮肥利用的影响
1071	2007–2008年麦季	N0
1072		N1			16.7872			38.3298
1073		N2			19.3669			59.0178
1074		N3			13.8115			53.2582
1075	2008–2009年麦季	N0
1076		N1			18.3298			59.6809
1077		N2			14.9527			71.2485
1078		N3			11.4262			67.6475
1079	谭和芳, 谢金学, 汪吉东, 薛冬娥, 张永春, 常志州	氮磷钾不同配比对小麦产量及肥料利用率的影响
1080		N0P0K0
1081		N0P2K2							2.38	7.88
1082		N1P2K2			21.9651			40.2116	13.18	28.26
1083		N2P0K2								32.67
1084		N2P1K2				19.2693			29.96	38.57
1085		N2P2K2			13.3643	9.92933	8.46933	34.0201	17.17	44.44
1086		N2P3K2				3.51644			11.58	45.21
1087		N2P2K0							9.95
1088		N2P2K1					11.7333		12.87	49.9
1089		N2P2K3					2.98193		15.52	26.49
1090		N3P2K2			8.39693			27.8024	17.97	44.84
1091		N1P1K2							22.61	22.62
1092		N1P2K1							10.49	33.35
1093		N2P1K1							37.17	45.56
1098	张宪 曹卫星	不同氮肥运筹下专用小麦氮素利用特征及诊断指标的研究
1099	淮麦18	CK
1100		HL			6.925			44.75
1101		HM			8.36667			39.1905
1102		HH			5.41			41.0667
1103		HB			9.94286			41.7619
1104	徐州26	CK
1105		XL			12.6333			67.5
1106		XM			10.7857			52.2857
1107		XH			7.40667			46.1333
1108		XB			11.6952			53.1905
1166	李荣刚 戴其根 皮家欢	江苏太湖稻麦两熟地区生态、经济施氮量的初步研究
1167		0
1168		180			8.26111			18
1169		225			7.47111			26.3111
1170		270			6.87778			23.8519
1171		315			5.76508			17.2698
1172	张影 郭文善	弱筋小麦宁麦9号籽粒品质的形成特性及调控研究
1173	密度150万/ha	施氮量180
1174
1175		240
1176
1177	密度240	施氮量180
1178
1179		240
1180
1305	姜宗庆,封超年*,黄联联,郭文善,朱新开,彭永欣	施磷量对小麦物质生产及吸磷特性的影响
1306		扬麦12号
1307						13.0772			46.0109
1308						12.9293			54.5067
1309						14.8267
1310						10.1447
1311						6.73344
1312		扬麦9号
1313						11.8289			40.7925
1314						15.1897
1315						15.5138
1316						10.8013
1317						7.86617
1318	朱新开 郭文善 周正权	氮肥对中筋小麦扬麦10号氮素吸收、产量和品质的调节效应
1319	基施氮量0	追施氮量0
1320	0	60						45.0667
1321	0	120						42.925
1322	0	180						41.8667
1323	60	0						36.9
1324	60	60						45.3167
1325	60	120						43.5833
1326	60	180						42.475
1327	120	0						39.875
1328	120	60						45.8333
1329	120	120						44.9875
1330	120	180						39.08
1331	180	0						37.1056
1332	180	60						42.0833
1333	180	120						35.9233
1334	180	180						31.3583
1335	李伟海 张洪程	不同土壤肥力施肥配方及水平对小麦产量、品质和肥料利用率的影响
1336	淮19 高肥田
1337					24.3747			28.5481
1338					16.6452			54.321
1339					11.9359			38.9593
1340					7.20601			28.8504
1341					5.26242			22.6025
1342	淮19 中肥田
1343					13.9864			23.3333
1344					15.7741			46.3704
1345					12.1336			51.4
1346					6.92776			36.8444
1347					4.75148			19.7185
1348	淮19 低肥田
1349					12.9467			38.3407
1350					13.864			47.842
1351					10.4244			44.2074
1352					8.73073			50.4652
1353					6.57017			37.684
1354	烟19 高肥田
1355					17.6895			17.3852
1356					16.2748			53.6198
1357					11.5747			38.5481
1358					7.22824			22.3644
1359					5.22538			16.5037
1360	烟19 中肥田
1361					11.3939			25.2593
1362					11.9741			36.8247
1363					12.0225			49.1185
1364					6.90554			32.8593
1365					4.65889			25.0889
1366	烟19 低肥田
1367					13.1133			29.6444
1368					12.9011			37.3481
1369					10.4244			30.7481
1370					9.21221			40.5511
1371					6.75536			24.2543
1372	淮19 高肥力
1373						8.53333		23.0222	13.2878
1374						7.72833		41.8593	54.5258
1375						2.72889		26.0296	11.6247
1376	淮19 中肥田
1377						10.48		19.2259
1378						9.45333		37.1815
1379						4.27444		19.0037	36.8766
1380	淮19 低肥田
1381						10.4567		21.4889	40.118
1382						8.47333		29.2519	37.6488
1383						6.38222		34.3852	29.3927
1384	烟19 高肥田
1385						10.9167		22.3148	61.1952
1386						9.82667		47.2222
1387						3.33333		32.5444	23.9282
1388	烟19 中肥田
1389						11.9616		21.3296	17.4625
1390						9.77578		32.2407	22.8845
1391						4.15607		26.437	3.34316
1392	烟19 低肥田
1393						10.2767		18.5074	39.9652
1394						7.46667		20.4815	26.7029
1395						5.36778		28.4852	24.5052
1396	淮19 高肥力
1397							4.99333	18.1444
1398							5.27444	31.3889
1399							1.82667	23.0926
1400	淮19 中肥田
1401							5.5877	24.4148
1402							6.55163	32.0815
1403							3.2159	28.263
1404	淮19 低肥田
1405							5.44889	17.5444
1406							5.09281	23.6148
1407							3.55012	33.3667
1408	烟19 高肥田
1409							5.39215	18.9889
1410							6.13778	34.163
1411							2.39565	25.7481
1412	烟19 中肥田
1413							6.01778	17.8
1414							6.78333	31.2333
1415							3.16444	26.5852
1416	烟19 低肥田
1417							6.53111	19.4519
1418							4.55281	23.8778
1419							3.89926	31.3222
安徽省
1592	杜世州	氮素运筹对淮北地区超高产小麦养分吸收利用的影响
1593	烟农19	10∶0			14.7594			50.5
1594		9∶1			15.9428			55.5185
1595		8∶2			16.265			57.4
1596		7∶3			16.8594			60.4556
1597		6∶4			17.4817			70.6111
1598		5∶5			19.2094			79.7481
1599		4∶6			18.9928			76.1667
1600		无肥区NoN
1601	皖麦50	10∶0			15.405			55.6111
1602		9∶1			16.5383			58.137
1603		8∶2			17.2106			59.363
1604		7∶3			17.405			62.5111
1605		6∶4			19.1383			68.9444
1606		5∶5			18.8106			68.1
1607		4∶6			19.2883			71.7778
1608		无肥区NoN
1609	武际,郭熙盛,王允青,张平治	氮肥基追比例对烟农19小麦氮素吸收利用及产量和品质的影响
1610		N0
1611		N10/0			12.0238			33.3
1612		N7/3			11.7262			37.3905
1613		N5/3/2			11.5476			43.2619
1614		N3/3/4			9.28571			45.8048
1615	刘 枫,王允青,刘 英	淮北砂姜黑土地区小麦施钾效应研究
1616		K0
1617		K1					10.78			68.0599
1618		K2					5.9375			8.88392
1619		K3					3.90583			21.2813
1620		K4					2.57812			19.4242
1621	何传龙1,刘枫1,王道中1,汪建来2,李星3,李治林3	砂姜黑土强筋小麦施肥技术研究
1622		无肥对照
1623	基施Basal	尿素						57.0435
1624	基施Basal	硫酸铵						65.3913
1625	基施Basal+追施Top dressing	尿素						66.7826
1626	基施Basal+追施Top dressing	尿素						73.8571
1627
1628
1629								57.0435
1630								62.3768
1631								70.2029
1632
1633
1634								42.029
1635								57.0435
1636								66.4348
1637								81.913
1638	Xiao Qin Dai, Hong Yan Zhang	Nutr Cycl Agroecosyst,2009. DOI 10.1007/s10705-009-9293-4
1639					8.88889	6.69344	2.67738	48.3333	12.2624
1640
1641
1642
1643
785	陈莉	氮磷钾不同施肥水平配施对小麦产量和品质的影响
786		N0P0K0
787		N0P2K2
788		N1P2K2			9.75714
789		N2P0K2
790		N2P1K2				5.28571
791		N2P2K2			7.85714	5.5	17.925
792		N2P3K2				2.5619
793		N2P2K0
794		N2P2K1					10.85
795		N2P2K3					9.16667
796		N3P2K2			3.65714
797		N1P1K2
798		N1P2K1
799		N2P1K1
419	王小燕,沈永龙,高春宝,刘章勇,方正武	氮肥后移对江汉平原小麦籽粒产量及氮肥偏生产力的影响
420		T1
421		T2
422		T3
423		T4
424		T5
425	朱新开,郭凯泉,李春燕,封超年,彭永欣,郭文善	氮肥运筹比例对稻田套播强筋小麦产量及花后旗叶衰老的影响
426		CK
427		Ⅰ			16.602
428		Ⅱ			15.81
429		Ⅲ			17.342
430		Ⅳ			18.0021
431		Ⅴ			17.4983
1430	曹承富 孔令聪	氮素水平对皖麦44产量和品质的调节效应
1431		0
1432		75			15.2147
1433		150			12.1973
1434		225			9.51333
1435		300			5.50567
149	余宗波1，邹娟2，肖兴军
150	共45个试验 均值	P0
151		P37.5				20.3467
152		P75				17.12
153		P112.5				9.27111
154	共25个试验 均值	P0
155		P67.5				16.5037
156		P135				11.2889
157		P202.5				6.5284
210	柴彦君	不同冬小麦品种氮效率及其生理差异的研究
211	品种试验	EM14
212		EM18
213		EM23
214		ZM9023
215		LM1
216		EM14			22.4092
217		EM18			22.1519
218		EM23			22.9342
219		ZM9023			17.8296
220		LM1			28.6638
892	吴晓鹏1,陈静芬2,王广灿3,许浩玲1	小麦平衡施用氮磷钾肥经济效益的研究
893		N0P0K0
894		N0P2K2
895		N1P2K2			10
896		N2P0K2
897		N2P1K2				9
898		N2P2K2			9.79167	11.0833	8.4375
899		N2P3K2				4.72222
900		N2P2K0
901		N2P2K1					5.41667
902		N2P2K3					2.5
903		N3P2K2			5.77778
904		N1P1K2
905		N1P2K1
906		N2P1K1
				Min	0.03	0.701667	0.49	5.97853	2.38	7.88
				Max	37.75	21.655	17.925	81.913	61.1952	81.1667
				Aver.	13.3841	9.14539	5.78907	41.4809	28.3225	40.5804
				0.025	1.76631	1.27121	0.609167	17.4887	3.50833	8.68314
				0.975	27.5849	19.7272	13.215	68.3956	57.4296	75.1667
				Median	12.7967	9.13556	5.40441	41.87	27.6702	39.6667
				SD	6.43913	4.83028	3.48043	13.0679	15.6158	18.497
				0.25	8.7873	5.34726	3.17731	32.4867	14.1004	26.49
				0.75	17.37	11.355	6.77583	49.3887	40.0607	50.3333

## Sheet: AE and RE in NW
No.	Refrences	Treatments		AEN	AEP	AEK	REN	REP	REK
1675	宁夏
1681	张爱平,刘汝亮,李友宏,杨世琦,杨淑静,杨正礼	施用磷肥对春小麦产量与吸氮特性及土体中硝态氮累积的影响
1682		P0
1683		P60			10.4167			10
1684		P120			5.25833			7
1685		P180			2.32778			6.2
1700	甘肃省	春小麦
1712	沈新磊,黄思光,王 俊,凌 莉,李世清,李凤民	半干旱农田生态系统地膜覆盖模式和施氮对小麦产量和氮效率的效应
1713	1999底墒L	M0
1714	春小麦			8.4			30.4
1715		M30
1716				5.7			30.3
1717		M60
1718				2.2			19
1719		Mw
1720				6.3			19.6
1721	底墒H	M0
1722				3.1			10.2
1723		M30
1724				12.2			32.7
1725		M60
1726				6			34.2
1727		Mw
1728				6.6			38.9
1729	2000底墒L	M0
1730				9.78227			18.83
1731		M30
1732				10.7913			4.44
1733		M60
1734				1.25133
1735		Mw
1736							8.9
1737	底墒H	M0
1738							19.7
1739		M30
1740				4.44373
1741		M60
1742				4.13253
1743		Mw
1744				9.28653
1745	覆膜	M0
1746				1.14222			6.1
1747		M75
1748				3.20444			9.5
1749		M150
1750				0.813333			3.6
1751		Mw
1752				0.142222			2.2
1753	李文学 张福锁	小麦/玉米/蚕豆间作系统中氮、磷吸收利用特点及其环境效应
1754	不施磷P0	N0
1755		N100
1756		N200
1757		N300
1758		N400
1759		N0
1760		N100
1761		N200
1762		N300
1763		N400
1764	施磷P75	N0
1765		N100
1766		N200
1767		N300
1768		N400
1769		N0
1770		N100
1771		N200
1772		N300
1773		N400
1889	新疆 乌鲁木齐
1890	唐旭 马义兵	小麦-玉米轮作土壤磷素长期演变规律研究
1891	长期试验点	乌鲁木齐
1892	15年均值	1990-2004
1893
1894	每年施入的氮相等，由秸秆和农家肥量确定
1895
1896
1897
	甘肃省	2006春小麦甘肃钾肥产量效应与养分利用率研究
	甘肃省	2006春小麦甘肃钾肥产量效应与养分利用率研究
	甘肃省	2006春小麦甘肃钾肥产量效应与养分利用率研究
	甘肃省	2006春小麦甘肃钾肥产量效应与养分利用率研究		0.988667			4.77227
	甘肃省	2006春小麦甘肃钾肥产量效应与养分利用率研究		4.73533	3.01133		18.0157	0.305555	34.456
	甘肃省	2006春小麦甘肃钾肥产量效应与养分利用率研究		0.115333			5.4232	0.225825
	甘肃省	2006春小麦甘肃钾肥产量效应与养分利用率研究
	甘肃省	2006春小麦甘肃钾肥产量效应与养分利用率研究
	甘肃省	2006春小麦甘肃钾肥产量效应与养分利用率研究
	甘肃省	2006春小麦甘肃钾肥产量效应与养分利用率研究
	甘肃省	2006春小麦甘肃钾肥产量效应与养分利用率研究
	甘肃省	2006春小麦甘肃钾肥产量效应与养分利用率研究
	甘肃省	2006春小麦甘肃钾肥产量效应与养分利用率研究
	甘肃省	2006春小麦甘肃钾肥产量效应与养分利用率研究
	甘肃省	2006春小麦甘肃钾肥产量效应与养分利用率研究
	甘肃省	2006春小麦甘肃钾肥产量效应与养分利用率研究		7.83244	1.55133		23.3697	2.52528
	甘肃省	2006春小麦甘肃钾肥产量效应与养分利用率研究		9.44578	3.97133		26.233	2.486
	甘肃省	2006春小麦甘肃钾肥产量效应与养分利用率研究		9.58356	4.178		31.7623	4.22957
	甘肃省	2006春小麦甘肃钾肥产量效应与养分利用率研究
	甘肃省	2006春小麦甘肃钾肥产量效应与养分利用率研究
	甘肃省	2006春小麦甘肃钾肥产量效应与养分利用率研究
	甘肃省	2006春小麦甘肃钾肥产量效应与养分利用率研究
	甘肃省	2006春小麦甘肃钾肥产量效应与养分利用率研究
	甘肃省	2006春小麦甘肃钾肥产量效应与养分利用率研究
	甘肃省	2006春小麦甘肃钾肥产量效应与养分利用率研究
	甘肃省	2006春小麦甘肃钾肥产量效应与养分利用率研究
	甘肃省	2006春小麦甘肃钾肥产量效应与养分利用率研究
	甘肃省	2006春小麦（带田）甘肃钾肥产量效应与养分利用率研究
	甘肃省	2006春小麦（带田）甘肃钾肥产量效应与养分利用率研究
	甘肃省	2006春小麦（带田）甘肃钾肥产量效应与养分利用率研究
	甘肃省	2006春小麦（带田）甘肃钾肥产量效应与养分利用率研究
	甘肃省	2006春小麦（带田）甘肃钾肥产量效应与养分利用率研究							19.3176
	甘肃省	2006春小麦（带田）甘肃钾肥产量效应与养分利用率研究							0.460133
	甘肃省	2006春小麦（带田）甘肃钾肥产量效应与养分利用率研究
	甘肃省	2006春小麦（带田）甘肃钾肥产量效应与养分利用率研究
	甘肃省	2006春小麦（带田）甘肃钾肥产量效应与养分利用率研究
	甘肃省	2006春小麦（带田）甘肃钾肥产量效应与养分利用率研究							3.96487
	甘肃省	2006春小麦（带田）甘肃钾肥产量效应与养分利用率研究							3.34207
	甘肃省	2006春小麦（带田）甘肃钾肥产量效应与养分利用率研究							5.2508
	甘肃省	2006春小麦（带田）甘肃钾肥产量效应与养分利用率研究
	甘肃省	2006春小麦（带田）甘肃钾肥产量效应与养分利用率研究
	甘肃省	2006春小麦（带田）甘肃钾肥产量效应与养分利用率研究
	甘肃省	2009年甘肃全膜覆土穴播小麦养分积累及其水分利用效率研究		10.48			43.8622
	甘肃省	2009年甘肃全膜覆土穴播小麦养分积累及其水分利用效率研究					50.4258
	甘肃省	2009年甘肃全膜覆土穴播小麦养分积累及其水分利用效率研究		13.84			46.1851
	甘肃省	2009年甘肃全膜覆土穴播小麦养分积累及其水分利用效率研究
	甘肃省	2009年甘肃全膜覆土穴播小麦养分积累及其水分利用效率研究
	甘肃省	2009年甘肃全膜覆土穴播小麦养分积累及其水分利用效率研究
	甘肃省	2009年甘肃全膜覆土穴播小麦养分积累及其水分利用效率研究		8.15333			10.4855
	甘肃省	2009年甘肃全膜覆土穴播小麦养分积累及其水分利用效率研究		6.75333			5.73959
	甘肃省	2009年甘肃全膜覆土穴播小麦养分积累及其水分利用效率研究		7.45333			8.08661
	甘肃省	2009年甘肃全膜覆土穴播小麦养分积累及其水分利用效率研究
	甘肃省	2009年甘肃全膜覆土穴播小麦养分积累及其水分利用效率研究
	甘肃省	2009年甘肃全膜覆土穴播小麦养分积累及其水分利用效率研究
	甘肃省	2010年甘肃半干旱区全膜覆土穴播小麦高产施肥技术研究
	甘肃省	2010年甘肃半干旱区全膜覆土穴播小麦高产施肥技术研究
	甘肃省	2010年甘肃半干旱区全膜覆土穴播小麦高产施肥技术研究
	甘肃省	2010年甘肃半干旱区全膜覆土穴播小麦高产施肥技术研究
	甘肃省	2010年甘肃半干旱区全膜覆土穴播小麦高产施肥技术研究
	甘肃省	2010年甘肃半干旱区全膜覆土穴播小麦高产施肥技术研究
	甘肃省	2010年甘肃半干旱区全膜覆土穴播小麦高产施肥技术研究
	甘肃省	2010年甘肃半干旱区全膜覆土穴播小麦高产施肥技术研究
	甘肃省	2010年甘肃半干旱区全膜覆土穴播小麦高产施肥技术研究
	甘肃省	2010年甘肃陇东平衡施肥对全膜覆土穴播冬小麦产量及养分吸收特性的影响		6.80667	4.37778	8.42222
	甘肃省	2010年甘肃陇东平衡施肥对全膜覆土穴播冬小麦产量及养分吸收特性的影响
	甘肃省	2010年甘肃陇东平衡施肥对全膜覆土穴播冬小麦产量及养分吸收特性的影响
	甘肃省	2010年甘肃陇东平衡施肥对全膜覆土穴播冬小麦产量及养分吸收特性的影响
	甘肃省	2010年甘肃陇东平衡施肥对全膜覆土穴播冬小麦产量及养分吸收特性的影响
	甘肃省	2010年甘肃陇东平衡施肥对全膜覆土穴播冬小麦产量及养分吸收特性的影响
	宁夏回族自治区	2005年宁夏银川市大新乡小麦套种玉米-小麦灌淤土钾肥定位试验（试验01）				0.992			7.33333
	宁夏回族自治区	2005年宁夏银川市大新乡小麦套种玉米-小麦灌淤土钾肥定位试验（试验01）				1.38933			13.5333
	宁夏回族自治区	2005年宁夏银川市大新乡小麦套种玉米-小麦灌淤土钾肥定位试验（试验01）
	宁夏回族自治区	2005年宁夏银川市大新乡小麦套种玉米-小麦灌淤土钾肥定位试验（试验01）
	宁夏回族自治区	2006年宁夏吴忠市东塔乡刘碱滩村小麦套种玉米氮肥用量试验（试验12）
	宁夏回族自治区	2006年宁夏吴忠市东塔乡刘碱滩村小麦套种玉米氮肥用量试验（试验12）		28.8			85
	宁夏回族自治区	2006年宁夏吴忠市东塔乡刘碱滩村小麦套种玉米氮肥用量试验（试验12）		17.25			74.375
	宁夏回族自治区	2006年宁夏吴忠市东塔乡刘碱滩村小麦套种玉米氮肥用量试验（试验12）		11.4417			53.5833
	宁夏回族自治区	2006年宁夏吴忠市东塔乡刘碱滩村小麦套种玉米氮肥用量试验（试验12）		8.73125			37.25
	宁夏回族自治区	2007宁夏吴忠市利通区东塔寺乡干饭渠村小麦套种玉米氮钾交互试验--小麦（试验10）
	宁夏回族自治区	2007宁夏吴忠市利通区东塔寺乡干饭渠村小麦套种玉米氮钾交互试验--小麦（试验10）
	宁夏回族自治区	2007宁夏吴忠市利通区东塔寺乡干饭渠村小麦套种玉米氮钾交互试验--小麦（试验10）							4.35558
	宁夏回族自治区	2007宁夏吴忠市利通区东塔寺乡干饭渠村小麦套种玉米氮钾交互试验--小麦（试验10）					8.19122
	宁夏回族自治区	2007宁夏吴忠市利通区东塔寺乡干饭渠村小麦套种玉米氮钾交互试验--小麦（试验10）					19.9296		6.26896
	宁夏回族自治区	2007宁夏吴忠市利通区东塔寺乡干饭渠村小麦套种玉米氮钾交互试验--小麦（试验10）					14.3623		8.18176
	宁夏回族自治区	2007宁夏吴忠市利通区东塔寺乡干饭渠村小麦套种玉米氮钾交互试验--小麦（试验10）					4.34155
	宁夏回族自治区	2007宁夏吴忠市利通区东塔寺乡干饭渠村小麦套种玉米氮钾交互试验--小麦（试验10）					6.5595		4.7925
	宁夏回族自治区	2007宁夏吴忠市利通区东塔寺乡干饭渠村小麦套种玉米氮钾交互试验--小麦（试验10）					2.36158
	宁夏回族自治区	2008宁夏吴忠利通区国家农业科技园区春小麦氮肥用量试验（试验01）
	宁夏回族自治区	2008宁夏吴忠利通区国家农业科技园区春小麦氮肥用量试验（试验01）
	宁夏回族自治区	2008宁夏吴忠利通区国家农业科技园区春小麦氮肥用量试验（试验01）		2.08333			21.6949
	宁夏回族自治区	2008宁夏吴忠利通区国家农业科技园区春小麦氮肥用量试验（试验01）		4.9			23.82
	宁夏回族自治区	2008宁夏吴忠利通区国家农业科技园区春小麦氮肥用量试验（试验01）		4.92917			24.8571
	宁夏回族自治区	2008宁夏吴忠利通区国家农业科技园区春小麦氮肥用量试验（试验01）		4.4375			21.3641
	宁夏回族自治区	2008宁夏吴忠利通区国家农业科技园区春小麦氮肥用量试验（试验01）		2.50556			16.8099
	宁夏回族自治区	2008宁夏吴忠利通区国家农业科技园区春小麦氮肥用量试验（试验01）		2.88889			16.7562
	宁夏回族自治区	2008宁夏吴忠利通区国家农业科技园区春小麦磷肥用量试验（试验02）
	宁夏回族自治区	2008宁夏吴忠利通区国家农业科技园区春小麦磷肥用量试验（试验02）
	宁夏回族自治区	2008宁夏吴忠利通区国家农业科技园区春小麦磷肥用量试验（试验02）			9.175			25.8222
	宁夏回族自治区	2008宁夏吴忠利通区国家农业科技园区春小麦磷肥用量试验（试验02）			11.9583			9.13406
	宁夏回族自治区	2008宁夏吴忠利通区国家农业科技园区春小麦磷肥用量试验（试验02）			7.22083			17.3963
	宁夏回族自治区	2008宁夏吴忠利通区国家农业科技园区春小麦磷肥用量试验（试验02）			5.97917
	宁夏回族自治区	2008宁夏吴忠利通区国家农业科技园区春小麦磷肥用量试验（试验02）			0.902083			0.33315
	宁夏回族自治区	2008宁夏吴忠利通区国家农业科技园区春小麦磷肥用量试验（试验02）			3.68125
宁夏
1676	张爱平，杨世琦，杨淑静，李友宏，刘汝亮，杨正礼	不同供氮水平对春小麦产量、氮肥利用率及氮平衡的影响
1677		N0
1678		N120		4.63333			27.1667
1679		N240		4.85833			24.25
1680		N360		2.96111			18.1667
1686	谭德水 金继运 黄绍文	长期施钾与秸秆还田对西北地区不同种植制度下作物产量及土壤钾素的影响
1687	宁夏灌淤土	NP
1688		NP+St
1689		NPK							19.6751
1690		NPK+St							24.4132
1691	何文寿1,何进勤1,郭瑞英2	宁夏引黄灌区春小麦不同生育期吸收氮、磷、钾养分的特点
1692	红星5队	NPK(-)
1693	王太堡 试验农场	NPK(+)
1694	青海省
1695	谭德水 金继运 黄绍文	长期施钾与秸秆还田对西北地区不同种植制度下作物产量及土壤钾素的影响
1696	青海栗钙土	NP
1697		NP+St
1698		NPK							17.9084
1699		NPK+St							34.4516
甘肃省
1701	尚成柏 刘淑英	施肥对土壤速效养分、春小麦养分吸收及产量和品质的影响
1702		CK
1703		N		12.5422
1704		P			9.4025
1705		NP		15.3939	13.68			6.67917
1706		NPK				4.22933			41.5989
1707		S
1708		SNP
1709		M
1710		NT
1711		MNP
1774	杨生茂，郭天文	河西绿洲灌区小麦/玉米带田施氮量及其环境效应
1775		0
1776		150		3.66667			9.8
1777		300		2.4			8.05
1778		450		1.68889			5.23333
1779		600		0.98			1.33
1780		750		0.31			2.84
1781	叶优良 张福锁	间作对氮素和水分利用的影响
1782	No单作	171
1783		花培764
1784		陇17
1785		宁麦3号
1786		石1269
1787		永良4号
1788	No间作	171
1789		花培764
1790		陇17
1791		宁麦3号
1792		石1269
1793		永良4号
1794	N300单作	171		8.43333			40.2333
1795		花培764		2.80333			2.73333
1796		陇17		1.49			16.3667
1797		宁麦3号		3.07333			37
1798		石1269		4.49			23.3
1799		永良4号		5.08			29.1333
1800	N300间作	171		7.74333			36.4667
1801		花培764		4.32			34.4
1802		陇17		5.29667			25.2333
1803		宁麦3号		8.33333			60.9333
1804		石1269		6.63333			24.4
1805		永良4号		6.22667			31.4
1864	内蒙古
1865	董文娟，张永平，谢岷，韩开明，付小军	河套灌区春小麦高产栽培水氮高效利用研究*
1866	2 水	CK
1867		N0		9.44656
1868		N5		12.0899			15.873
1869		N10		10.9514			21.2551
1870		N15		8.36066			13.9344
1871		N20		4.58678			6.88705
1872	4 水	CK
1873		N0
1874		N5		12.8704			18.5185
1875		N10		13.6842			26.3158
1876		N15		10.5			8.19672
1877		N20		7.94077
1103	叶优良,包兴国,宋建兰	长期施用不同肥料对小麦/玉米间作产量、氮吸收利用和土壤硝态氮累积的影响
1104	农肥120,000kg/hm2	M
1105	绿肥45,000kg/hm2	G
1106	秸杆10,500kg/hm2	S
1107	N 375kg/hm2	N
1108	农肥60,000+N187·5kg/hm	1/2(M+N)
1109	绿肥22, 500 + N187·5kg/hm2	1/2(G+N)
1110	秸杆5,250+N187·5 kg/hm2	1/2(S+N)
1111		CK
1436	李凤民刘小兰王俊	底墒与磷肥互作对春小麦产量形成的影响
1437		CK
1438		P
1439		W
1440		WP
755	甘肃	397
			Min	0.115333	0.902083	0.992	1.33	0.225825	0.460133
			Max	28.8	13.68	8.42222	85	25.8222	41.5989
			Aver.	6.66808	6.06823	3.75822	22.0226	7.10285	14.6649
			0.025	0.268056	1.14555	1.0218	2.32118	0.249744	1.61291
			0.975	15.8579	13.0344	8.10776	64.2938	23.2944	38.7417
			Median	6	4.81806	2.80933	19.6	6.2	8.18176
			SD	4.80957	3.84062	3.42727	16.8412	7.41476	12.6623
			0.25	3.08667	3.51377	1.29	8.19397	2.486	4.7925
			0.75	9.36616	9.23188	5.27756	30.35	9.13406	19.6751

## Sheet: FCR PFP in YHRV
No.	Data source	Treatments			FCR-N	FCR-P	FCR-K	PFP-N	PFP-P	PFP-K
1	河北省
23	裴雪霞，王秀斌，何萍，张秀芝，李科江，周卫，梁国庆，金继运	氮肥后移对壤氮素供应和冬小麦氮素吸收利用的影响
24		N0							39.02	65.0333
25		N300/2						21.22	42.44	70.7333
26		N210/2						29.8333	41.7667	69.6111
27		N210/3			8.9594			30.6143	42.86	71.4333
28		N210/4						29.4619	41.2467	68.7444
152	河南省
193	李丙奇，孙克刚，和爱玲，张欣	潮土区氮肥运筹对小麦产量和氮肥利用率的影响
194		T1							59.9556	59.9556
195		T2						27.6267	69.0667	69.0667
196		T3						30.1289	75.3222	75.3222
197		T4			32.364			35.4578	88.6444	88.6444
198		T5						33.0889	82.7222	82.7222
199		T6						43.3111	86.6222	86.6222
200		T7			33.1351			44.8333	76.8571	134.5
201	王桂良,黄玉芳,叶优良	不同钾肥品种和用量对小麦产量品质和养分吸收利用的影响
202	钾肥品种试验	0						30.9917	61.9833
203		俄罗斯产 KCl					11.8985	35.1772	70.3544	70.3544
204		罗布泊产 K2SO4					14.0328	36.0506	72.1011	72.1011
205		开封产 K2SO4					9.49283	34.2422	68.4844	68.4844
206		俄罗斯产 K2SO4					6.55466	33.1656	66.3311	66.3311
207		罗布泊产K2SO4						35.7756	71.5511	143.102
208		罗布泊产					20.3845	38.9267	77.8533	51.9022
209		罗布泊产K2SO4					15.3503	36.6117	73.2233	36.6117
210		罗布泊产 K2SO4					11.4889	35.0144	70.0289	28.0116
211	王桂良 叶优良	超高产小麦干物质累积、氮素营养及诊断研究
212	温县	N0							63.1363	63.1363
213		N90						97.63	65.0867	65.0867
214		N180						51.2694	68.3593	68.3593
215		N270			10.4967			35.2704	70.5407	70.5407
216		N360						24.8167	66.1778	66.1778
217	兰考	N0							66.2719	66.2719
218		N90						102.222	68.1481	68.1481
219		N180						54.0961	72.1281	72.1281
220		N270			9.32429			36.5433	73.0867	73.0867
221		N360						26.4075	70.42	70.42
222	温县	N0							64.2348	64.2348
223		N90						99.51	66.34	66.34
224		N180			6.33695			51.4356	68.5807	68.5807
225		N270						33.7811	67.5622	67.5622
226		N360						25.2083	67.2222	67.2222
227	兰考	N0							66.2222	66.2222
228		N90						101.038	67.3585	67.3585
229		N180			9.06964			54.6206	72.8274	72.8274
230		N270						35.5311	71.0622	71.0622
231		N360						25.8519	68.9385	68.9385
277	苗玉红 谭金芳	两个超高产小麦品种钾素营养差异性研究
278	温麦6号	钾水平0/mu						33.1803	53.0884
279		5					9.18338	36.5354	58.4567	116.913
280		10					11.4003	37.4496	59.9194	59.9194
281		15					14.256	38.6969	61.915	41.2767
282		20					11.9785	37.6956	60.313	30.1565
283	兰考906-4	钾水平0						27.5813	44.13
284		5					8.50093	30.1438	48.23	96.46
285		10					13.0786	31.7312	50.77	50.77
286		15					18.0205	33.6441	53.8305	35.887
287		20					13.9451	32.0508	51.2812	25.6406
294	逯怀森,董根中,肖伟强,卢浩坡,宁金星,尚巧平	施钾对旱地小麦养分变化的影响
295		基施75					7.53183	41.0111	82.0222	73.82
296		基施150					10.0185	42.1444	84.2889	37.93
297		苗期75					8.81646	41.5889	83.1778	74.86
298		拔节期75					3.99437	39.5	79	71.1
299		孕穗期75					9.56545	41.9333	83.8667	75.48
300		CK						37.9222	75.8444
301	赵鹏 陈阜	豫北秸秆还田配施氮肥对冬小麦氮利用及土壤硝态氮的短期效应
302		N0							63.8444	76.6133
303		N90						70.7222	70.7222	84.8667
304		N180						39.3333	78.6667	94.4
305		N270			23.0275			27.6481	82.9444	99.5333
306		N360						20.1667	80.6667	96.8
307		S+N0							61.5	73.8
308		S+N90						75.7222	75.7222	90.8667
309		S+N180						42.6389	85.2778	102.333
310		S+N270			33.2328			30.7037	92.1111	110.533
311		S+N360						22.2306	88.9222	106.707
351	郭天财,宋 晓,马冬云,冯 伟,王永华	施氮水平对2种穗型冬小麦品种产量及氮素吸收利用的影响
352		兰考矮早八							46.5127	93.0253
353								85.9244	51.5547	103.109
354					18.9006			47.7939	57.3527	114.705
355								23.0542	55.33	110.66
356
357		豫麦49-198							49.3993	98.7987
358								92.2489	55.3493	110.699
359					21.3044			52.3106	62.7727	125.545
360								24.5953	59.0287	118.057
391	唐旭 马义兵	小麦-玉米轮作土壤磷素长期演变规律研究
392		郑州
393		1991-2005
394
395
396
397									58.7525
398									80.9415
399	山西省
400	李廷亮1，谢英荷	施肥和覆膜垄沟种植对旱地小麦产量及水氮利用的影响
401		旋地平作							13.3278
402		旋地平作						14.1357	15.0192
403		旋地平作						11.622	15.9803
404		旋地平作			22.0929				17.1073
405		覆膜垄沟						12.2039	16.7804
406	裴雪霞,王姣爱,党建友,张定一	小麦氮素吸收利用的基因型差异研究
407	品种试验	晋麦31							44.1079	36.0883
408		晋麦47							46.1978	37.7982
409		晋麦54							45.1985	36.9806
410		晋麦60							41.6609	34.0862
411		晋麦65							47.9281	39.2139
412		晋麦71							35.9178	29.3873
413		晋麦72							40.1863	32.8797
414		临丰615							41.9396	34.3142
415		临优145							38.9672	31.8823
416		临汾138							45.7649	37.444
417		临汾5064							37.9281	31.0321
418		临选2039							40.1618	32.8597
419		临选2098							45.1818	36.9669
420		济南17							40.2659	32.9448
421		陕225							43.4528	35.5523
422		小偃54							31.404	25.6942
423		晋麦31			3.73783			27.4924	45.8206	37.4896
424		晋麦47			14.177			32.2975	53.8292	44.042
425		晋麦54			11.3789			30.6012	51.0019	41.7288
426		晋麦60			16.9492			30.0979	50.1631	41.0426
427		晋麦65			2.91171			29.6193	49.3654	40.3899
428		晋麦71			25.9402			29.099	48.4984	39.6805
429		晋麦72			12.3055			27.4952	45.8253	37.4934
430		临丰615			10.7891			28.2071	47.0118	38.4642
431		临优145						23.8304	39.7174	32.4961
432		临汾138			3.60737			28.4866	47.4776	38.8453
433		临汾5064						21.7017	36.1696	29.5933
434		临选2039			16.8435			28.978	48.2967	39.5155
435		临选2098			3.6962			28.1495	46.9159	38.3857
436		济南17			8.9544			26.5356	44.2261	36.185
437		陕225						26.5837	44.3061	36.2505
438		小偃54			13.225			21.7141	36.1901	29.6101
464	闫翠萍 裴雪霞 王姣爱杨峰曹勇张晶党建友	秸秆还田与施氮对冬小麦生长发育及水肥利用率的影响
465		S+N0(CK)							62.587
466		S+N5						98.7653	82.3044
467		S+N10						52.1002	86.8337
468		S+N15			32.02			36.8267	92.0668
469		S+N20						26.8875	89.6249
470		N0(CK)							58.8337
471		N5						94.5773	78.8144
472		N10						49.842	83.07
473		N15			32.9184			35.0818	87.7046
474		N20						26.6601	88.8671
475	山东省
476	石玉 2007年博士论文	不同类型小麦品质形成的生理机制及植株-土壤氮素循环研究
477		NPK						42.0974	96.2225	134.712
478		NPK						27.7999	63.5425	88.9595
479		NPK						42.4778	97.0922	135.929
480		NPK						28.6639	65.5174	91.7244
481		NPK						46.2365	105.683	147.957
482		NPK						38.4954	87.9895	123.185
483		NPK						27.171	62.105	86.947
484		NPK						41.6993	95.3127	133.438
485		NPK						39.388	90.0296	126.041
486		NPK						36.4054	83.2124	116.497
487		NPK						43.4383	99.2875	139.002
488		NPK						45.6765	104.403	146.165
489		NPK						28.729	65.6662	91.9326
490		NPK						32.0891	73.3465	102.685
491		NPK						42.2261	96.5167	135.123
492	石玉 博士论文
493		N0							76.9326	107.706
494		N180						52.6851	90.3173	126.444
495		N240			15.8644			40.0045	91.4389	128.014
496		N360						26.6355	91.3216	127.85
497		N0							81.5371	114.152
498		N180						52.9904	90.8406	127.177
499		N240			12.2479			40.6515	92.9176	130.085
500		N360						27.0427	92.7178	129.805
501		N0							88.4933	123.891
502		N180						61.5055	105.438	147.613
503		N240			17.858			47.1328	107.732	150.825
504		N360						30.8266	105.691	147.967
505		N0							63.5295	88.9413
506		N180						43.1351	73.9458	103.524
507		N240			16.9048			33.4486	76.4538	107.035
508		N360						22.8244	78.255	109.557
543	晁赢，李旭花	长期定位施肥对土壤肥力特征及养分吸收利用的影响
544	定位试验	CK
545		N1P1K1+M1			65.6343			28.5867	47.6444	71.4667
546		M2						28.3573	47.2622	70.8933
547		N2P2K2						27.0667	45.1111	67.6667
548		M3						13.1733	43.9111	65.8667
549		N3P3K3						14.0427	46.8089	70.2133
550	张法全 王小燕 于振文 王西芝 白洪立	公顷产10000 kg小麦氮素和干物质积累与分配特性
551	试验3	N0							66.3147	57.3878
552		N210						45.5564	70.8656	61.326
553		N240						41.478	73.7387	63.8124
554		N270			15.9155			39.4334	78.8668	68.2501
555		N300						32.9326	73.1836	63.3319
556		N330						29.1057	71.1473	61.5698
557	试验1	N0							85.2741	66.3243
558		N180						53.1755	91.158	70.9007
559		N240			11.7318			42.266	96.608	75.1396
560	试验2	N260			17.9414			41.9671	80.8256	69.9452
613	王旭清,王法宏,董玉红,任德昌,曹宏鑫
614	95(6)161	施肥						29.9275
616		施肥						27.1957
618	烟农19	施肥						32.6812
620		施肥						28.8164
686	Quanxiao Fang, Qiang Yu, Enli Wang, Yuhai Chen, Guoliang Zhang, Jing Wang ,Longhui Li	Plant Soil ,2006,284:335–350
687									25.7067
688					20			60	32.1333
689								29.5	31.5978
690								20.3333	32.6689
698	陕西省
730	王荣辉1,2,王朝辉1,李生秀	施磷量对旱地小麦氮磷钾和干物质积累及产量的影响
731		P0						28.8687
732		P50				11.0876		32.4688	103.9
733		P100				17.7528		35.1	56.16
734		P150				15.2633		34.0688	36.34
735	何晓雁1郝明德1, 2*李慧成2蔡志风3	黄土高原旱地小麦施肥对产量及水肥利用效率的影响
736		CK
737		N						15.0317
738		M
739		NP						32.9067	149.576
740		NM						44.6875
741		NPM						49.1567	223.439
742	杨晓1，郝明德2*，李芳林1	黄土区长期施肥对小麦产量和养分吸收的影响
743		CK
744		P
745		N						19.9615
746		NP						51.5058
747		M						24.4752
748		PM						22.9632
749		NM						21.2484
750		NPM						21.6854
760	赵新春,王朝辉	半干旱黄土区不同施氮水平冬小麦产量形成与氮素利用
761		N0							17.7778
762		N80						62.75	37.1852
763		N160						33.6875	39.9259
764		N240			60.7201			25.4583	45.2593
765	赵新春,王朝辉	小麦的氮效率及施氮对小麦氮磷钾吸收与转运的影响
766		N0							31.037
767		N80						66.375	39.3333
768		N160						36.3125	43.037
769		N240			28.4983			24.4167	43.4074
770	段敏,同延安,魏样	不同施肥条件下冬小麦氮素吸收、转运及累积的研究
771		CK
772		FP						22.5533	69.3949
773		N150P150K75						58.4133	58.4133	116.827
774		N225P120K120						42.1067	78.95	78.95
775		N270P150K150						26.9889	48.58	48.58
776		N300P120K120						24.6533	61.6333	61.6333
777	段敏，同延安	2010年硕士学位论文
778		CK
779		FP						22.5067	68.898
780		NP						27.9436	54.2555
781		NK						26.3195		31.968
782		PK							43.6058	27.2785
783		NPK			27.3059	14.809	9.5522	30.8947	59.9854	37.5251
807	党廷辉,郝明德,郭胜利,蔡贵信	旱地小麦施氮和地膜栽培的氮素效应与淋溶
808		CK							36.9973
809		N1						39.864	53.152
810		N2						24.8907	49.7813
811		N1F						28.66	57.32
812	常规栽培(行距20 cm)	W						28.052	56.104
813	膜际栽培(覆膜宽30 cm,膜间距60 cm,膜间种植4行,行距15cm)	WM1			39.1825			30.4167	60.8333
814	膜下栽培(覆膜宽60 cm,膜间距30cm,膜上种植4行,行距15 cm)	WM2						26.634	53.268
815	少耕留高茬覆盖(休闲期免耕高留茬,并麦杆覆盖,行距20	WT						28.3127	56.6253
816	赵新春,王朝辉	半干旱黄土区不同施氮水平冬小麦产量形成与氮素利用
817		0							17.7778
818		80						62.75	37.1852
819		160						33.6875	39.9259
820		240			60.7201			25.4583	45.2593
854	王旭刚1,郝明德2,李建民1,张春霞2	氮磷配施对旱地小麦产量和吸肥特性的影响。
855		1
856		2							8.75434
857		3							4.37717
858		4						32.1233
859		5				18.871		39.5954	39.5794
860		6				21.3832		40.8606	20.4221
861		7						11.9557
862		8				60.649		30.38	60.74
863		9				61.2252		30.8337	30.8212
864	孙春梅 李生秀	不同基因型冬小麦的水氮利用效率研究
865	施氮	西杂1号			53.607			42.625	42.625
866		西农1376(父）			31.2763			39.0258	39.0258
867		陕150			59.4814			38.2725	38.2725
868		小僵6号			63.7124			38.4475	38.4475
869		西农2611			51.8039			31.6208	31.6208
870		西农1376(母）			47.3733			41.8625	41.8625
871		陕160			44.0862			38.8217	38.8217
872		阎麦8911			37.9778			36.9317	36.9317
873		矮丰3号			45.9815			42.4283	42.4283
874		陕229			41.7786			36.9108	36.9108
875	不施氮	西杂1号							19.775
876		西农1376(父）							26.82
877		陕150							15.5075
878		小僵6号							13.9517
879		西农2611							15.24
880		西农1376(母）							22.0308
881		陕160							21.7067
882		阎麦8911							22.9058
883		矮丰3号							22.9192
884		陕229							21.49
885	翟军海 周建斌	不同水肥调控措施对小麦养分吸收的效应及其机理研究
886		CK							21.4884
887	灌水40mm	I							21.5284
888		N			4.91839			33.9	22.6
889		M							21.3813
890		IN						37.0921	24.728
891		IM							20.6892
892		NM						34.3758	22.9172
893		INM						38.3733	25.5822
894	徐福利 李生秀	氮素施用技术与不同保墒耕作施肥对土壤水肥因子及小麦产量的影响
895	地块1 1A	秋季施氮0							23.4
896	1B	0						80.5	26.8333
897	1C	0						75.9	25.3
898	1D	0						37.5	25
899	2A	50						36.55	24.3667
900	2B	50						37.25	24.8333
901	2C	50						24.5333	24.5333
902	2D	50						24.0333	24.0333
903	3A	100						25.2667	25.2667
904	3B	100						26.8	26.8
905	3C	100						20.825	27.7667
906	3D	100						19.225	25.6333
907	4A	150						18.65	24.8667
908	4B	150						19.95	26.6
909	4C	150						16.96	28.2667
910	4D	150						15.56	25.9333
911	5A	200						14.86	24.7667
912	5B	200						12.3667	24.7333
913	5C	200						12.3833	24.7667
914	5D	200						10.6143	24.7667
975	党廷辉,郝明德	黄土塬区不同水分条件下冬小麦氮肥效应与土壤氮素调节
976	1996-1998年平均	0							11.5333
977		45						60.7622	30.3811
978		90						39.5222	39.5222
979		135						29.1541	43.7311
980		180						20.875	41.75
981	同延安赵营赵护兵 樊红柱	施氮量对冬小麦氮素吸收、转运及产量的影响
982									57	26.3077
983								60.7429	66.4375	30.6635
984					19.1848			32.2429	70.5312	32.5529
985								21.4032	70.2292	32.4135
986	王 兵 王朝辉	氮肥用量和栽培模式对西北旱地冬小麦生长和养分利用的影响
987									15.1267
988					56.945			43.9167	35.1333
989								19.5333	31.2533
1007	唐旭 马义兵	小麦-玉米轮作土壤磷素长期演变规律研究
1008		杨陵
1009		1991-2005
1010									89.9
1011
1012									92
1013									29.1
1014									88.4
1644	北京
1645	巨晓棠,潘家荣,刘学军,等	高肥力土壤冬小麦生长季肥料氮的去向研究Ⅰ.冬小麦生长季肥料氮去向
1646		0							78
1647		120			23.8405			51.2083	102.417
1648		240						21.7417	86.9667
1649		360						15.0778	90.4667
1650	刘学军,赵紫娟,巨晓棠,张福锁	基施氮肥对冬小麦产量、氮肥利用率及氮平衡的影响
1651		N0							46.8556
1652		N75			4.87255			59.1067	49.2556
1653		N112.5						39.1111	48.8889
1654		N150						29.6667	49.4444
1667	唐旭 马义兵	小麦-玉米轮作土壤磷素长期演变规律研究
1668		昌平
1669		1991-2005
1670									89
1671
1672									108
1673									37.2
1674									102
1	山西省	1997年小麦山西临汾市乔李镇南麻村石灰性褐土钾肥长期定位试验						34.3826	37.6571
5	山西省	1997年小麦山西临汾市乔李镇南麻村石灰性褐土钾肥长期定位试验						34.1217	37.3714	39.24
9	山西省	1997年小麦山西临汾市乔李镇南麻村石灰性褐土钾肥长期定位试验						38.3014	41.9492
13	山西省	1997年小麦山西临汾市乔李镇南麻村石灰性褐土钾肥长期定位试验					16.3116	41.0841	44.9968	47.2467
17	山西省	1993年小麦山西临汾市乔李镇南麻村石灰性褐土钾肥长期定位试验						35.5797	38.9683
21	山西省	1993年小麦山西临汾市乔李镇南麻村石灰性褐土钾肥长期定位试验					0.908174	35.9058	39.3254	33.0333
25	山西省	1993年小麦山西临汾市乔李镇南麻村石灰性褐土钾肥长期定位试验						39.058	42.7778
29	山西省	1993年小麦山西临汾市乔李镇南麻村石灰性褐土钾肥长期定位试验					4.38169	37.2101	40.754	34.2333
33	山西省	1994年小麦山西临汾市乔李镇南麻村石灰性褐土钾肥长期定位试验						30.5507	50.1905
37	山西省	1994年小麦山西临汾市乔李镇南麻村石灰性褐土钾肥长期定位试验					7.15292	32.9043	54.0571	37.84
41	山西省	1994年小麦山西临汾市乔李镇南麻村石灰性褐土钾肥长期定位试验						32.8174	53.9143
45	山西省	1994年小麦山西临汾市乔李镇南麻村石灰性褐土钾肥长期定位试验					9.07522	33.6	55.2	38.64
49	山西省	1995年小麦山西临汾市乔李镇南麻村石灰性褐土钾肥长期定位试验						30.8986	50.7619
53	山西省	1995年小麦山西临汾市乔李镇南麻村石灰性褐土钾肥长期定位试验					1.3876	31.3333	51.4762	36.0333
57	山西省	1995年小麦山西临汾市乔李镇南麻村石灰性褐土钾肥长期定位试验						37.8667	62.2095
61	山西省	1995年小麦山西临汾市乔李镇南麻村石灰性褐土钾肥长期定位试验					19.328	38.3014	62.9238	44.0467
65	山西省	1996年小麦山西临汾市乔李镇南麻村石灰性褐土钾肥长期定位试验						27.3333	44.9048
69	山西省	1996年小麦山西临汾市乔李镇南麻村石灰性褐土钾肥长期定位试验					16.4896	32.7304	53.7714	37.64
73	山西省	1996年小麦山西临汾市乔李镇南麻村石灰性褐土钾肥长期定位试验						34.2087	56.2
77	山西省	1996年小麦山西临汾市乔李镇南麻村石灰性褐土钾肥长期定位试验					25.7597	36.8174	60.4857	42.34
81	山西省	1998年小麦山西临汾市乔李镇南麻村石灰性褐土钾肥长期定位试验						28.2899	30.9841
85	山西省	1998年小麦山西临汾市乔李镇南麻村石灰性褐土钾肥长期定位试验					10.9489	31.7681	34.7937	36.5333
89	山西省	1998年小麦山西临汾市乔李镇南麻村石灰性褐土钾肥长期定位试验						32.2087	35.2762
97	山西省	1999年小麦山西临汾市乔李镇南麻村石灰性褐土钾肥长期定位试验						29.7029	32.5317
101	山西省	1999年小麦山西临汾市乔李镇南麻村石灰性褐土钾肥长期定位试验					14.693	34.8188	38.1349	32.0333
105	山西省	1999年小麦山西临汾市乔李镇南麻村石灰性褐土钾肥长期定位试验						33.7319	36.9444
109	山西省	1999年小麦山西临汾市乔李镇南麻村石灰性褐土钾肥长期定位试验					20.8687	37.5362	41.1111	34.5333
128	山西省	2000年小麦山西临汾市乔李镇南麻村钾肥长期定位试验						38.0797	41.7063
132	山西省	2000年小麦山西临汾市乔李镇南麻村钾肥长期定位试验					19.7342	47.442	51.9603	43.6467
136	山西省	2000年小麦山西临汾市乔李镇南麻村钾肥长期定位试验						41.3478	45.2857
140	山西省	2000年小麦山西临汾市乔李镇南麻村钾肥长期定位试验					17.4521	46.1304	50.5238	42.44
144	山西省	2001年小麦山西临汾市乔李镇南麻村钾肥长期定位试验						20.0956	46.3072
148	山西省	2001年小麦山西临汾市乔李镇南麻村钾肥长期定位试验					24.2381	24.9308	57.4493	33.0333
152	山西省	2001年小麦山西临汾市乔李镇南麻村钾肥长期定位试验						18.8881	43.5246
156	山西省	2001年小麦山西临汾市乔李镇南麻村钾肥长期定位试验					16.093	22.5107	51.8725	29.8267
1	山西省	2004年小麦山西临汾市乔李镇南麻村养分缺素试验			50.8468	6.77472	3.38736	30.5056	36.6067	36.6067
5	山西省	2004年小麦山西临汾市乔李镇南麻村养分缺素试验							17.9933	17.9933
9	山西省	2004年小麦山西临汾市乔李镇南麻村养分缺素试验						28.4389		34.1267
13	山西省	2004年小麦山西临汾市乔李镇南麻村养分缺素试验						29.4722	35.3667
17	山西省	2004年小麦山西临汾市乔李镇南麻村养分缺素试验						28.1778	33.8133	33.8133
21	山西省	2004年小麦山西临汾市乔李镇南麻村养分缺素试验						27.4056	32.8867	32.8867
25	山西省	2005年小麦山西临汾市乔李南麻村养分缺素试验			12.3073	17.3578		41.8	50.16	50.16
29	山西省	2005年小麦山西临汾市乔李南麻村养分缺素试验							43.9867	43.9867
33	山西省	2005年小麦山西临汾市乔李南麻村养分缺素试验						34.5444		41.4533
37	山西省	2005年小麦山西临汾市乔李南麻村养分缺素试验						41.8	50.16
41	山西省	2005年小麦山西临汾市乔李南麻村养分缺素试验						41.8	50.16	50.16
45	山西省	2005年小麦山西临汾市乔李南麻村养分缺素试验						43.7	52.44	52.44
49	山西省	2003年小麦山西临汾市乔李镇南麻村养分缺素试验			20.3923	20.8893	15.4218	41.3556	49.6267	49.6267
53	山西省	2003年小麦山西临汾市乔李镇南麻村养分缺素试验							39.5067	39.5067
57	山西省	2003年小麦山西临汾市乔李镇南麻村养分缺素试验						32.7167		39.26
61	山西省	2003年小麦山西临汾市乔李镇南麻村养分缺素试验						34.9778	41.9733
65	山西省	2003年小麦山西临汾市乔李镇南麻村养分缺素试验						42.3889	50.8667	50.8667
69	山西省	2003年小麦山西临汾市乔李镇南麻村养分缺素试验						39.0944	46.9133	46.9133
73	山西省	2002年小麦山西临汾乔李镇南麻村钾肥长期定位试验						21.9069	50.4812
77	山西省	2002年小麦山西临汾乔李镇南麻村钾肥长期定位试验					9.38606	24.1761	55.7101	32.0333
81	山西省	2002年小麦山西临汾乔李镇南麻村钾肥长期定位试验						28.7094	66.1565
85	山西省	2002年小麦山西临汾乔李镇南麻村钾肥长期定位试验					21.6343	27.9547	64.4174	37.04
109	山西省	2004年小麦山西临汾市乔李镇南麻村石灰性褐土钾肥长期定位试验						35.161	81.0905
113	山西省	2004年小麦山西临汾市乔李镇南麻村石灰性褐土钾肥长期定位试验					5.28455	37.1321	85.5652	49.2
117	山西省	2004年小麦山西临汾市乔李镇南麻村石灰性褐土钾肥长期定位试验						36.2264	83.4783
121	山西省	2004年小麦山西临汾市乔李镇南麻村石灰性褐土钾肥长期定位试验					11.4068	39.6981	91.4783	52.6
125	山西省	2003年小麦山西临汾乔李镇南麻村钾肥长期定位试验						28.8604	66.5043
129	山西省	2003年小麦山西临汾乔李镇南麻村钾肥长期定位试验					2.94416	29.7358	68.5217	39.4
133	山西省	2003年小麦山西临汾乔李镇南麻村钾肥长期定位试验						26.566	61.2174
137	山西省	2003年小麦山西临汾乔李镇南麻村钾肥长期定位试验					13.4842	33.3585	76.8696	44.2
143	山西省	2003年小麦山西临汾市乔李镇南麻村磷钾肥肥效试验						25.3333	30.4
147	山西省	2003年小麦山西临汾市乔李镇南麻村磷钾肥肥效试验					11.6279	28.6667	34.4	51.6
151	山西省	2003年小麦山西临汾市乔李镇南麻村磷钾肥肥效试验					16.9399	30.5	36.6	36.6
155	山西省	2003年小麦山西临汾市乔李镇南麻村磷钾肥肥效试验					8.43373	27.6667	33.2	24.9
159	山西省	2003年小麦山西临汾市乔李镇南麻村磷钾肥肥效试验						25.6667	51.3333	30.8
163	山西省	2003年小麦山西临汾市乔李镇南麻村磷钾肥肥效试验						25.3333	50.6667
167	山西省	2005年小麦山西临汾乔李镇南麻村钾肥长期定位试验						27.5905	63.6311
171	山西省	2005年小麦山西临汾乔李镇南麻村钾肥长期定位试验					8.15472	30.0478	69.2406	39.8133
175	山西省	2005年小麦山西临汾乔李镇南麻村钾肥长期定位试验					11.2316	31.0893	71.6406	41.1933
179	山西省	2005年小麦山西临汾乔李镇南麻村钾肥长期定位试验						28.5484	65.7855
195	山西省	2007年冬小麦不同品种钾肥（硫酸钾、氯化钾）对产量和品质的影响02						24.9231	54
199	山西省	2007年冬小麦不同品种钾肥（硫酸钾、氯化钾）对产量和品质的影响02					23.5729	32.6103	70.6556	42.3933
203	山西省	2007年冬小麦不同品种钾肥（硫酸钾、氯化钾）对产量和品质的影响02					9.73254	27.6103	59.8222	35.8933
207	山西省	2007年冬小麦不同品种钾肥（硫酸钾、氯化钾）对产量和品质的影响01						28.8769	62.5667
211	山西省	2007年冬小麦不同品种钾肥（硫酸钾、氯化钾）对产量和品质的影响01					1.67627	29.3692	63.6333	38.18
215	山西省	2007年冬小麦不同品种钾肥（硫酸钾、氯化钾）对产量和品质的影响01					5.04216	30.4103	65.8889	39.5333
219	山西省	2007年冬小麦养分限制因子研究			13.1143	6.76436	1.08052	34.6462	75.0667	45.04
223	山西省	2007年冬小麦养分限制因子研究							65.2222	39.1333
227	山西省	2007年冬小麦养分限制因子研究						32.3026		41.9933
231	山西省	2007年冬小麦养分限制因子研究						34.2718	74.2556
239	山西省	2007年冬小麦养分限制因子研究						37.0087	44.3333
251	山西省	2007年冬小麦养分限制因子研究
255	山西省	2007年冬小麦－夏玉米轮作条件下养分限制因子研究（小麦）				21.3756	8.56012	44.9111	53.8933	40.42
259	山西省	2007年冬小麦－夏玉米轮作条件下养分限制因子研究（小麦）							24.8533	18.64
263	山西省	2007年冬小麦－夏玉米轮作条件下养分限制因子研究（小麦）						35.3111		31.78
267	山西省	2007年冬小麦－夏玉米轮作条件下养分限制因子研究（小麦）						41.0667	36.96
271	山西省	2007年冬小麦－夏玉米轮作条件下养分限制因子研究（小麦）						44.75	53.7	40.275
275	山西省	2007年冬小麦－夏玉米轮作条件下养分限制因子研究（小麦）
279	山西省	2007年冬小麦－夏玉米长期施用钾肥下钾素循环与调控（小麦）						35.7736	82.4348
283	山西省	2007年冬小麦－夏玉米长期施用钾肥下钾素循环与调控（小麦）					8.08016	38.9182	89.6812	51.5667
287	山西省	2007年冬小麦－夏玉米长期施用钾肥下钾素循环与调控（小麦）						36.2868	83.6174
291	山西省	2007年冬小麦－夏玉米长期施用钾肥下钾素循环与调控（小麦）					10.521	39.9799	91.5965	52.9733
295	山西省	2008年山西省冬小麦－夏玉米轮作条件下不同施氮肥方式对作物产量、品质及环境的影响01							39.7328	39.7328
296	山西省	2008年山西省冬小麦－夏玉米轮作条件下不同施氮肥方式对作物产量、品质及环境的影响01							40.014	40.014
297	山西省	2008年山西省冬小麦－夏玉米轮作条件下不同施氮肥方式对作物产量、品质及环境的影响01							36.708	36.708
298	山西省	2008年山西省冬小麦－夏玉米轮作条件下不同施氮肥方式对作物产量、品质及环境的影响01						40.3813	60.572	60.572
299	山西省	2008年山西省冬小麦－夏玉米轮作条件下不同施氮肥方式对作物产量、品质及环境的影响01						41.8811	62.8216	62.8216
300	山西省	2008年山西省冬小麦－夏玉米轮作条件下不同施氮肥方式对作物产量、品质及环境的影响01						37.5491	56.3236	56.3236
301	山西省	2008年山西省冬小麦－夏玉米轮作条件下不同施氮肥方式对作物产量、品质及环境的影响01						39.7581	59.6372	59.6372
302	山西省	2008年山西省冬小麦－夏玉米轮作条件下不同施氮肥方式对作物产量、品质及环境的影响01						39.7581	59.6372	59.6372
303	山西省	2008年山西省冬小麦－夏玉米轮作条件下不同施氮肥方式对作物产量、品质及环境的影响01						43.168	64.752	64.752
304	山西省	2008年山西省冬小麦－夏玉米轮作条件下不同施氮肥方式对作物产量、品质及环境的影响01						42.3523	63.5284	63.5284
305	山西省	2008年山西省冬小麦－夏玉米轮作条件下不同施氮肥方式对作物产量、品质及环境的影响01						39.9709	59.9564	59.9564
306	山西省	2008年山西省冬小麦－夏玉米轮作条件下不同施氮肥方式对作物产量、品质及环境的影响01						42.0837	63.1256	63.1256
307	山西省	2008年山西省冬小麦－夏玉米轮作条件下不同施氮肥方式对作物产量、品质及环境的影响01						42.3776	63.5664	63.5664
308	山西省	2008年山西省冬小麦－夏玉米轮作条件下不同施氮肥方式对作物产量、品质及环境的影响01						43.4517	65.1776	65.1776
309	山西省	2008年山西省冬小麦－夏玉米轮作条件下不同施氮肥方式对作物产量、品质及环境的影响01						41.6227	62.434	62.434
310	山西省	2008年山西省冬小麦－夏玉米轮作条件下不同施氮肥方式对作物产量、品质及环境的影响01			36.6535			40.8525	61.2788	61.2788
311	山西省	2008年山西省冬小麦－夏玉米轮作条件下不同施氮肥方式对作物产量、品质及环境的影响01			40.9727			43.8419	65.7628	65.7628
312	山西省	2008年山西省冬小麦－夏玉米轮作条件下不同施氮肥方式对作物产量、品质及环境的影响01			41.6337			44.3384	66.5076	66.5076
313	山西省	2008年山西省冬小麦－夏玉米轮作条件下不同施氮肥方式对作物产量、品质及环境的影响01
314	山西省	2008年山西省冬小麦－夏玉米轮作条件下不同施氮肥方式对作物产量、品质及环境的影响01
315	山西省	2008年山西省冬小麦－夏玉米轮作条件下不同施氮肥方式对作物产量、品质及环境的影响01
316	山西省	2009年山西省冬小麦不同施氮量及氮肥分配方式对作物产量及环境的影响(试验1)							59.0629	82.688
317	山西省	2009年山西省冬小麦不同施氮量及氮肥分配方式对作物产量及环境的影响(试验1)							59.28	82.992
318	山西省	2009年山西省冬小麦不同施氮量及氮肥分配方式对作物产量及环境的影响(试验1)							55.936	78.3104
319	山西省	2009年山西省冬小麦不同施氮量及氮肥分配方式对作物产量及环境的影响(试验1)							49.02	68.628
320	山西省	2009年山西省冬小麦不同施氮量及氮肥分配方式对作物产量及环境的影响(试验1)						101.935	58.2486	81.548
321	山西省	2009年山西省冬小麦不同施氮量及氮肥分配方式对作物产量及环境的影响(试验1)						103.892	59.3669	83.1136
322	山西省	2009年山西省冬小麦不同施氮量及氮肥分配方式对作物产量及环境的影响(试验1)						106.153	60.6589	84.9224
323	山西省	2009年山西省冬小麦不同施氮量及氮肥分配方式对作物产量及环境的影响(试验1)						97.489	55.708	77.9912
324	山西省	2009年山西省冬小麦不同施氮量及氮肥分配方式对作物产量及环境的影响(试验1)						58.5105	66.8691	93.6168
325	山西省	2009年山西省冬小麦不同施氮量及氮肥分配方式对作物产量及环境的影响(试验1)						55.765	63.7314	89.224
326	山西省	2009年山西省冬小麦不同施氮量及氮肥分配方式对作物产量及环境的影响(试验1)						58.2635	66.5869	93.2216
327	山西省	2009年山西省冬小麦不同施氮量及氮肥分配方式对作物产量及环境的影响(试验1)						48.1365	55.0131	77.0184
328	山西省	2009年山西省冬小麦不同施氮量及氮肥分配方式对作物产量及环境的影响(试验1)						51.8985	59.3126	83.0376
329	山西省	2009年山西省冬小麦不同施氮量及氮肥分配方式对作物产量及环境的影响(试验1)						51.338	58.672	82.1408
330	山西省	2009年山西省冬小麦不同施氮量及氮肥分配方式对作物产量及环境的影响(试验1)						56.373	64.4263	90.1968
331	山西省	2009年山西省冬小麦不同施氮量及氮肥分配方式对作物产量及环境的影响(试验1)						51.357	58.6937	82.1712
332	山西省	2009年山西省冬小麦不同施氮量及氮肥分配方式对作物产量及环境的影响(试验1)						53.2475	60.8543	85.196
333	山西省	2009年山西省冬小麦不同施氮量及氮肥分配方式对作物产量及环境的影响(试验1)						52.725	60.2571	84.36
334	山西省	2009年山西省冬小麦不同施氮量及氮肥分配方式对作物产量及环境的影响(试验1)						57	65.1429	91.2
335	山西省	2009年山西省冬小麦不同施氮量及氮肥分配方式对作物产量及环境的影响(试验1)						56.316	64.3611	90.1056
336	山西省	2009年山西省冬小麦不同施氮量及氮肥分配方式对作物产量及环境的影响(试验1)						42.3447	72.5909	101.627
337	山西省	2009年山西省冬小麦不同施氮量及氮肥分配方式对作物产量及环境的影响(试验1)						40.7423	69.844	97.7816
338	山西省	2009年山西省冬小麦不同施氮量及氮肥分配方式对作物产量及环境的影响(试验1)						37.7277	64.676	90.5464
339	山西省	2009年山西省冬小麦不同施氮量及氮肥分配方式对作物产量及环境的影响(试验1)						34.941	59.8989	83.8584
340	山西省	2009年山西省冬小麦不同施氮量及氮肥分配方式对作物产量及环境的影响(试验1)						42.351	72.6017	101.642
341	山西省	2009年山西省冬小麦不同施氮量及氮肥分配方式对作物产量及环境的影响(试验1)						40.052	68.6606	96.1248
342	山西省	2009年山西省冬小麦不同施氮量及氮肥分配方式对作物产量及环境的影响(试验1)						37.6833	64.6	90.44
343	山西省	2009年山西省冬小麦不同施氮量及氮肥分配方式对作物产量及环境的影响(试验1)						38.5953	66.1634	92.6288
344	山西省	2009年山西省冬小麦不同施氮量及氮肥分配方式对作物产量及环境的影响(试验1)			20.7986			41.116	70.4846	98.6784
345	山西省	2009年山西省冬小麦不同施氮量及氮肥分配方式对作物产量及环境的影响(试验1)			29.0988			45.9293	78.736	110.23
346	山西省	2009年山西省冬小麦不同施氮量及氮肥分配方式对作物产量及环境的影响(试验1)			25.4818			43.7	74.9143	104.88
347	山西省	2009年山西省冬小麦不同施氮量及氮肥分配方式对作物产量及环境的影响(试验1)			21.0419			41.2427	70.7017	98.9824
348	山西省	2009年山西省冬小麦不同施氮量及氮肥分配方式对作物产量及环境的影响(试验1)						34.086	77.9109	109.075
349	山西省	2009年山西省冬小麦不同施氮量及氮肥分配方式对作物产量及环境的影响(试验1)						33.5113	76.5971	107.236
350	山西省	2009年山西省冬小麦不同施氮量及氮肥分配方式对作物产量及环境的影响(试验1)						31.2123	71.3423	99.8792
351	山西省	2009年山西省冬小麦不同施氮量及氮肥分配方式对作物产量及环境的影响(试验1)						29.1413	66.6086	93.252
352	山西省	2009年山西省冬小麦不同施氮量及氮肥分配方式对作物产量及环境的影响(试验1)						24.5176	70.0503	98.0704
353	山西省	2009年山西省冬小麦不同施氮量及氮肥分配方式对作物产量及环境的影响(试验1)						25.3764	72.504	101.506
354	山西省	2009年山西省冬小麦不同施氮量及氮肥分配方式对作物产量及环境的影响(试验1)						20.8734	59.6383	83.4936
355	山西省	2009年山西省冬小麦不同施氮量及氮肥分配方式对作物产量及环境的影响(试验1)						23.1534	66.1526	92.6136
356	山西省	2009年山西省冬小麦养分限制因子研究(试验3)			12.7173	6.1205	9.29545	22.7946	45.5891	53.1873
357	山西省	2009年山西省冬小麦养分限制因子研究(试验3)			15.3686	18.3673		26.068	52.136	60.8253
358	山西省	2009年山西省冬小麦养分限制因子研究(试验3)			16.1211	13.5122	6.25931	22.0563	44.1126	51.4647
359	山西省	2009年山西省冬小麦养分限制因子研究(试验3)							39.7914	46.4233
360	山西省	2009年山西省冬小麦养分限制因子研究(试验3)							44.1234	51.4773
361	山西省	2009年山西省冬小麦养分限制因子研究(试验3)							37.0011	43.168
362	山西省	2009年山西省冬小麦养分限制因子研究(试验3)						21.3994		49.932
363	山西省	2009年山西省冬小麦养分限制因子研究(试验3)						21.28		49.6533
364	山西省	2009年山西省冬小麦养分限制因子研究(试验3)						19.076		44.5107
365	山西省	2009年山西省冬小麦养分限制因子研究(试验3)						20.3137	40.6274
366	山西省	2009年山西省冬小麦养分限制因子研究(试验3)						22.344	44.688
367	山西省	2009年山西省冬小麦养分限制因子研究(试验3)						19.3691	38.7383
368	山西省	2009年山西省冬小麦养分限制因子研究(试验3)						32.0467	38.456	44.8653
369	山西省	2009年山西省冬小麦养分限制因子研究(试验3)						34.1729	41.0074	47.842
370	山西省	2009年山西省冬小麦养分限制因子研究(试验3)						37.5476	45.0571	52.5667
371	山西省	2009年山西省冬小麦养分限制因子研究(试验3)						15.3086	58.2391
372	山西省	2009年山西省冬小麦养分限制因子研究(试验3)						17.1065	65.0791
373	山西省	2009年山西省冬小麦养分限制因子研究(试验3)						17.0544	64.8809
374	山西省	2009年山西省冬小麦养分限制因子研究(试验3)
375	山西省	2009年山西省冬小麦养分限制因子研究(试验3)
376	山西省	2009年山西省冬小麦养分限制因子研究(试验3)
377	山西省	2009年山西省冬小麦高效施肥技术集成研究(试验4)
381	山西省	2009年山西省冬小麦高效施肥技术集成研究(试验4)						28.1723	45.0756	75.126
385	山西省	2009年山西省冬小麦高效施肥技术集成研究(试验4)						47.5063	57.0076	95.0127
389	山西省	2009年山西省冬小麦高效施肥技术集成研究(试验4)						45.714	54.8568	91.428
393	山西省	2009年山西省冬小麦高效施肥技术集成研究(试验4)						43.624	52.3488	87.248
397	山西省	2009年山西省冬小麦高效施肥技术集成研究(试验4)						43.9787	52.7744	87.9573
401	山西省	2009年山西省冬小麦氮适宜用量研究(试验2)
402	山西省	2009年山西省冬小麦氮适宜用量研究(试验2)
403	山西省	2009年山西省冬小麦氮适宜用量研究(试验2)
404	山西省	2009年山西省冬小麦氮适宜用量研究(试验2)
405	山西省	2009年山西省冬小麦氮适宜用量研究(试验2)							28.5217	39.9304
406	山西省	2009年山西省冬小麦氮适宜用量研究(试验2)							30.4597	42.6436
407	山西省	2009年山西省冬小麦氮适宜用量研究(试验2)							25.2863	35.4008
408	山西省	2009年山西省冬小麦氮适宜用量研究(试验2)							28.7226	40.2116
413	山西省	2009年山西省冬小麦氮适宜用量研究(试验2)			18.0292			40.204	34.4606	48.2448
414	山西省	2009年山西省冬小麦氮适宜用量研究(试验2)			17.1152			39.7607	34.0806	47.7128
415	山西省	2009年山西省冬小麦氮适宜用量研究(试验2)			15.1694			38.8487	33.2989	46.6184
416	山西省	2009年山西省冬小麦氮适宜用量研究(试验2)			27.729			45.6	39.0857	54.72
421	山西省	2009年山西省冬小麦磷适宜用量研究(试验2)
425	山西省	2009年山西省冬小麦磷适宜用量研究(试验2)						28.709		34.4508
433	山西省	2009年山西省冬小麦磷适宜用量研究(试验2)				28.5917		40.204	34.4606	48.2448
441	山西省	2009年山西省冬小麦钾适宜用量研究(试验2)
445	山西省	2009年山西省冬小麦钾适宜用量研究(试验2)						28.709	24.6077
453	山西省	2009年山西省冬小麦钾适宜用量研究(试验2)					28.5917	40.204	34.4606	48.2448
461	山西省	2009年山西省轮作条件下冬小麦养分耗竭后土壤恢复研究(试验6)			17.604	32.6861	18.8575	39.178	47.0136	35.2602
462	山西省	2009年山西省轮作条件下冬小麦养分耗竭后土壤恢复研究(试验6)			7.32695	24.2903	8.73684	34.8333	41.8	31.35
465	山西省	2009年山西省轮作条件下冬小麦养分耗竭后土壤恢复研究(试验6)							38.9348	29.2011
466	山西省	2009年山西省轮作条件下冬小麦养分耗竭后土壤恢复研究(试验6)							38.5396	28.9047
469	山西省	2009年山西省轮作条件下冬小麦养分耗竭后土壤恢复研究(试验6)						25.3143		22.7829
470	山西省	2009年山西省轮作条件下冬小麦养分耗竭后土壤恢复研究(试验6)						27.4297		24.6867
473	山西省	2009年山西省轮作条件下冬小麦养分耗竭后土壤恢复研究(试验6)						28.956	34.7472
474	山西省	2009年山西省轮作条件下冬小麦养分耗竭后土壤恢复研究(试验6)						34.6243	41.5492
477	山西省	2009年山西省轮作条件下冬小麦养分耗竭后土壤恢复研究(试验6)						34.4343	41.3212	30.9909
478	山西省	2009年山西省轮作条件下冬小麦养分耗竭后土壤恢复研究(试验6)						31.616	37.9392	28.4544
481	山西省	2009年山西省轮作条件下冬小麦养分耗竭后土壤恢复研究(试验6)
482	山西省	2009年山西省轮作条件下冬小麦养分耗竭后土壤恢复研究(试验6)
485	山西省	2009年山西省在轮作条件下长期施用钾肥对冬小麦钾素循环与调控(试验5)						25.3525	58.4209
486	山西省	2009年山西省在轮作条件下长期施用钾肥对冬小麦钾素循环与调控(试验5)						27.1937	62.6637
489	山西省	2009年山西省在轮作条件下长期施用钾肥对冬小麦钾素循环与调控(试验5)					5.16509	27.7042	63.84	36.708
490	山西省	2009年山西省在轮作条件下长期施用钾肥对冬小麦钾素循环与调控(试验5)						24.733	56.9934	32.7712
493	山西省	2009年山西省在轮作条件下长期施用钾肥对冬小麦钾素循环与调控(试验5)						27.9049	64.3026	36.974
494	山西省	2009年山西省在轮作条件下长期施用钾肥对冬小麦钾素循环与调控(试验5)						25.8572	59.584	34.2608
497	山西省	2009年山西省在轮作条件下长期施用钾肥对冬小麦钾素循环与调控(试验5)					8.4261	28.6907	66.1134	38.0152
498	山西省	2009年山西省在轮作条件下长期施用钾肥对冬小麦钾素循环与调控(试验5)						23.8898	55.0504	31.654
501	山西省	2008年山西省冬小麦－夏玉米轮作条件下养分限制因子研究01				16.5497	6.61144	51.3	61.56	46.17
502	山西省	2008年山西省冬小麦－夏玉米轮作条件下养分限制因子研究01				13.6721	3.39114	49.59	59.508	44.631
505	山西省	2008年山西省冬小麦－夏玉米轮作条件下养分限制因子研究01							19.9424	14.9568
506	山西省	2008年山西省冬小麦－夏玉米轮作条件下养分限制因子研究01							24.1984	18.1488
509	山西省	2008年山西省冬小麦－夏玉米轮作条件下养分限制因子研究01						42.826		38.5434
510	山西省	2008年山西省冬小麦－夏玉米轮作条件下养分限制因子研究01						42.7943		38.5149
513	山西省	2008年山西省冬小麦－夏玉米轮作条件下养分限制因子研究01						49.5013	59.4016
514	山西省	2008年山西省冬小麦－夏玉米轮作条件下养分限制因子研究01						46.3157	55.5788
517	山西省	2008年山西省冬小麦－夏玉米轮作条件下养分限制因子研究01						45.3847	54.4616	40.8462
518	山西省	2008年山西省冬小麦－夏玉米轮作条件下养分限制因子研究01						45.6	54.72	41.04
521	山西省	2008年山西省冬小麦－夏玉米轮作条件下养分限制因子研究01
522	山西省	2008年山西省冬小麦－夏玉米轮作条件下养分限制因子研究01
523	山西省	2008年山西省冬小麦－夏玉米轮作条件下养分限制因子研究01
525	山西省	2004年山西省钾肥长期定位试验总结(试验1)						35.8836	66.641
529	山西省	2004年山西省钾肥长期定位试验总结(试验1)					5.28574	37.8862	70.36	49.252
533	山西省	2004年山西省钾肥长期定位试验总结(试验1)						36.9621	68.6438
537	山西省	2004年山西省钾肥长期定位试验总结(试验1)					11.4075	40.5041	75.2219	52.6553
541	山西省	2008年山西省冬小麦－夏玉米长期施用钾肥下钾素循环与调控（小麦）						39.7704	91.3096
545	山西省	2008年山西省冬小麦－夏玉米长期施用钾肥下钾素循环与调控（小麦）					2.23336	40.6789	93.3955	53.086
549	山西省	2008年山西省冬小麦－夏玉米长期施用钾肥下钾素循环与调控（小麦）						41.2322	94.6657
553	山西省	2008年山西省冬小麦－夏玉米长期施用钾肥下钾素循环与调控（小麦）					11.3692	44.872	103.023	58.558
557	山西省	2006年山西省临汾市长期施用钾肥下冬小麦钾素循环与调控						34.8797	80.375
558	山西省	2006年山西省临汾市长期施用钾肥下冬小麦钾素循环与调控						35.6139	82.0668
559	山西省	2006年山西省临汾市长期施用钾肥下冬小麦钾素循环与调控						34.4495	79.3837
560	山西省	2006年山西省临汾市长期施用钾肥下冬小麦钾素循环与调控						35.6139	82.0668
561	山西省	2006年山西省临汾市长期施用钾肥下冬小麦钾素循环与调控					11.0981	39.5257	91.081	52.3716
562	山西省	2006年山西省临汾市长期施用钾肥下冬小麦钾素循环与调控					3.84197	36.5431	84.208	48.4196
563	山西省	2006年山西省临汾市长期施用钾肥下冬小麦钾素循环与调控					10.7094	39.3537	90.6845	52.1436
564	山西省	2006年山西省临汾市长期施用钾肥下冬小麦钾素循环与调控					9.8023	38.9579	89.7725	51.6192
565	山西省	2006年山西省临汾市长期施用钾肥下冬小麦钾素循环与调控						38.694	89.1645
566	山西省	2006年山西省临汾市长期施用钾肥下冬小麦钾素循环与调控						34.874	80.3617
567	山西省	2006年山西省临汾市长期施用钾肥下冬小麦钾素循环与调控						36.3423	83.7454
568	山西省	2006年山西省临汾市长期施用钾肥下冬小麦钾素循环与调控						41.6423	95.9583
569	山西省	2006年山西省临汾市长期施用钾肥下冬小麦钾素循环与调控					9.82885	38.9694	89.799	51.6344
570	山西省	2006年山西省临汾市长期施用钾肥下冬小麦钾素循环与调控					15.3953	41.5333	95.7071	55.0316
571	山西省	2006年山西省临汾市长期施用钾肥下冬小麦钾素循环与调控					22.0185	45.0608	103.836	59.7056
572	山西省	2006年山西省临汾市长期施用钾肥下冬小麦钾素循环与调控					15.3602	41.5161	95.6675	55.0088
573	山西省	2010年冬小麦-夏玉米轮作氮肥调控技术研究（小麦）
574	山西省	2010年冬小麦-夏玉米轮作氮肥调控技术研究（小麦）
575	山西省	2010年冬小麦-夏玉米轮作氮肥调控技术研究（小麦）
576	山西省	2010年冬小麦-夏玉米轮作氮肥调控技术研究（小麦）
577	山西省	2010年冬小麦-夏玉米轮作氮肥调控技术研究（小麦）						36.2968	45.1693	81.3048
578	山西省	2010年冬小麦-夏玉米轮作氮肥调控技术研究（小麦）						40.0154	49.7969	89.6344
579	山西省	2010年冬小麦-夏玉米轮作氮肥调控技术研究（小麦）						38	47.2889	85.12
580	山西省	2010年冬小麦-夏玉米轮作氮肥调控技术研究（小麦）						40.0764	49.8729	89.7712
581	山西省	2010年冬小麦-夏玉米轮作氮肥调控技术研究（小麦）			14.4293			34.2784	47.9898	86.3816
582	山西省	2010年冬小麦-夏玉米轮作氮肥调控技术研究（小麦）			16.4436			35.1048	49.1467	88.464
583	山西省	2010年冬小麦-夏玉米轮作氮肥调控技术研究（小麦）			14.4594			34.2905	48.0067	86.412
584	山西省	2010年冬小麦-夏玉米轮作氮肥调控技术研究（小麦）			17.5346			35.5692	49.7969	89.6344
585	山西省	2010年冬小麦-夏玉米轮作氮肥调控技术研究（小麦）						29.9657	46.6133	83.904
586	山西省	2010年冬小麦-夏玉米轮作氮肥调控技术研究（小麦）						31.92	49.6533	89.376
587	山西省	2010年冬小麦-夏玉米轮作氮肥调控技术研究（小麦）						28.6629	44.5867	80.256
588	山西省	2010年冬小麦-夏玉米轮作氮肥调控技术研究（小麦）						29.3143	45.6	82.08
589	山西省	2010年冬小麦-夏玉米轮作氮肥调控技术研究（小麦）						25.8548	44.2404	79.6328
590	山西省	2010年冬小麦-夏玉米轮作氮肥调控技术研究（小麦）						27.8634	47.6773	85.8192
591	山西省	2010年冬小麦-夏玉米轮作氮肥调控技术研究（小麦）						26.7925	45.8449	82.5208
592	山西省	2010年冬小麦-夏玉米轮作氮肥调控技术研究（小麦）						26.7925	45.8449	82.5208
593	山西省	2010年冬小麦-夏玉米轮作氮肥调控技术研究（小麦）						22.7864	42.5347	76.5624
594	山西省	2010年冬小麦-夏玉米轮作氮肥调控技术研究（小麦）						23.3293	43.548	78.3864
595	山西省	2010年冬小麦-夏玉米轮作氮肥调控技术研究（小麦）						23.3157	43.5227	78.3408
596	山西省	2010年冬小麦-夏玉米轮作氮肥调控技术研究（小麦）						23.5736	44.004	79.2072
597	山西省	2006年冬小麦/夏玉米轮作条件下冬小麦养分限制因子研究			32.9267	9.45853	4.01645	46.2017	55.442	41.5815
601	山西省	2006年冬小麦/夏玉米轮作条件下冬小麦养分限制因子研究							37.1868	27.8901
605	山西省	2006年冬小麦/夏玉米轮作条件下冬小麦养分限制因子研究						41.8317		37.6485
609	山西省	2006年冬小麦/夏玉米轮作条件下冬小麦养分限制因子研究						44.346	53.2152
613	山西省	2006年冬小麦/夏玉米轮作条件下冬小麦养分限制因子研究						44.0167	52.82	39.615
617	山西省	2006年冬小麦/夏玉米轮作条件下冬小麦养分限制因子研究
440	山东省	2006年山东省主要土类小麦施肥长期定位试验（棕壤）
443	山东省	2006年山东省主要土类小麦施肥长期定位试验（棕壤）						10.6933
446	山东省	2006年山东省主要土类小麦施肥长期定位试验（棕壤）						27.3216	34.152
449	山东省	2006年山东省主要土类小麦施肥长期定位试验（棕壤）						11.5584		14.448
452	山东省	2006年山东省主要土类小麦施肥长期定位试验（棕壤）							19.3	19.3
455	山东省	2006年山东省主要土类小麦施肥长期定位试验（棕壤）				61.3062	8.53613	29.8715	37.3393	37.3393
458	山东省	2006年山东省主要土类小麦施肥长期定位试验（棕壤）						48.1244	36.0933	36.0933
461	山东省	2006年山东省主要土类小麦施肥长期定位试验（棕壤）			58.4201			26.5238	46.4167	46.4167
520	山东省	2006年山东省小麦平衡施肥试验（海阳杜格庄村）						33.6389	50.4583
521	山东省	2006年山东省小麦平衡施肥试验（海阳杜格庄村）						35.5556	53.3333
522	山东省	2006年山东省小麦平衡施肥试验（海阳杜格庄村）						35.0278	52.5417
523	山东省	2006年山东省小麦平衡施肥试验（海阳杜格庄村）					11.6184	39.3056	58.9583	58.9583
524	山东省	2006年山东省小麦平衡施肥试验（海阳杜格庄村）					15.5	41.1111	61.6667	61.6667
525	山东省	2006年山东省小麦平衡施肥试验（海阳杜格庄村）					11.4306	39.2222	58.8333	58.8333
526	山东省	2006年山东省小麦平衡施肥试验（海阳杜格庄村）					18.5807	42.6667	64	42.6667
527	山东省	2006年山东省小麦平衡施肥试验（海阳杜格庄村）					20.5464	43.7222	65.5833	43.7222
528	山东省	2006年山东省小麦平衡施肥试验（海阳杜格庄村）					19.1074	42.9444	64.4167	42.9444
529	山东省	2006年山东省小麦平衡施肥试验（海阳杜格庄村）					20.1405	43.5	65.25	32.625
530	山东省	2006年山东省小麦平衡施肥试验（海阳杜格庄村）					17.3976	42.0556	63.0833	31.5417
531	山东省	2006年山东省小麦平衡施肥试验（海阳杜格庄村）					20.8481	43.8889	65.8333	32.9167
532	山东省	2006年山东省小麦平衡施肥示范（海阳杜格庄村）						36.92	55.38
533	山东省	2006年山东省小麦平衡施肥示范（海阳杜格庄村）					15.3082	43.5933	65.39	43.5933
534	山东省	2006年山东省主要土类小麦施肥长期定位试验（褐土）
537	山东省	2006年山东省主要土类小麦施肥长期定位试验（褐土）						1.496
540	山东省	2006年山东省主要土类小麦施肥长期定位试验（褐土）						14.0821	17.6027
543	山东省	2006年山东省主要土类小麦施肥长期定位试验（褐土）						2.7744		3.468
546	山东省	2006年山东省主要土类小麦施肥长期定位试验（褐土）							17.83	17.83
549	山东省	2006年山东省主要土类小麦施肥长期定位试验（褐土）			40.3586	88.3995	41.119	23.9163	29.8953	29.8953
552	山东省	2006年山东省主要土类小麦施肥长期定位试验（褐土）						41.1156	30.8367	30.8367
555	山东省	2006年山东省主要土类小麦施肥长期定位试验（褐土）			48.1827			19.6625	34.4093	34.4093
561	山东省	2007年山东省小麦养分限制因子试验（海阳市成家）
562	山东省	2007年山东省小麦养分限制因子试验（海阳市成家）
563	山东省	2007年山东省小麦养分限制因子试验（海阳市成家）
564	山东省	2007年山东省小麦养分限制因子试验（海阳市成家）			32.6428		21.8613	26.55	212.4	53.1
565	山东省	2007年山东省小麦养分限制因子试验（海阳市成家）			30.9357		19.8809	25.8938	207.15	51.7875
566	山东省	2007年山东省小麦养分限制因子试验（海阳市成家）			28.6094		17.1823	25.05	200.4	50.1
567	山东省	2007年山东省小麦养分限制因子试验（海阳市成家）							143.15	35.7875
568	山东省	2007年山东省小麦养分限制因子试验（海阳市成家）							127.2	31.8
569	山东省	2007年山东省小麦养分限制因子试验（海阳市成家）							158.85	39.7125
570	山东省	2007年山东省小麦养分限制因子试验（海阳市成家）						17.5375		35.075
571	山东省	2007年山东省小麦养分限制因子试验（海阳市成家）						15.3313		30.6625
572	山东省	2007年山东省小麦养分限制因子试验（海阳市成家）						15.3187		30.6375
573	山东省	2007年山东省小麦养分限制因子试验（海阳市成家）						19.5125	156.1
574	山东省	2007年山东省小麦养分限制因子试验（海阳市成家）						20.4187	163.35
575	山东省	2007年山东省小麦养分限制因子试验（海阳市成家）						22.3062	178.45
576	山东省	2007年山东省小麦养分限制因子试验（海阳市成家）				21.2334	21.2334	49.44	49.44	49.44
577	山东省	2007年山东省小麦养分限制因子试验（海阳市成家）				25.1111	25.1111	52	52	52
578	山东省	2007年山东省小麦养分限制因子试验（海阳市成家）				29.7241	29.7241	55.4133	55.4133	55.4133
579	山东省	2007年山东省小麦养分限制因子试验（海阳市成家）							51.8133	51.8133
580	山东省	2007年山东省小麦养分限制因子试验（海阳市成家）							36.4133	36.4133
581	山东省	2007年山东省小麦养分限制因子试验（海阳市成家）							41.6	41.6
582	山东省	2007年山东省小麦养分限制因子试验（海阳市成家）						41.0533		41.0533
583	山东省	2007年山东省小麦养分限制因子试验（海阳市成家）						38.7333		38.7333
584	山东省	2007年山东省小麦养分限制因子试验（海阳市成家）						37.04		37.04
585	山东省	2007年山东省小麦养分限制因子试验（海阳市成家）						45.5067	45.5067
586	山东省	2007年山东省小麦养分限制因子试验（海阳市成家）						41.64	41.64
587	山东省	2007年山东省小麦养分限制因子试验（海阳市成家）						41.0267	41.0267
594	山东省	2008年山东省冬小麦养分吸收规律研究（青州廉颇村）
600	山东省	2008年山东省冬小麦养分吸收规律研究（青州廉颇村）
606	山东省	2008年山东省冬小麦养分吸收规律研究（青州廉颇村）
614	山东省	2008年山东省冬小麦养分吸收规律研究（青州廉颇村）
618	山东省	2008年山东省冬小麦养分吸收规律研究（青州廉颇村）						33.4814	59.5225	89.2837
626	山东省	2008年山东省冬小麦养分吸收规律研究（青州廉颇村）						34.1839	60.7713	91.157
632	山东省	2008年山东省冬小麦养分吸收规律研究（青州廉颇村）						36.3292	64.5852	96.8779
638	山东省	2008年山东省冬小麦养分吸收规律研究（青州廉颇村）						34.2631	60.9122	91.3682
642	山东省	2008年山东省钾肥不同基追比对小麦/玉米养分需求与供给的影响研究（小麦，青州廉颇村）						31.1667	55.4074
643	山东省	2008年山东省钾肥不同基追比对小麦/玉米养分需求与供给的影响研究（小麦，青州廉颇村）						33.6667	59.8519
644	山东省	2008年山东省钾肥不同基追比对小麦/玉米养分需求与供给的影响研究（小麦，青州廉颇村）						32.75	58.2222
645	山东省	2008年山东省钾肥不同基追比对小麦/玉米养分需求与供给的影响研究（小麦，青州廉颇村）					10.879	36.5	64.8889	73
646	山东省	2008年山东省钾肥不同基追比对小麦/玉米养分需求与供给的影响研究（小麦，青州廉颇村）					9.00932	35.75	63.5556	71.5
647	山东省	2008年山东省钾肥不同基追比对小麦/玉米养分需求与供给的影响研究（小麦，青州廉颇村）					9.43155	35.9167	63.8519	71.8333
648	山东省	2008年山东省钾肥不同基追比对小麦/玉米养分需求与供给的影响研究（小麦，青州廉颇村）					4.79268	34.1667	60.7407	68.3333
649	山东省	2008年山东省钾肥不同基追比对小麦/玉米养分需求与供给的影响研究（小麦，青州廉颇村）					3.13896	33.5833	59.7037	67.1667
650	山东省	2008年山东省钾肥不同基追比对小麦/玉米养分需求与供给的影响研究（小麦，青州廉颇村）					0.420918	32.6667	58.0741	65.3333
651	山东省	2008年山东省钾肥不同基追比对小麦/玉米养分需求与供给的影响研究（小麦，青州廉颇村）					3.61728	33.75	60	67.5
652	山东省	2008年山东省钾肥不同基追比对小麦/玉米养分需求与供给的影响研究（小麦，青州廉颇村）					3.13896	33.5833	59.7037	67.1667
653	山东省	2008年山东省钾肥不同基追比对小麦/玉米养分需求与供给的影响研究（小麦，青州廉颇村）					8.36854	35.5	63.1111	71
654	山东省	2008年山东省氮肥不同基追比对小麦/玉米养分需求与供给的影响研究（小麦，青州廉颇村）							210.851	210.851
655	山东省	2008年山东省氮肥不同基追比对小麦/玉米养分需求与供给的影响研究（小麦，青州廉颇村）							217.145	217.145
656	山东省	2008年山东省氮肥不同基追比对小麦/玉米养分需求与供给的影响研究（小麦，青州廉颇村）							208.53	208.53
657	山东省	2008年山东省氮肥不同基追比对小麦/玉米养分需求与供给的影响研究（小麦，青州廉颇村）						31.0322	248.258	248.258
658	山东省	2008年山东省氮肥不同基追比对小麦/玉米养分需求与供给的影响研究（小麦，青州廉颇村）						29.9327	239.462	239.462
659	山东省	2008年山东省氮肥不同基追比对小麦/玉米养分需求与供给的影响研究（小麦，青州廉颇村）						29.4579	235.664	235.664
660	山东省	2008年山东省氮肥不同基追比对小麦/玉米养分需求与供给的影响研究（小麦，青州廉颇村）						32.4097	259.277	259.277
661	山东省	2008年山东省氮肥不同基追比对小麦/玉米养分需求与供给的影响研究（小麦，青州廉颇村）						30.9399	247.519	247.519
662	山东省	2008年山东省氮肥不同基追比对小麦/玉米养分需求与供给的影响研究（小麦，青州廉颇村）						30.4764	243.811	243.811
663	山东省	2008年山东省氮肥不同基追比对小麦/玉米养分需求与供给的影响研究（小麦，青州廉颇村）			22.3311			34.146	273.168	273.168
664	山东省	2008年山东省氮肥不同基追比对小麦/玉米养分需求与供给的影响研究（小麦，青州廉颇村）			20.1658			33.2199	265.759	265.759
665	山东省	2008年山东省氮肥不同基追比对小麦/玉米养分需求与供给的影响研究（小麦，青州廉颇村）			16.4083			31.7266	253.813	253.813
666	山东省	2008年山东省氮肥不同基追比对小麦/玉米养分需求与供给的影响研究（小麦，青州廉颇村）						32.7455	261.964	261.964
667	山东省	2008年山东省氮肥不同基追比对小麦/玉米养分需求与供给的影响研究（小麦，青州廉颇村）						31.4256	251.405	251.405
668	山东省	2008年山东省氮肥不同基追比对小麦/玉米养分需求与供给的影响研究（小麦，青州廉颇村）						31.9235	255.388	255.388
672	山东省	2009年山东省小麦返青期和拔节期追肥SPAD阈值的确定试验研究（青州市廉颇村）							50.4914	58.9067
678	山东省	2009年山东省小麦返青期和拔节期追肥SPAD阈值的确定试验研究（青州市廉颇村）							49.4386	57.6784
681	山东省	2009年山东省小麦返青期和拔节期追肥SPAD阈值的确定试验研究（青州市廉颇村）							52.2261	60.9304
690	山东省	2009年山东省小麦返青期和拔节期追肥SPAD阈值的确定试验研究（青州市廉颇村）							51.599	60.1989
696	山东省	2009年山东省小麦返青期和拔节期追肥SPAD阈值的确定试验研究（青州市廉颇村）						91.3283	52.1876	60.8856
704	山东省	2009年山东省小麦返青期和拔节期追肥SPAD阈值的确定试验研究（青州市廉颇村）						94.6483	54.0848	63.0989
705	山东省	2009年山东省小麦返青期和拔节期追肥SPAD阈值的确定试验研究（青州市廉颇村）						92.4933	52.8533	61.6622
714	山东省	2009年山东省小麦返青期和拔节期追肥SPAD阈值的确定试验研究（青州市廉颇村）						92.845	53.0543	61.8967
720	山东省	2009年山东省小麦返青期和拔节期追肥SPAD阈值的确定试验研究（青州市廉颇村）						51.2475	58.5686	68.33
728	山东省	2009年山东省小麦返青期和拔节期追肥SPAD阈值的确定试验研究（青州市廉颇村）						50.4267	57.6305	67.2356
729	山东省	2009年山东省小麦返青期和拔节期追肥SPAD阈值的确定试验研究（青州市廉颇村）						51.1992	58.5133	68.2656
738	山东省	2009年山东省小麦返青期和拔节期追肥SPAD阈值的确定试验研究（青州市廉颇村）						52.2358	59.6981	69.6478
744	山东省	2009年山东省小麦返青期和拔节期追肥SPAD阈值的确定试验研究（青州市廉颇村）						34.6161	59.3419	69.2322
752	山东省	2009年山东省小麦返青期和拔节期追肥SPAD阈值的确定试验研究（青州市廉颇村）						35.1628	60.279	70.3256
756	山东省	2009年山东省小麦返青期和拔节期追肥SPAD阈值的确定试验研究（青州市廉颇村）						35.4383	60.7514	70.8767
762	山东省	2009年山东省小麦返青期和拔节期追肥SPAD阈值的确定试验研究（青州市廉颇村）						34.9594	59.9305	69.9189
768	山东省	2009年山东省小麦返青期和拔节期追肥SPAD阈值的确定试验研究（青州市廉颇村）			20.0377			27.8725	63.7086	74.3267
776	山东省	2009年山东省小麦返青期和拔节期追肥SPAD阈值的确定试验研究（青州市廉颇村）			18.765			27.4358	62.7105	73.1622
780	山东省	2009年山东省小麦返青期和拔节期追肥SPAD阈值的确定试验研究（青州市廉颇村）			17.1173			26.8904	61.4638	71.7078
786	山东省	2009年山东省小麦返青期和拔节期追肥SPAD阈值的确定试验研究（青州市廉颇村）			18.5832			27.3746	62.5705	72.9989
792	山东省	2009年山东省小麦返青期和拔节期追肥SPAD阈值的确定试验研究（青州市廉颇村）						21.8457	62.4162	72.8189
800	山东省	2009年山东省小麦返青期和拔节期追肥SPAD阈值的确定试验研究（青州市廉颇村）						22.3253	63.7867	74.4178
804	山东省	2009年山东省小麦返青期和拔节期追肥SPAD阈值的确定试验研究（青州市廉颇村）						21.469	61.34	71.5633
812	山东省	2009年山东省小麦返青期和拔节期追肥SPAD阈值的确定试验研究（青州市廉颇村）						21.13	60.3714	70.4333
817	山东省	2009年山东省基于Nmin值的基肥用量与比例的确定小麦试验研究（青州市廉颇村）							49.1057	57.29
821	山东省	2009年山东省基于Nmin值的基肥用量与比例的确定小麦试验研究（青州市廉颇村）							47.341	55.2311
828	山东省	2009年山东省基于Nmin值的基肥用量与比例的确定小麦试验研究（青州市廉颇村）							49.5161	57.7687
831	山东省	2009年山东省基于Nmin值的基肥用量与比例的确定小麦试验研究（青州市廉颇村）							47.9438	55.9344
841	山东省	2009年山东省基于Nmin值的基肥用量与比例的确定小麦试验研究（青州市廉颇村）						45.7517	52.2876	61.0022
845	山东省	2009年山东省基于Nmin值的基肥用量与比例的确定小麦试验研究（青州市廉颇村）						46.965	53.6743	62.62
853	山东省	2009年山东省基于Nmin值的基肥用量与比例的确定小麦试验研究（青州市廉颇村）						46.2125	52.8143	61.6167
855	山东省	2009年山东省基于Nmin值的基肥用量与比例的确定小麦试验研究（青州市廉颇村）						46.5042	53.1476	62.0056
865	山东省	2009年山东省基于Nmin值的基肥用量与比例的确定小麦试验研究（青州市廉颇村）						48.2724	55.1684	64.3631
869	山东省	2009年山东省基于Nmin值的基肥用量与比例的确定小麦试验研究（青州市廉颇村）						48.4283	55.3467	64.5711
877	山东省	2009年山东省基于Nmin值的基肥用量与比例的确定小麦试验研究（青州市廉颇村）						49.3092	56.3533	65.7456
881	山东省	2009年山东省基于Nmin值的基肥用量与比例的确定小麦试验研究（青州市廉颇村）						48.2658	55.161	64.3544
890	山东省	2009年山东省基于Nmin值的基肥用量与比例的确定小麦试验研究（青州市廉颇村）						50.1083	57.2667	66.8111
893	山东省	2009年山东省基于Nmin值的基肥用量与比例的确定小麦试验研究（青州市廉颇村）						51.0167	58.3048	68.0222
901	山东省	2009年山东省基于Nmin值的基肥用量与比例的确定小麦试验研究（青州市廉颇村）						49.9592	57.0962	66.6122
905	山东省	2009年山东省基于Nmin值的基肥用量与比例的确定小麦试验研究（青州市廉颇村）						49.2742	56.3133	65.6989
909	山东省	2009年山东省基于Nmin值的基肥用量与比例的确定小麦试验研究（青州市廉颇村）						31.2194	53.519	62.4389
918	山东省	2009年山东省基于Nmin值的基肥用量与比例的确定小麦试验研究（青州市廉颇村）						31.355	53.7514	62.71
925	山东省	2009年山东省基于Nmin值的基肥用量与比例的确定小麦试验研究（青州市廉颇村）						30.7722	52.7524	61.5444
929	山东省	2009年山东省基于Nmin值的基肥用量与比例的确定小麦试验研究（青州市廉颇村）						30.75	52.7143	61.5
933	山东省	2009年山东省基于Nmin值的基肥用量与比例的确定小麦试验研究（青州市廉颇村）						33.6767	57.7314	67.3533
942	山东省	2009年山东省基于Nmin值的基肥用量与比例的确定小麦试验研究（青州市廉颇村）						34.2367	58.6914	68.4733
950	山东省	2009年山东省基于Nmin值的基肥用量与比例的确定小麦试验研究（青州市廉颇村）						33.1439	56.8181	66.2878
953	山东省	2009年山东省基于Nmin值的基肥用量与比例的确定小麦试验研究（青州市廉颇村）						34.2183	58.66	68.4367
957	山东省	2009年山东省基于Nmin值的基肥用量与比例的确定小麦试验研究（青州市廉颇村）			20.4178			35.5328	60.9133	71.0656
966	山东省	2009年山东省基于Nmin值的基肥用量与比例的确定小麦试验研究（青州市廉颇村）			18.4804			34.6883	59.4657	69.3767
969	山东省	2009年山东省基于Nmin值的基肥用量与比例的确定小麦试验研究（青州市廉颇村）			19.8892			35.2983	60.5114	70.5967
978	山东省	2009年山东省基于Nmin值的基肥用量与比例的确定小麦试验研究（青州市廉颇村）			18.5756			34.7289	59.5352	69.4578
981	山东省	2008年山东省小麦-玉米养分限制因子定位试验研究（小麦，青州廉颇村）			6.68454	2.57483	4.87876	38.2369	107.063	133.829
982	山东省	2008年山东省小麦-玉米养分限制因子定位试验研究（小麦，青州廉颇村）			8.41889	4.38556	6.64667	38.961	109.091	136.364
983	山东省	2008年山东省小麦-玉米养分限制因子定位试验研究（小麦，青州廉颇村）			5.81207	1.66393	3.9894	37.8827	106.072	132.59
984	山东省	2009年山东省基于土壤测试和目标产量的OPT小麦试验研究（青州市廉颇村）			18.6817	2.4611	5.65062	29.0013	92.804	77.3367
985	山东省	2009年山东省基于土壤测试和目标产量的OPT小麦试验研究（青州市廉颇村）			19.2029	3.08628	6.25535	29.1883	93.4027	77.8356
986	山东省	2009年山东省基于土壤测试和目标产量的OPT小麦试验研究（青州市廉颇村）			17.6224	1.19055	4.42161	28.6283	91.6107	76.3422
987	山东省	2009年山东省基于土壤测试和目标产量的OPT小麦试验研究（青州市廉颇村）							77.204	64.3367
988	山东省	2009年山东省基于土壤测试和目标产量的OPT小麦试验研究（青州市廉颇村）							73.7373	61.4478
989	山东省	2009年山东省基于土壤测试和目标产量的OPT小麦试验研究（青州市廉颇村）							75.472	62.8933
990	山东省	2009年山东省基于土壤测试和目标产量的OPT小麦试验研究（青州市廉颇村）						28.5013		76.0033
991	山东省	2009年山东省基于土壤测试和目标产量的OPT小麦试验研究（青州市廉颇村）						28.5008		76.0022
992	山东省	2009年山东省基于土壤测试和目标产量的OPT小麦试验研究（青州市廉颇村）						27.8596		74.2922
993	山东省	2009年山东省基于土壤测试和目标产量的OPT小麦试验研究（青州市廉颇村）						27.7742	88.8773
994	山东省	2009年山东省基于土壤测试和目标产量的OPT小麦试验研究（青州市廉颇村）						26.9342	86.1893
995	山东省	2009年山东省基于土壤测试和目标产量的OPT小麦试验研究（青州市廉颇村）						27.3775	87.608
996	山东省	2009年山东省基于土壤测试和目标产量的OPT小麦试验研究（青州市廉颇村）						43.7889	84.0747	70.0622
997	山东省	2009年山东省基于土壤测试和目标产量的OPT小麦试验研究（青州市廉颇村）						45.5257	87.4093	72.8411
998	山东省	2009年山东省基于土壤测试和目标产量的OPT小麦试验研究（青州市廉颇村）						44.9313	86.268	71.89
999	山东省	2009年山东省基于土壤测试和目标产量的OPT小麦试验研究（青州市廉颇村）						83.6912	83.6912	83.6912
1000	山东省	2009年山东省基于土壤测试和目标产量的OPT小麦试验研究（青州市廉颇村）						82.5062	82.5062	82.5062
1001	山东省	2009年山东省基于土壤测试和目标产量的OPT小麦试验研究（青州市廉颇村）						85.0625	85.0625	85.0625
1002	山东省	2009年山东省基于土壤测试和目标产量的OPT小麦试验研究（青州市廉颇村）						28.3158	75.5089	75.5089
1003	山东省	2009年山东省基于土壤测试和目标产量的OPT小麦试验研究（青州市廉颇村）						28.3558	75.6156	75.6156
1004	山东省	2009年山东省基于土壤测试和目标产量的OPT小麦试验研究（青州市廉颇村）						28.1458	75.0556	75.0556
1011	山东省	2008年山东省小麦-玉米养分限制因子定位试验研究（小麦，青州廉颇村）							98.4463	123.058
1012	山东省	2008年山东省小麦-玉米养分限制因子定位试验研究（小麦，青州廉颇村）							98.7328	123.416
1013	山东省	2008年山东省小麦-玉米养分限制因子定位试验研究（小麦，青州廉颇村）							102.556	128.196
1014	山东省	2008年山东省小麦-玉米养分限制因子定位试验研究（小麦，青州廉颇村）						37.0917		129.821
1015	山东省	2008年山东省小麦-玉米养分限制因子定位试验研究（小麦，青州廉颇村）						35.3562		123.747
1016	山东省	2008年山东省小麦-玉米养分限制因子定位试验研究（小麦，青州廉颇村）						39.3152		137.603
1017	山东省	2008年山东省小麦-玉米养分限制因子定位试验研究（小麦，青州廉颇村）						36.34	101.752
1018	山东省	2008年山东省小麦-玉米养分限制因子定位试验研究（小麦，青州廉颇村）						37.2176	104.209
1019	山东省	2008年山东省小麦-玉米养分限制因子定位试验研究（小麦，青州廉颇村）						35.5529	99.5482
1020	山东省	2008年山东省小麦-玉米养分限制因子定位试验研究（小麦，青州廉颇村）						36.5535	257.615	67.2039
1021	山东省	2008年山东省小麦-玉米养分限制因子定位试验研究（小麦，青州廉颇村）						35.9504	253.365	66.0952
1022	山东省	2008年山东省小麦-玉米养分限制因子定位试验研究（小麦，青州廉颇村）						35.3994	249.482	65.0822
1023	山东省	2008年山东省小麦-玉米养分限制因子定位试验研究（小麦，青州廉颇村）
1024	山东省	2008年山东省小麦-玉米养分限制因子定位试验研究（小麦，青州廉颇村）
1025	山东省	2008年山东省小麦-玉米养分限制因子定位试验研究（小麦，青州廉颇村）
1027	山东省	2010年山东省基于Nmin值的基肥用量与比例的确定小麦试验研究（德州市平原县）							46.0314	53.7033
1032	山东省	2010年山东省基于Nmin值的基肥用量与比例的确定小麦试验研究（德州市平原县）							44.1267	51.4811
1037	山东省	2010年山东省基于Nmin值的基肥用量与比例的确定小麦试验研究（德州市平原县）							47.619	55.5556
1043	山东省	2010年山东省基于Nmin值的基肥用量与比例的确定小麦试验研究（德州市平原县）						43.6108	49.841	58.1478
1049	山东省	2010年山东省基于Nmin值的基肥用量与比例的确定小麦试验研究（德州市平原县）						45	51.4286	60
1054	山东省	2010年山东省基于Nmin值的基肥用量与比例的确定小麦试验研究（德州市平原县）						39.7225	45.3971	52.9633
1059	山东省	2010年山东省基于Nmin值的基肥用量与比例的确定小麦试验研究（德州市平原县）						46.6667	53.3333	62.2222
1064	山东省	2010年山东省基于Nmin值的基肥用量与比例的确定小麦试验研究（德州市平原县）						49.1667	56.1905	65.5556
1069	山东省	2010年山东省基于Nmin值的基肥用量与比例的确定小麦试验研究（德州市平原县）						50.2775	57.46	67.0367
1075	山东省	2010年山东省基于Nmin值的基肥用量与比例的确定小麦试验研究（德州市平原县）						50	57.1429	66.6667
1080	山东省	2010年山东省基于Nmin值的基肥用量与比例的确定小麦试验研究（德州市平原县）						52.2225	59.6829	69.63
1081	山东省	2010年山东省基于Nmin值的基肥用量与比例的确定小麦试验研究（德州市平原县）						49.7225	56.8257	66.2967
1086	山东省	2010年山东省基于Nmin值的基肥用量与比例的确定小麦试验研究（德州市平原县）						29.815	51.1114	59.63
1091	山东省	2010年山东省基于Nmin值的基肥用量与比例的确定小麦试验研究（德州市平原县）						28.7039	49.2067	57.4078
1097	山东省	2010年山东省基于Nmin值的基肥用量与比例的确定小麦试验研究（德州市平原县）						30	51.4286	60
1102	山东省	2010年山东省基于Nmin值的基肥用量与比例的确定小麦试验研究（德州市平原县）						33.1483	56.8257	66.2967
1107	山东省	2010年山东省基于Nmin值的基肥用量与比例的确定小麦试验研究（德州市平原县）						34.0739	58.4124	68.1478
1112	山东省	2010年山东省基于Nmin值的基肥用量与比例的确定小麦试验研究（德州市平原县）						34.815	59.6829	69.63
1117	山东省	2010年山东省基于Nmin值的基肥用量与比例的确定小麦试验研究（德州市平原县）			25.8154			36.1111	61.9048	72.2222
1123	山东省	2010年山东省基于Nmin值的基肥用量与比例的确定小麦试验研究（德州市平原县）			29.0882			37.7778	64.7619	75.5556
1129	山东省	2010年山东省基于Nmin值的基肥用量与比例的确定小麦试验研究（德州市平原县）			23.4603			35	60	70
1135	山东省	2010年山东省小麦返青期和拔节期追肥SPAD阈值的确定试验研究（青州市廉颇村）							48.8886	57.0367
1140	山东省	2010年山东省小麦返青期和拔节期追肥SPAD阈值的确定试验研究（青州市廉颇村）							51.1114	59.63
1145	山东省	2010年山东省小麦返青期和拔节期追肥SPAD阈值的确定试验研究（青州市廉颇村）							46.9838	54.8144
1150	山东省	2010年山东省小麦返青期和拔节期追肥SPAD阈值的确定试验研究（青州市廉颇村）						101.112	57.7781	67.4078
1155	山东省	2010年山东省小麦返青期和拔节期追肥SPAD阈值的确定试验研究（青州市廉颇村）						92.7783	53.0162	61.8522
1160	山东省	2010年山东省小麦返青期和拔节期追肥SPAD阈值的确定试验研究（青州市廉颇村）						93.8883	53.6505	62.5922
1161	山东省	2010年山东省小麦返青期和拔节期追肥SPAD阈值的确定试验研究（青州市廉颇村）						51.1108	58.4124	68.1478
1166	山东省	2010年山东省小麦返青期和拔节期追肥SPAD阈值的确定试验研究（青州市廉颇村）						48.0558	54.921	64.0744
1171	山东省	2010年山东省小麦返青期和拔节期追肥SPAD阈值的确定试验研究（青州市廉颇村）						52.5	60	70
1177	山东省	2010年山东省小麦返青期和拔节期追肥SPAD阈值的确定试验研究（青州市廉颇村）						35.5556	60.9524	71.1111
1182	山东省	2010年山东省小麦返青期和拔节期追肥SPAD阈值的确定试验研究（青州市廉颇村）						34.0739	58.4124	68.1478
1188	山东省	2010年山东省小麦返青期和拔节期追肥SPAD阈值的确定试验研究（青州市廉颇村）						36.8517	63.1743	73.7033
1193	山东省	2010年山东省小麦返青期和拔节期追肥SPAD阈值的确定试验研究（青州市廉颇村）			25.4493			28.75	65.7143	76.6667
1199	山东省	2010年山东省小麦返青期和拔节期追肥SPAD阈值的确定试验研究（青州市廉颇村）			23.6036			28.0554	64.1267	74.8144
1204	山东省	2010年山东省小麦返青期和拔节期追肥SPAD阈值的确定试验研究（青州市廉颇村）			27.5493			29.5833	67.619	78.8889
1210	山东省	2010年山东省小麦返青期和拔节期追肥SPAD阈值的确定试验研究（青州市廉颇村）						23.2223	66.3495	77.4078
1215	山东省	2010年山东省小麦返青期和拔节期追肥SPAD阈值的确定试验研究（青州市廉颇村）						22.3333	63.8095	74.4444
1220	山东省	2010年山东省小麦返青期和拔节期追肥SPAD阈值的确定试验研究（青州市廉颇村）						24.2223	69.2067	80.7411
1221	山东省	2010年山东省基于土壤测试和目标产量的OPT小麦试验研究（青州市廉颇村）			28.1106	20.7419	19.8157	30.1389	96.4444	80.3704
1222	山东省	2010年山东省基于土壤测试和目标产量的OPT小麦试验研究（青州市廉颇村）			17.4603	9	7.93651	26.25	84	70
1223	山东省	2010年山东省基于土壤测试和目标产量的OPT小麦试验研究（青州市廉颇村）			20.8122	12.6954	11.6751	27.3611	87.5556	72.963
1224	山东省	2010年山东省基于土壤测试和目标产量的OPT小麦试验研究（青州市廉颇村）							69.3333	57.7778
1225	山东省	2010年山东省基于土壤测试和目标产量的OPT小麦试验研究（青州市廉颇村）							72.4444	60.3704
1226	山东省	2010年山东省基于土壤测试和目标产量的OPT小麦试验研究（青州市廉颇村）							66.2222	55.1852
1227	山东省	2010年山东省基于土壤测试和目标产量的OPT小麦试验研究（青州市廉颇村）						23.8889		63.7037
1228	山东省	2010年山东省基于土壤测试和目标产量的OPT小麦试验研究（青州市廉颇村）						22.7778		60.7407
1229	山东省	2010年山东省基于土壤测试和目标产量的OPT小麦试验研究（青州市廉颇村）						25		66.6667
1230	山东省	2010年山东省基于土壤测试和目标产量的OPT小麦试验研究（青州市廉颇村）						23.3333	74.6667
1231	山东省	2010年山东省基于土壤测试和目标产量的OPT小麦试验研究（青州市廉颇村）						24.0278	76.8889
1232	山东省	2010年山东省基于土壤测试和目标产量的OPT小麦试验研究（青州市廉颇村）						25.1389	80.4444
1233	山东省	2010年山东省基于土壤测试和目标产量的OPT小麦试验研究（青州市廉颇村）						45.8333	88	73.3333
1234	山东省	2010年山东省基于土壤测试和目标产量的OPT小麦试验研究（青州市廉颇村）						46.9907	90.2222	75.1852
1235	山东省	2010年山东省基于土壤测试和目标产量的OPT小麦试验研究（青州市廉颇村）						44.4444	85.3333	71.1111
1236	山东省	2010年山东省基于土壤测试和目标产量的OPT小麦试验研究（青州市廉颇村）						85	85	85
1237	山东省	2010年山东省基于土壤测试和目标产量的OPT小麦试验研究（青州市廉颇村）						86.6667	86.6667	86.6667
1238	山东省	2010年山东省基于土壤测试和目标产量的OPT小麦试验研究（青州市廉颇村）						82.5	82.5	82.5
1239	山东省	2010年山东省基于土壤测试和目标产量的OPT小麦试验研究（青州市廉颇村）						27.9167	74.4444	74.4444
1240	山东省	2010年山东省基于土壤测试和目标产量的OPT小麦试验研究（青州市廉颇村）						26.1111	69.6296	69.6296
1241	山东省	2010年山东省基于土壤测试和目标产量的OPT小麦试验研究（青州市廉颇村）						26.5278	70.7407	70.7407
337	河南省	2008-2009河南新坡小麦OPT试验			26.6469	15.9855	10.6789	41.3222	70.8381	70.8381
338	河南省	2008-2009河南新坡小麦OPT试验			28.7635	18.4097	13.2563	42.55	72.9429	72.9429
339	河南省	2008-2009河南新坡小麦OPT试验			30.0782	19.9154	14.8571	43.35	74.3143	74.3143
340	河南省	2008-2009河南新坡小麦OPT试验							49.9333	49.9333
341	河南省	2008-2009河南新坡小麦OPT试验							52.5143	52.5143
342	河南省	2008-2009河南新坡小麦OPT试验							53.4476	53.4476
343	河南省	2008-2009河南新坡小麦OPT试验						34.15		58.5429
344	河南省	2008-2009河南新坡小麦OPT试验						34.5778		59.2762
345	河南省	2008-2009河南新坡小麦OPT试验						35.4222		60.7238
346	河南省	2008-2009河南新坡小麦OPT试验						35.8167	61.4
347	河南省	2008-2009河南新坡小麦OPT试验						36.9722	63.381
348	河南省	2008-2009河南新坡小麦OPT试验						37.9389	65.0381
349	河南省	2008-2009河南新坡小麦OPT试验						36.5897	95.1333	95.1333
350	河南省	2008-2009河南新坡小麦OPT试验						37.1385	96.56	96.56
351	河南省	2008-2009河南新坡小麦OPT试验						37.4513	97.3733	97.3733
352	河南省	2008-2009河南新坡小麦OPT试验
353	河南省	2008-2009河南新坡小麦OPT试验
354	河南省	2008-2009河南新坡小麦OPT试验
355	河南省	2008-2009河南平陵小麦OPT试验			26.6441	13.9575	10.6824	34.0622	72.9905	72.9905
356	河南省	2008-2009河南平陵小麦OPT试验			28.7543	16.4326	13.2518	35.0711	75.1524	75.1524
357	河南省	2008-2009河南平陵小麦OPT试验			30.0746	17.9813	14.8595	35.7333	76.5714	76.5714
358	河南省	2008-2009河南平陵小麦OPT试验							51.4476	51.4476
359	河南省	2008-2009河南平陵小麦OPT试验							54.1143	54.1143
360	河南省	2008-2009河南平陵小麦OPT试验							55.0667	55.0667
361	河南省	2008-2009河南平陵小麦OPT试验						28.9022		61.9333
362	河南省	2008-2009河南平陵小麦OPT试验						29.4489		63.1048
363	河南省	2008-2009河南平陵小麦OPT试验						29.5733		63.3714
364	河南省	2008-2009河南平陵小麦OPT试验						29.5244	63.2667
365	河南省	2008-2009河南平陵小麦OPT试验						30.4756	65.3048
366	河南省	2008-2009河南平陵小麦OPT试验						31.2711	67.0095
367	河南省	2008-2009河南平陵小麦OPT试验						37.7026	98.0267	98.0267
368	河南省	2008-2009河南平陵小麦OPT试验						38.2667	99.4933	99.4933
369	河南省	2008-2009河南平陵小麦OPT试验						38.5897	100.333	100.333
370	河南省	2008-2009河南平陵小麦OPT试验
371	河南省	2008-2009河南平陵小麦OPT试验
372	河南省	2008-2009河南平陵小麦OPT试验
373	河南省	2008-2009河南朱寨小麦OPT试验			26.6419	15.2542	10.6819	33.5644	71.9238	71.9238
374	河南省	2008-2009河南朱寨小麦OPT试验			28.7551	17.6955	13.2549	34.56	74.0571	74.0571
375	河南省	2008-2009河南朱寨小麦OPT试验			30.0682	19.2123	14.8536	35.2089	75.4476	75.4476
376	河南省	2008-2009河南朱寨小麦OPT试验							50.6952	50.6952
377	河南省	2008-2009河南朱寨小麦OPT试验							53.3238	53.3238
378	河南省	2008-2009河南朱寨小麦OPT试验							54.2667	54.2667
379	河南省	2008-2009河南朱寨小麦OPT试验						28.1067		60.2286
380	河南省	2008-2009河南朱寨小麦OPT试验						28.4578		60.981
381	河南省	2008-2009河南朱寨小麦OPT试验						28.7689		61.6476
382	河南省	2008-2009河南朱寨小麦OPT试验						29.0933	62.3429
383	河南省	2008-2009河南朱寨小麦OPT试验						30.0311	64.3524
384	河南省	2008-2009河南朱寨小麦OPT试验						30.8133	66.0286
385	河南省	2008-2009河南朱寨小麦OPT试验						37.1487	96.5867	96.5867
386	河南省	2008-2009河南朱寨小麦OPT试验						37.7077	98.04	98.04
387	河南省	2008-2009河南朱寨小麦OPT试验						38.0256	98.8667	98.8667
388	河南省	2008-2009河南朱寨小麦OPT试验
389	河南省	2008-2009河南朱寨小麦OPT试验
390	河南省	2008-2009河南朱寨小麦OPT试验
391	河南省	2008-2009河南平陵小麦氮素用量试验
392	河南省	2008-2009河南平陵小麦氮素用量试验
393	河南省	2008-2009河南平陵小麦氮素用量试验
394	河南省	2008-2009河南平陵小麦氮素用量试验							88.2267	110.283
395	河南省	2008-2009河南平陵小麦氮素用量试验							91.1333	113.917
396	河南省	2008-2009河南平陵小麦氮素用量试验							92.8	116
397	河南省	2008-2009河南平陵小麦氮素用量试验						51.8296	93.2933	116.617
398	河南省	2008-2009河南平陵小麦氮素用量试验						53.0889	95.56	119.45
399	河南省	2008-2009河南平陵小麦氮素用量试验						53.4815	96.2667	120.333
400	河南省	2008-2009河南平陵小麦氮素用量试验						40.1778	96.4267	120.533
401	河南省	2008-2009河南平陵小麦氮素用量试验						40.9944	98.3867	122.983
402	河南省	2008-2009河南平陵小麦氮素用量试验						41.6833	100.04	125.05
403	河南省	2008-2009河南平陵小麦氮素用量试验			9.41286			33.3822	100.147	125.183
404	河南省	2008-2009河南平陵小麦氮素用量试验			10.5796			33.8178	101.453	126.817
405	河南省	2008-2009河南平陵小麦氮素用量试验			11.5099			34.1733	102.52	128.15
406	河南省	2008-2009河南平陵小麦氮素用量试验						27.2296	98.0267	122.533
407	河南省	2008-2009河南平陵小麦氮素用量试验						27.6778	99.64	124.55
408	河南省	2008-2009河南平陵小麦氮素用量试验						28.1444	101.32	126.65
409	河南省	2008年河南省浚县冬小麦养分限制因子试验			13.3962	7.75227	4.9586	30.9479	70.7381	82.5278
410	河南省	2008年河南省浚县冬小麦养分限制因子试验			15.0545	9.51865	6.77847	31.5521	72.119	84.1389
411	河南省	2008年河南省浚县冬小麦养分限制因子试验			13.1037	7.44073	4.63762	30.8438	70.5	82.25
412	河南省	2008年河南省浚县冬小麦养分限制因子试验							66.119	77.1389
413	河南省	2008年河南省浚县冬小麦养分限制因子试验							54.0238	63.0278
414	河南省	2008年河南省浚县冬小麦养分限制因子试验							63.6429	74.25
415	河南省	2008年河南省浚县冬小麦养分限制因子试验						27.7917		74.1111
416	河南省	2008年河南省浚县冬小麦养分限制因子试验						29.9688		79.9167
417	河南省	2008年河南省浚县冬小麦养分限制因子试验						27.8854		74.3611
418	河南省	2008年河南省浚县冬小麦养分限制因子试验						29.5417	67.5238
419	河南省	2008年河南省浚县冬小麦养分限制因子试验						29.3438	67.0714
420	河南省	2008年河南省浚县冬小麦养分限制因子试验						29.3542	67.0952
421	河南省	2008年河南省浚县冬小麦养分限制因子试验
422	河南省	2008年河南省浚县冬小麦养分限制因子试验
423	河南省	2008年河南省浚县冬小麦养分限制因子试验
424	河南省	2008年河南省浚县冬小麦养分限制因子试验						27.6204	82.8611
425	河南省	2008年河南省浚县冬小麦养分限制因子试验						27.2963	81.8889
426	河南省	2008年河南省浚县冬小麦养分限制因子试验						25.6111	76.8333
427	河南省	2008年河南省浚县冬小麦氮肥基追比试验			15.6671			32.6667	74.6667	87.1111
428	河南省	2008年河南省浚县冬小麦氮肥基追比试验			11.6673			31.1875	71.2857	83.1667
429	河南省	2008年河南省浚县冬小麦氮肥基追比试验			13.629			31.8958	72.9048	85.0556
430	河南省	2008年河南省浚县冬小麦氮肥基追比试验						32.5312	74.3571	86.75
431	河南省	2008年河南省浚县冬小麦氮肥基追比试验						30.2188	69.0714	80.5833
432	河南省	2008年河南省浚县冬小麦氮肥基追比试验						31.7083	72.4762	84.5556
433	河南省	2008年河南省浚县冬小麦氮肥基追比试验							61.5952	71.8611
434	河南省	2008年河南省浚县冬小麦氮肥基追比试验							64.881	75.6944
435	河南省	2008年河南省浚县冬小麦氮肥基追比试验							62.4286	72.8333
436	河南省	2008年河南省浚县冬小麦氮肥基追比试验						28.4792	65.0952	75.9444
437	河南省	2008年河南省浚县冬小麦氮肥基追比试验						29.3021	66.9762	78.1389
438	河南省	2008年河南省浚县冬小麦氮肥基追比试验						27.7396	63.4048	73.9722
439	河南省	2008年河南省浚县冬小麦氮肥基追比试验						30.6146	69.9762	81.6389
440	河南省	2008年河南省浚县冬小麦氮肥基追比试验						30.7604	70.3095	82.0278
441	河南省	2008年河南省浚县冬小麦氮肥基追比试验						32.4375	74.1429	86.5
442	河南省	2008年河南省浚县冬小麦钾肥基追比试验						28.375	64.8571
443	河南省	2008年河南省浚县冬小麦钾肥基追比试验						28.7917	65.8095
444	河南省	2008年河南省浚县冬小麦钾肥基追比试验						28.5104	65.1667
445	河南省	2008年河南省浚县冬小麦钾肥基追比试验					6.45285	30.5292	69.781	81.4111
446	河南省	2008年河南省浚县冬小麦钾肥基追比试验					7.19383	30.7729	70.3381	82.0611
447	河南省	2008年河南省浚县冬小麦钾肥基追比试验					7.40696	30.8438	70.5	82.25
448	河南省	2008年河南省浚县冬小麦钾肥基追比试验					6.71385	30.6146	69.9762	81.6389
449	河南省	2008年河南省浚县冬小麦钾肥基追比试验					7.15611	30.7604	70.3095	82.0278
450	河南省	2008年河南省浚县冬小麦钾肥基追比试验					11.9563	32.4375	74.1429	86.5
451	河南省	2008年河南省浚县冬小麦钾肥基追比试验					3.8007	29.6875	67.8571	79.1667
452	河南省	2008年河南省浚县冬小麦钾肥基追比试验					3.29171	29.5312	67.5	78.75
453	河南省	2008年河南省浚县冬小麦钾肥基追比试验					2.98372	29.4375	67.2857	78.5
454	河南省	2008年河南省浚县冬小麦需肥规律试验						31.8958	72.9048	85.0556
455	河南省	2008年河南省浚县冬小麦需肥规律试验						31.1042	71.0952	82.9444
456	河南省	2008年河南省浚县冬小麦需肥规律试验						29.0833	66.4762	77.5556
457	河南省	2008年河南省浚县冬小麦需肥规律试验
458	河南省	2008年河南省浚县冬小麦需肥规律试验
459	河南省	2008年河南省浚县冬小麦需肥规律试验
460	河南省	2009年河南省浚县冬小麦氮肥运筹试验							99.0204	99.0204
461	河南省	2009年河南省浚县冬小麦氮肥运筹试验							99.9708	99.9708
462	河南省	2009年河南省浚县冬小麦氮肥运筹试验							98.2602	98.2602
463	河南省	2009年河南省浚县冬小麦氮肥运筹试验							98.8304	98.8304
464	河南省	2009年河南省浚县冬小麦氮肥运筹试验						79.3969	105.863	105.863
465	河南省	2009年河南省浚县冬小麦氮肥运筹试验						77.6864	103.582	103.582
466	河南省	2009年河南省浚县冬小麦氮肥运筹试验						77.9715	103.962	103.962
467	河南省	2009年河南省浚县冬小麦氮肥运筹试验						79.682	106.243	106.243
468	河南省	2009年河南省浚县冬小麦氮肥运筹试验						78.9693	105.292	105.292
469	河南省	2009年河南省浚县冬小麦氮肥运筹试验						80.9649	107.953	107.953
470	河南省	2009年河南省浚县冬小麦氮肥运筹试验						76.9737	102.632	102.632
471	河南省	2009年河南省浚县冬小麦氮肥运筹试验						79.8246	106.433	106.433
472	河南省	2009年河南省浚县冬小麦氮肥运筹试验						80.5373	107.383	107.383
473	河南省	2009年河南省浚县冬小麦氮肥运筹试验						82.2478	109.664	109.664
474	河南省	2009年河南省浚县冬小麦氮肥运筹试验						84.1009	112.135	112.135
475	河南省	2009年河南省浚县冬小麦氮肥运筹试验						82.9605	110.614	110.614
476	河南省	2009年河南省浚县冬小麦氮肥运筹试验			8.43624			54.0716	108.143	108.143
477	河南省	2009年河南省浚县冬小麦氮肥运筹试验			13.4556			57.2076	114.415	114.415
478	河南省	2009年河南省浚县冬小麦氮肥运筹试验			14.0268			57.5877	115.175	115.175
479	河南省	2009年河南省浚县冬小麦氮肥运筹试验			11.8447			56.1623	112.325	112.325
480	河南省	2009年河南省浚县冬小麦氮肥运筹试验						54.4678	108.936	108.936
481	河南省	2009年河南省浚县冬小麦氮肥运筹试验						56.0014	112.003	112.003
482	河南省	2009年河南省浚县冬小麦氮肥运筹试验						53.7544	107.509	107.509
483	河南省	2009年河南省浚县冬小麦氮肥运筹试验						53.4605	106.921	106.921
484	河南省	2009年河南省浚县冬小麦氮肥运筹试验						55.0219	110.044	110.044
485	河南省	2009年河南省浚县冬小麦氮肥运筹试验						55.212	110.424	110.424
486	河南省	2009年河南省浚县冬小麦氮肥运筹试验						55.9722	111.944	111.944
487	河南省	2009年河南省浚县冬小麦氮肥运筹试验						56.7324	113.465	113.465
488	河南省	2009年河南省浚县冬小麦氮肥用量试验							99.0204	99.0204
489	河南省	2009年河南省浚县冬小麦氮肥用量试验							99.9708	99.9708
490	河南省	2009年河南省浚县冬小麦氮肥用量试验							98.2602	98.2602
491	河南省	2009年河南省浚县冬小麦氮肥用量试验							98.8304	98.8304
492	河南省	2009年河南省浚县冬小麦氮肥用量试验						152.807	101.871	101.871
493	河南省	2009年河南省浚县冬小麦氮肥用量试验						151.097	100.731	100.731
494	河南省	2009年河南省浚县冬小麦氮肥用量试验						154.233	102.822	102.822
495	河南省	2009年河南省浚县冬小麦氮肥用量试验						153.947	102.632	102.632
496	河南省	2009年河南省浚县冬小麦氮肥用量试验						80.5373	107.383	107.383
497	河南省	2009年河南省浚县冬小麦氮肥用量试验						82.2478	109.664	109.664
498	河南省	2009年河南省浚县冬小麦氮肥用量试验						84.1009	112.135	112.135
499	河南省	2009年河南省浚县冬小麦氮肥用量试验						82.9605	110.614	110.614
500	河南省	2009年河南省浚县冬小麦氮肥用量试验			10.0177			55.0219	110.044	110.044
501	河南省	2009年河南省浚县冬小麦氮肥用量试验			10.3275			55.212	110.424	110.424
502	河南省	2009年河南省浚县冬小麦氮肥用量试验			11.5454			55.9722	111.944	111.944
503	河南省	2009年河南省浚县冬小麦氮肥用量试验			12.7307			56.7324	113.465	113.465
504	河南省	2009年河南省浚县冬小麦氮肥用量试验						41.1239	109.664	109.664
505	河南省	2009年河南省浚县冬小麦氮肥用量试验						41.0526	109.474	109.474
506	河南省	2009年河南省浚县冬小麦氮肥用量试验						42.4123	113.099	113.099
507	河南省	2009年河南省浚县冬小麦氮肥用量试验						40.6963	108.523	108.523
508	河南省	2009年河南省浚县冬小麦氮肥用量试验						31.4965	104.988	104.988
509	河南省	2009年河南省浚县冬小麦氮肥用量试验						31.3596	104.532	104.532
510	河南省	2009年河南省浚县冬小麦氮肥用量试验						31.5877	105.292	105.292
511	河南省	2009年河南省浚县冬小麦氮肥用量试验						32.1579	107.193	107.193
544	河南省	2002-2003小麦河南省洛阳孟津县送庄乡朱寨村养分监测村OPT试验			29.9103	21.9077	10.6151	34.6833	52.025	52.025
545	河南省	2002-2003小麦河南省洛阳孟津县送庄乡朱寨村养分监测村OPT试验			28.5016	20.3382	8.81863	34	51	51
546	河南省	2002-2003小麦河南省洛阳孟津县送庄乡朱寨村养分监测村OPT试验			22.3754	13.5125	1.00585	31.3167	46.975	46.975
547	河南省	2002-2003小麦河南省洛阳孟津县送庄乡朱寨村养分监测村OPT试验							41.25	41.25
548	河南省	2002-2003小麦河南省洛阳孟津县送庄乡朱寨村养分监测村OPT试验							36.25	36.25
549	河南省	2002-2003小麦河南省洛阳孟津县送庄乡朱寨村养分监测村OPT试验							31.8917	31.8917
550	河南省	2002-2003小麦河南省洛阳孟津县送庄乡朱寨村养分监测村OPT试验						28.8		43.2
551	河南省	2002-2003小麦河南省洛阳孟津县送庄乡朱寨村养分监测村OPT试验						24.4278		36.6417
552	河南省	2002-2003小麦河南省洛阳孟津县送庄乡朱寨村养分监测村OPT试验						28.0278		42.0417
553	河南省	2002-2003小麦河南省洛阳孟津县送庄乡朱寨村养分监测村OPT试验						32.3333	48.5
554	河南省	2002-2003小麦河南省洛阳孟津县送庄乡朱寨村养分监测村OPT试验						30.3611	45.5417
555	河南省	2002-2003小麦河南省洛阳孟津县送庄乡朱寨村养分监测村OPT试验						30.3111	45.4667
556	河南省	2002-2003小麦河南省洛阳孟津县送庄乡朱寨村养分监测村OPT试验
557	河南省	2002-2003小麦河南省洛阳孟津县送庄乡朱寨村养分监测村OPT试验
558	河南省	2002-2003小麦河南省洛阳孟津县送庄乡朱寨村养分监测村OPT试验
575	河南省	2002-2003小麦河南省驻马店遂平县和兴乡养分村OPT试验			4.22025	12.2354	14.3468	21.9444	32.9167	32.9167
576	河南省	2002-2003小麦河南省驻马店遂平县和兴乡养分村OPT试验			8.83614	16.4651	18.4747	23.0556	34.5833	34.5833
577	河南省	2002-2003小麦河南省驻马店遂平县和兴乡养分村OPT试验			10.9812	18.4306	20.3929	23.6111	35.4167	35.4167
578	河南省	2002-2003小麦河南省驻马店遂平县和兴乡养分村OPT试验							31.6667	31.6667
579	河南省	2002-2003小麦河南省驻马店遂平县和兴乡养分村OPT试验							30.4167	30.4167
580	河南省	2002-2003小麦河南省驻马店遂平县和兴乡养分村OPT试验							32.5	32.5
581	河南省	2002-2003小麦河南省驻马店遂平县和兴乡养分村OPT试验						18.6111		27.9167
582	河南省	2002-2003小麦河南省驻马店遂平县和兴乡养分村OPT试验						18.8889		28.3333
583	河南省	2002-2003小麦河南省驻马店遂平县和兴乡养分村OPT试验						20.2778		30.4167
584	河南省	2002-2003小麦河南省驻马店遂平县和兴乡养分村OPT试验						18.8889	28.3333
585	河南省	2002-2003小麦河南省驻马店遂平县和兴乡养分村OPT试验						17.7778	26.6667
586	河南省	2002-2003小麦河南省驻马店遂平县和兴乡养分村OPT试验						19.7222	29.5833
587	河南省	2002-2003小麦河南省驻马店遂平县和兴乡养分村OPT试验
588	河南省	2002-2003小麦河南省驻马店遂平县和兴乡养分村OPT试验
589	河南省	2002-2003小麦河南省驻马店遂平县和兴乡养分村OPT试验
590	河南省	2003-2004小麦河南驻马店遂平和兴OPT
591	河南省	2003-2004小麦河南驻马店遂平和兴OPT
592	河南省	2003-2004小麦河南驻马店遂平和兴OPT
593	河南省	2003-2004小麦河南驻马店遂平和兴OPT							28.7625	28.7625
594	河南省	2003-2004小麦河南驻马店遂平和兴OPT							29.6	29.6
595	河南省	2003-2004小麦河南驻马店遂平和兴OPT							27.1	27.1
596	河南省	2003-2004小麦河南驻马店遂平和兴OPT						37.9533		71.1625
597	河南省	2003-2004小麦河南驻马店遂平和兴OPT						35.3533		66.2875
598	河南省	2003-2004小麦河南驻马店遂平和兴OPT						34.24		64.2
599	河南省	2003-2004小麦河南驻马店遂平和兴OPT						34.24	64.2
600	河南省	2003-2004小麦河南驻马店遂平和兴OPT						33.1267	62.1125
601	河南省	2003-2004小麦河南驻马店遂平和兴OPT						34.0133	63.775
602	河南省	2003-2004小麦河南驻马店遂平和兴OPT			60.9493	7.85926	13.1426	38.9067	72.95	72.95
603	河南省	2003-2004小麦河南驻马店遂平和兴OPT			59.3254	4.0276	9.53061	37.3533	70.0375	70.0375
604	河南省	2003-2004小麦河南驻马店遂平和兴OPT			59.806	5.16167	10.5996	37.8	70.875	70.875
623	河南省	2004-2005小麦河南洛阳孟津OPT
624	河南省	2004-2005小麦河南洛阳孟津OPT
625	河南省	2004-2005小麦河南洛阳孟津OPT
626	河南省	2004-2005小麦河南洛阳孟津OPT							57.75	57.75
627	河南省	2004-2005小麦河南洛阳孟津OPT							60.875	60.875
628	河南省	2004-2005小麦河南洛阳孟津OPT							61	61
629	河南省	2004-2005小麦河南洛阳孟津OPT						43.4167		65.125
630	河南省	2004-2005小麦河南洛阳孟津OPT						42.9167		64.375
631	河南省	2004-2005小麦河南洛阳孟津OPT						44.6667		67
632	河南省	2004-2005小麦河南洛阳孟津OPT						43.1944	64.7917
633	河南省	2004-2005小麦河南洛阳孟津OPT						43.25	64.875
634	河南省	2004-2005小麦河南洛阳孟津OPT						43.3889	65.0833
635	河南省	2004-2005小麦河南洛阳孟津OPT			14.7687	6.76157	7.59193	46.8333	70.25	70.25
636	河南省	2004-2005小麦河南洛阳孟津OPT			14.0036	5.9246	6.76242	46.4167	69.625	69.625
637	河南省	2004-2005小麦河南洛阳孟津OPT			15.8172	7.90861	8.72876	47.4167	71.125	71.125
638	河南省	2004-2005小麦河南驻马店遂平和兴OPT
639	河南省	2004-2005小麦河南驻马店遂平和兴OPT
640	河南省	2004-2005小麦河南驻马店遂平和兴OPT
641	河南省	2004-2005小麦河南驻马店遂平和兴OPT							29.15	29.15
642	河南省	2004-2005小麦河南驻马店遂平和兴OPT							29.0167	29.0167
643	河南省	2004-2005小麦河南驻马店遂平和兴OPT							29.8333	29.8333
644	河南省	2004-2005小麦河南驻马店遂平和兴OPT						42.5556		63.8333
645	河南省	2004-2005小麦河南驻马店遂平和兴OPT						42.3333		63.5
646	河南省	2004-2005小麦河南驻马店遂平和兴OPT						43.6444		65.4667
647	河南省	2004-2005小麦河南驻马店遂平和兴OPT						41.0444	61.5667
648	河南省	2004-2005小麦河南驻马店遂平和兴OPT						40.9778	61.4667
649	河南省	2004-2005小麦河南驻马店遂平和兴OPT						40.9278	61.3917
650	河南省	2004-2005小麦河南驻马店遂平和兴OPT			57.5392	6.97226	11.0133	46.0556	69.0833	69.0833
651	河南省	2004-2005小麦河南驻马店遂平和兴OPT			57.6006	7.10672	11.1419	46.1222	69.1833	69.1833
652	河南省	2004-2005小麦河南驻马店遂平和兴OPT			57.4622	6.80363	10.852	45.9722	68.9583	68.9583
674	河南省	2005-2006小麦驻马店市遂平县和兴乡和兴村opt试验			35.0394	11.4173	19.2913	33.8667	63.5	42.3333
675	河南省	2005-2006小麦驻马店市遂平县和兴乡和兴村opt试验			35.2941	11.7647	19.6078	34	63.75	42.5
676	河南省	2005-2006小麦驻马店市遂平县和兴乡和兴村opt试验			37.3814	14.611	22.2011	35.1333	65.875	43.9167
677	河南省	2005-2006小麦驻马店市遂平县和兴乡和兴村opt试验							42.5	28.3333
678	河南省	2005-2006小麦驻马店市遂平县和兴乡和兴村opt试验							41.125	27.4167
679	河南省	2005-2006小麦驻马店市遂平县和兴乡和兴村opt试验							40.125	26.75
680	河南省	2005-2006小麦驻马店市遂平县和兴乡和兴村opt试验						30.5333		38.1667
681	河南省	2005-2006小麦驻马店市遂平县和兴乡和兴村opt试验						29.8667		37.3333
682	河南省	2005-2006小麦驻马店市遂平县和兴乡和兴村opt试验						29.6		37
683	河南省	2005-2006小麦驻马店市遂平县和兴乡和兴村opt试验						27.6667	51.875
684	河南省	2005-2006小麦驻马店市遂平县和兴乡和兴村opt试验						27.1333	50.875
685	河南省	2005-2006小麦驻马店市遂平县和兴乡和兴村opt试验						27.2	51
686	河南省	2005-2006小麦驻马店市遂平县和兴乡和兴村opt试验
687	河南省	2005-2006小麦驻马店市遂平县和兴乡和兴村opt试验
688	河南省	2005-2006小麦驻马店市遂平县和兴乡和兴村opt试验
689	河南省	2005-2006小麦洛阳孟津县送庄乡朱寨村opt试验			30	14	20	33.3333	62.5	41.6667
690	河南省	2005-2006小麦洛阳孟津县送庄乡朱寨村opt试验			28.2787	11.8852	18.0328	32.5333	61	40.6667
691	河南省	2005-2006小麦洛阳孟津县送庄乡朱寨村opt试验			27.3859	10.7884	17.0124	32.1333	60.25	40.1667
692	河南省	2005-2006小麦洛阳孟津县送庄乡朱寨村opt试验							43.125	28.75
693	河南省	2005-2006小麦洛阳孟津县送庄乡朱寨村opt试验							44.75	29.8333
694	河南省	2005-2006小麦洛阳孟津县送庄乡朱寨村opt试验							43.375	28.9167
695	河南省	2005-2006小麦洛阳孟津县送庄乡朱寨村opt试验						28.3333		35.4167
696	河南省	2005-2006小麦洛阳孟津县送庄乡朱寨村opt试验						29.2		36.5
697	河南省	2005-2006小麦洛阳孟津县送庄乡朱寨村opt试验						28.4667		35.5833
698	河南省	2005-2006小麦洛阳孟津县送庄乡朱寨村opt试验						27	50.625
699	河南省	2005-2006小麦洛阳孟津县送庄乡朱寨村opt试验						26.4667	49.625
700	河南省	2005-2006小麦洛阳孟津县送庄乡朱寨村opt试验						26.5333	49.75
701	河南省	2005-2006小麦洛阳孟津县送庄乡朱寨村opt试验
702	河南省	2005-2006小麦洛阳孟津县送庄乡朱寨村opt试验
703	河南省	2005-2006小麦洛阳孟津县送庄乡朱寨村opt试验
704	河南省	2005-2006小麦南阳市农科所opt试验			18.913	11.087	3.91304	30.6667	57.5	38.3333
705	河南省	2005-2006小麦南阳市农科所opt试验			22.2917	14.7917	7.91667	32	60	40
706	河南省	2005-2006小麦南阳市农科所opt试验			23.0928	15.6701	8.86598	32.3333	60.625	40.4167
707	河南省	2005-2006小麦南阳市农科所opt试验							48.125	32.0833
708	河南省	2005-2006小麦南阳市农科所opt试验							46.125	30.75
709	河南省	2005-2006小麦南阳市农科所opt试验							45.625	30.4167
710	河南省	2005-2006小麦南阳市农科所opt试验						26.7333		33.4167
711	河南省	2005-2006小麦南阳市农科所opt试验						27.2		34
712	河南省	2005-2006小麦南阳市农科所opt试验						27.8667		34.8333
713	河南省	2005-2006小麦南阳市农科所opt试验						28.6667	53.75
714	河南省	2005-2006小麦南阳市农科所opt试验						29.2	54.75
715	河南省	2005-2006小麦南阳市农科所opt试验						30.5333	57.25
716	河南省	2005-2006小麦南阳市农科所opt试验
717	河南省	2005-2006小麦南阳市农科所opt试验
718	河南省	2005-2006小麦南阳市农科所opt试验
719	河南省	2005-2006小麦新乡市延津县平陵村opt试验			27.0833	9.375	14.5833	32	60	40
720	河南省	2005-2006小麦新乡市延津县平陵村opt试验			28.5714	11.2245	16.3265	32.6667	61.25	40.8333
721	河南省	2005-2006小麦新乡市延津县平陵村opt试验			30	13	18	33.3333	62.5	41.6667
722	河南省	2005-2006小麦新乡市延津县平陵村opt试验							45	30
723	河南省	2005-2006小麦新乡市延津县平陵村opt试验							45.625	30.4167
724	河南省	2005-2006小麦新乡市延津县平陵村opt试验							40.625	27.0833
725	河南省	2005-2006小麦新乡市延津县平陵村opt试验						29.3333		36.6667
726	河南省	2005-2006小麦新乡市延津县平陵村opt试验						28.4		35.5
727	河南省	2005-2006小麦新乡市延津县平陵村opt试验						29.2667		36.5833
728	河南省	2005-2006小麦新乡市延津县平陵村opt试验						27	50.625
729	河南省	2005-2006小麦新乡市延津县平陵村opt试验						28.7333	53.875
730	河南省	2005-2006小麦新乡市延津县平陵村opt试验						26.2667	49.25
731	河南省	2005-2006小麦新乡市延津县平陵村opt试验
732	河南省	2005-2006小麦新乡市延津县平陵村opt试验
733	河南省	2005-2006小麦新乡市延津县平陵村opt试验
734	河南省	2005-2006小麦驻马店市驿城区水屯镇新坡村opt试验			36.8421	11.5789	20	31.6667	59.375	39.5833
735	河南省	2005-2006小麦驻马店市驿城区水屯镇新坡村opt试验			37.7593	12.8631	21.1618	32.1333	60.25	40.1667
736	河南省	2005-2006小麦驻马店市驿城区水屯镇新坡村opt试验			37.8882	13.0435	21.3251	32.2	60.375	40.25
737	河南省	2005-2006小麦驻马店市驿城区水屯镇新坡村opt试验							35.625	23.75
738	河南省	2005-2006小麦驻马店市驿城区水屯镇新坡村opt试验							38.625	25.75
739	河南省	2005-2006小麦驻马店市驿城区水屯镇新坡村opt试验							38.25	25.5
740	河南省	2005-2006小麦驻马店市驿城区水屯镇新坡村opt试验						27.2		34
741	河南省	2005-2006小麦驻马店市驿城区水屯镇新坡村opt试验						27.6667		34.5833
742	河南省	2005-2006小麦驻马店市驿城区水屯镇新坡村opt试验						29.1333		36.4167
743	河南省	2005-2006小麦驻马店市驿城区水屯镇新坡村opt试验						26.2667	49.25
744	河南省	2005-2006小麦驻马店市驿城区水屯镇新坡村opt试验						25.7333	48.25
745	河南省	2005-2006小麦驻马店市驿城区水屯镇新坡村opt试验						24	45
746	河南省	2005-2006小麦驻马店市驿城区水屯镇新坡村opt试验
747	河南省	2005-2006小麦驻马店市驿城区水屯镇新坡村opt试验
748	河南省	2005-2006小麦驻马店市驿城区水屯镇新坡村opt试验
918	河南省	2006-2007洛阳孟津县送庄乡朱寨村优质小麦OPT试验			29.3566	25.1026	16.9007	37.0267	69.425	46.2833
919	河南省	2006-2007洛阳孟津县送庄乡朱寨村优质小麦OPT试验			29.9619	25.7444	17.6128	37.3467	70.025	46.6833
920	河南省	2006-2007洛阳孟津县送庄乡朱寨村优质小麦OPT试验			30.1033	25.8943	17.7791	37.4222	70.1667	46.7778
921	河南省	2006-2007洛阳孟津县送庄乡朱寨村优质小麦OPT试验							48.6667	32.4444
922	河南省	2006-2007洛阳孟津县送庄乡朱寨村优质小麦OPT试验							49.0417	32.6944
923	河南省	2006-2007洛阳孟津县送庄乡朱寨村优质小麦OPT试验							49.425	32.95
924	河南省	2006-2007洛阳孟津县送庄乡朱寨村优质小麦OPT试验						28.08		35.1
925	河南省	2006-2007洛阳孟津县送庄乡朱寨村优质小麦OPT试验						27.7556		34.6944
926	河南省	2006-2007洛阳孟津县送庄乡朱寨村优质小麦OPT试验						27.36		34.2
927	河南省	2006-2007洛阳孟津县送庄乡朱寨村优质小麦OPT试验						30.68	57.525
928	河南省	2006-2007洛阳孟津县送庄乡朱寨村优质小麦OPT试验						30.5467	57.275
929	河南省	2006-2007洛阳孟津县送庄乡朱寨村优质小麦OPT试验						31.08	58.275
930	河南省	2006-2007洛阳孟津县送庄乡朱寨村优质小麦OPT试验				15.2795	9.81612	37.7667	90.64	90.64
931	河南省	2006-2007洛阳孟津县送庄乡朱寨村优质小麦OPT试验				14.4489	8.93197	37.4	89.76	89.76
932	河南省	2006-2007洛阳孟津县送庄乡朱寨村优质小麦OPT试验				16.4107	11.0203	38.2778	91.8667	91.8667
933	河南省	2006-2007洛阳孟津县送庄乡朱寨村优质小麦OPT试验							72.48	72.48
934	河南省	2006-2007洛阳孟津县送庄乡朱寨村优质小麦OPT试验							73.68	73.68
935	河南省	2006-2007洛阳孟津县送庄乡朱寨村优质小麦OPT试验							71.7867	71.7867
936	河南省	2006-2007洛阳孟津县送庄乡朱寨村优质小麦OPT试验						32.1833		77.24
937	河南省	2006-2007洛阳孟津县送庄乡朱寨村优质小麦OPT试验						31.6944		76.0667
938	河南省	2006-2007洛阳孟津县送庄乡朱寨村优质小麦OPT试验						32.1111		77.0667
939	河南省	2006-2007洛阳孟津县送庄乡朱寨村优质小麦OPT试验						34.1833	82.04
940	河南省	2006-2007洛阳孟津县送庄乡朱寨村优质小麦OPT试验						33.8667	81.28
941	河南省	2006-2007洛阳孟津县送庄乡朱寨村优质小麦OPT试验						34.1278	81.9067
942	河南省	2006-2007洛阳孟津县送庄乡朱寨村优质小麦OPT试验
943	河南省	2006-2007洛阳孟津县送庄乡朱寨村优质小麦OPT试验
944	河南省	2006-2007洛阳孟津县送庄乡朱寨村优质小麦OPT试验
945	河南省	2006-2007新乡市延津县司寨乡平陵村优质小麦OPT试验			31.7869	27.6493	22.1486	38.7022	72.5667	48.3778
946	河南省	2006-2007新乡市延津县司寨乡平陵村优质小麦OPT试验			31.7398	27.5994	22.0949	38.6756	72.5167	48.3444
947	河南省	2006-2007新乡市延津县司寨乡平陵村优质小麦OPT试验			32.7826	28.7054	23.2851	39.2756	73.6417	49.0944
948	河南省	2006-2007新乡市延津县司寨乡平陵村优质小麦OPT试验							49.025	32.6833
949	河南省	2006-2007新乡市延津县司寨乡平陵村优质小麦OPT试验							49.45	32.9667
950	河南省	2006-2007新乡市延津县司寨乡平陵村优质小麦OPT试验							50.025	33.35
951	河南省	2006-2007新乡市延津县司寨乡平陵村优质小麦OPT试验						27.6889		34.6111
952	河南省	2006-2007新乡市延津县司寨乡平陵村优质小麦OPT试验						28.0222		35.0278
953	河南省	2006-2007新乡市延津县司寨乡平陵村优质小麦OPT试验						28.2933		35.3667
954	河南省	2006-2007新乡市延津县司寨乡平陵村优质小麦OPT试验						29.6889	55.6667
955	河南省	2006-2007新乡市延津县司寨乡平陵村优质小麦OPT试验						30.0933	56.425
956	河南省	2006-2007新乡市延津县司寨乡平陵村优质小麦OPT试验						30.6089	57.3917
957	河南省	2006-2007新乡市延津县司寨乡平陵村优质小麦OPT试验
958	河南省	2006-2007新乡市延津县司寨乡平陵村优质小麦OPT试验
959	河南省	2006-2007新乡市延津县司寨乡平陵村优质小麦OPT试验
960	河南省	2007-2008新乡延津县司寨乡平陵村小麦养分吸收规律研究
961	河南省	2007-2008新乡延津县司寨乡平陵村小麦养分吸收规律研究
962	河南省	2007-2008新乡延津县司寨乡平陵村小麦养分吸收规律研究
963	河南省	2007-2008新乡延津县司寨乡平陵村小麦养分吸收规律研究						35.68	76.4571	76.4571
964	河南省	2007-2008新乡延津县司寨乡平陵村小麦养分吸收规律研究						36.3733	77.9429	77.9429
965	河南省	2007-2008新乡延津县司寨乡平陵村小麦养分吸收规律研究						36.7733	78.8	78.8
966	河南省	2007-2008新乡延津县司寨乡平陵村小麦氮肥用量试验
967	河南省	2007-2008新乡延津县司寨乡平陵村小麦氮肥用量试验
968	河南省	2007-2008新乡延津县司寨乡平陵村小麦氮肥用量试验
969	河南省	2007-2008新乡延津县司寨乡平陵村小麦氮肥用量试验						49.5111	89.12	111.4
970	河南省	2007-2008新乡延津县司寨乡平陵村小麦氮肥用量试验						51.1481	92.0667	115.083
971	河南省	2007-2008新乡延津县司寨乡平陵村小麦氮肥用量试验						52.0815	93.7467	117.183
972	河南省	2007-2008新乡延津县司寨乡平陵村小麦氮肥用量试验						39.2667	94.24	117.8
973	河南省	2007-2008新乡延津县司寨乡平陵村小麦氮肥用量试验						40.2167	96.52	120.65
974	河南省	2007-2008新乡延津县司寨乡平陵村小麦氮肥用量试验						40.5167	97.24	121.55
975	河南省	2007-2008新乡延津县司寨乡平陵村小麦氮肥用量试验						33.7591	99.0267	123.783
976	河南省	2007-2008新乡延津县司寨乡平陵村小麦氮肥用量试验						34.3091	100.64	125.8
977	河南省	2007-2008新乡延津县司寨乡平陵村小麦氮肥用量试验						34.8909	102.347	127.933
978	河南省	2007-2008新乡延津县司寨乡平陵村小麦氮肥用量试验						26.6852	96.0667	120.083
979	河南省	2007-2008新乡延津县司寨乡平陵村小麦氮肥用量试验						27.2333	98.04	122.55
980	河南省	2007-2008新乡延津县司寨乡平陵村小麦氮肥用量试验						27.6963	99.7067	124.633
981	河南省	2007-2008新乡延津县司寨乡平陵村小麦氮肥用量试验						33.72	101.16	126.45
982	河南省	2007-2008新乡延津县司寨乡平陵村小麦氮肥用量试验						34.16	102.48	128.1
983	河南省	2007-2008新乡延津县司寨乡平陵村小麦氮肥用量试验						34.52	103.56	129.45
984	河南省	2007-2008驻马店驿城区水屯镇新坡村冬小麦OPT定位试验			26.6439	23.0331	10.6803	35.08	75.1714	75.1714
985	河南省	2007-2008驻马店驿城区水屯镇新坡村冬小麦OPT定位试验			28.756	25.2492	13.2521	36.12	77.4	77.4
986	河南省	2007-2008驻马店驿城区水屯镇新坡村冬小麦OPT定位试验			30.0725	26.6304	14.8551	36.8	78.8571	78.8571
987	河南省	2007-2008驻马店驿城区水屯镇新坡村冬小麦OPT定位试验							52.9857	52.9857
988	河南省	2007-2008驻马店驿城区水屯镇新坡村冬小麦OPT定位试验							55.7286	55.7286
989	河南省	2007-2008驻马店驿城区水屯镇新坡村冬小麦OPT定位试验							56.7143	56.7143
990	河南省	2007-2008驻马店驿城区水屯镇新坡村冬小麦OPT定位试验						26.4533		56.6857
991	河南省	2007-2008驻马店驿城区水屯镇新坡村冬小麦OPT定位试验						27.0133		57.8857
992	河南省	2007-2008驻马店驿城区水屯镇新坡村冬小麦OPT定位试验						27.5333		59
993	河南省	2007-2008驻马店驿城区水屯镇新坡村冬小麦OPT定位试验						30.4067	65.1571
994	河南省	2007-2008驻马店驿城区水屯镇新坡村冬小麦OPT定位试验						31.3867	67.2571
995	河南省	2007-2008驻马店驿城区水屯镇新坡村冬小麦OPT定位试验						32.2067	69.0143
996	河南省	2007-2008驻马店驿城区水屯镇新坡村冬小麦OPT定位试验						36.5769	95.1	95.1
997	河南省	2007-2008驻马店驿城区水屯镇新坡村冬小麦OPT定位试验						37.1615	96.62	96.62
998	河南省	2007-2008驻马店驿城区水屯镇新坡村冬小麦OPT定位试验						37.4923	97.48	97.48
999	河南省	2007-2008驻马店驿城区水屯镇新坡村冬小麦OPT定位试验
1000	河南省	2007-2008驻马店驿城区水屯镇新坡村冬小麦OPT定位试验
1001	河南省	2007-2008驻马店驿城区水屯镇新坡村冬小麦OPT定位试验
1002	河南省	2007-2008新乡延津县司寨乡平陵村冬小麦OPT定位试验			33.9175	16.6146	14.2227	37.7667	75.5333	75.5333
1003	河南省	2007-2008新乡延津县司寨乡平陵村冬小麦OPT定位试验			35.4874	18.5955	16.2605	38.6857	77.3714	77.3714
1004	河南省	2007-2008新乡延津县司寨乡平陵村冬小麦OPT定位试验			36.6723	20.0906	17.7985	39.4095	78.819	78.819
1005	河南省	2007-2008新乡延津县司寨乡平陵村冬小麦OPT定位试验							47.9714	47.9714
1006	河南省	2007-2008新乡延津县司寨乡平陵村冬小麦OPT定位试验							50.0857	50.0857
1007	河南省	2007-2008新乡延津县司寨乡平陵村冬小麦OPT定位试验							51.6857	51.6857
1008	河南省	2007-2008新乡延津县司寨乡平陵村冬小麦OPT定位试验						30.9095		61.819
1009	河南省	2007-2008新乡延津县司寨乡平陵村冬小麦OPT定位试验						31.4714		62.9429
1010	河南省	2007-2008新乡延津县司寨乡平陵村冬小麦OPT定位试验						32.0952		64.1905
1011	河南省	2007-2008新乡延津县司寨乡平陵村冬小麦OPT定位试验						32.0143	64.0286
1012	河南省	2007-2008新乡延津县司寨乡平陵村冬小麦OPT定位试验						32.4143	64.8286
1013	河南省	2007-2008新乡延津县司寨乡平陵村冬小麦OPT定位试验						32.7571	65.5143
1014	河南省	2007-2008新乡延津县司寨乡平陵村冬小麦OPT定位试验						36.5949	95.1467	95.1467
1015	河南省	2007-2008新乡延津县司寨乡平陵村冬小麦OPT定位试验						37.1026	96.4667	96.4667
1016	河南省	2007-2008新乡延津县司寨乡平陵村冬小麦OPT定位试验						37.4	97.24	97.24
1017	河南省	2007-2008新乡延津县司寨乡平陵村冬小麦OPT定位试验
1018	河南省	2007-2008新乡延津县司寨乡平陵村冬小麦OPT定位试验
1019	河南省	2007-2008新乡延津县司寨乡平陵村冬小麦OPT定位试验
1020	河南省	2007-2008驻马店农科所小麦轮作体系养分需求与供应同步机制研究						28.0089	35.0111
1021	河南省	2007-2008驻马店农科所小麦轮作体系养分需求与供应同步机制研究						27.0533	33.8167
1022	河南省	2007-2008驻马店农科所小麦轮作体系养分需求与供应同步机制研究						26.5422	33.1778
1023	河南省	2007-2008驻马店农科所小麦轮作体系养分需求与供应同步机制研究					7.39446	29.3733	36.7167	78.6786
1024	河南省	2007-2008驻马店农科所小麦轮作体系养分需求与供应同步机制研究					5.14104	28.6756	35.8444	76.8095
1025	河南省	2007-2008驻马店农科所小麦轮作体系养分需求与供应同步机制研究					1.28548	27.5556	34.4444	73.8095
1026	河南省	2007-2008驻马店农科所小麦轮作体系养分需求与供应同步机制研究					11.3385	30.68	38.35	65.7429
1027	河南省	2007-2008驻马店农科所小麦轮作体系养分需求与供应同步机制研究					9.04592	29.9067	37.3833	64.0857
1028	河南省	2007-2008驻马店农科所小麦轮作体系养分需求与供应同步机制研究					7.5204	29.4133	36.7667	63.0286
1029	河南省	2007-2008驻马店农科所小麦轮作体系养分需求与供应同步机制研究						31.3156	58.7167
1030	河南省	2007-2008驻马店农科所小麦轮作体系养分需求与供应同步机制研究						30.3867	56.975
1031	河南省	2007-2008驻马店农科所小麦轮作体系养分需求与供应同步机制研究						29.5022	55.3167
1032	河南省	2007-2008驻马店农科所小麦轮作体系养分需求与供应同步机制研究					7.35067	32.8133	61.525	87.8929
1033	河南省	2007-2008驻马店农科所小麦轮作体系养分需求与供应同步机制研究					5.41621	32.1422	60.2667	86.0952
1034	河南省	2007-2008驻马店农科所小麦轮作体系养分需求与供应同步机制研究					2.0856	31.0489	58.2167	83.1667
1035	河南省	2007-2008驻马店农科所小麦轮作体系养分需求与供应同步机制研究					11.8518	34.4889	64.6667	73.9048
1036	河南省	2007-2008驻马店农科所小麦轮作体系养分需求与供应同步机制研究					9.79428	33.7022	63.1917	72.219
1037	河南省	2007-2008驻马店农科所小麦轮作体系养分需求与供应同步机制研究					7.35067	32.8133	61.525	70.3143
1038	河南省	2007-2008驻马店农科所小麦轮作体系养分需求与供应同步机制研究						24.5867	61.4667
1039	河南省	2007-2008驻马店农科所小麦轮作体系养分需求与供应同步机制研究						23.6933	59.2333
1040	河南省	2007-2008驻马店农科所小麦轮作体系养分需求与供应同步机制研究						22.12	55.3
1041	河南省	2007-2008驻马店农科所小麦轮作体系养分需求与供应同步机制研究					9.69728	25.9867	64.9667	69.6071
1042	河南省	2007-2008驻马店农科所小麦轮作体系养分需求与供应同步机制研究					6.53213	25.1067	62.7667	67.25
1043	河南省	2007-2008驻马店农科所小麦轮作体系养分需求与供应同步机制研究					1.84049	23.9067	59.7667	64.0357
1044	河南省	2007-2008驻马店农科所小麦轮作体系养分需求与供应同步机制研究					14.2579	27.3689	68.4222	58.6476
1045	河南省	2007-2008驻马店农科所小麦轮作体系养分需求与供应同步机制研究					11.7352	26.5867	66.4667	56.9714
1046	河南省	2007-2008驻马店农科所小麦轮作体系养分需求与供应同步机制研究					9.91298	26.0489	65.1222	55.819
1047	河南省	2007-2008驻马店农科所小麦轮作体系养分需求与供应同步机制研究
1048	河南省	2007-2008驻马店农科所小麦轮作体系养分需求与供应同步机制研究
1049	河南省	2007-2008驻马店农科所小麦轮作体系养分需求与供应同步机制研究
1110	河南省	2007-2008新乡延津县司寨乡平陵村氮肥不同基追比对小麦养分需求与供应的影响							49.9429	49.9429
1111	河南省	2007-2008新乡延津县司寨乡平陵村氮肥不同基追比对小麦养分需求与供应的影响							51.5429	51.5429
1112	河南省	2007-2008新乡延津县司寨乡平陵村氮肥不同基追比对小麦养分需求与供应的影响							52.6857	52.6857
1113	河南省	2007-2008新乡延津县司寨乡平陵村氮肥不同基追比对小麦养分需求与供应的影响						26.9467	57.7429	57.7429
1114	河南省	2007-2008新乡延津县司寨乡平陵村氮肥不同基追比对小麦养分需求与供应的影响						27.6756	59.3048	59.3048
1115	河南省	2007-2008新乡延津县司寨乡平陵村氮肥不同基追比对小麦养分需求与供应的影响						28.2622	60.5619	60.5619
1116	河南省	2007-2008新乡延津县司寨乡平陵村氮肥不同基追比对小麦养分需求与供应的影响						29.3822	62.9619	62.9619
1117	河南省	2007-2008新乡延津县司寨乡平陵村氮肥不同基追比对小麦养分需求与供应的影响						30.0133	64.3143	64.3143
1118	河南省	2007-2008新乡延津县司寨乡平陵村氮肥不同基追比对小麦养分需求与供应的影响						30.9956	66.419	66.419
1119	河南省	2007-2008新乡延津县司寨乡平陵村氮肥不同基追比对小麦养分需求与供应的影响			30.8205			34.6667	74.2857	74.2857
1120	河南省	2007-2008新乡延津县司寨乡平陵村氮肥不同基追比对小麦养分需求与供应的影响			32.4825			35.52	76.1143	76.1143
1121	河南省	2007-2008新乡延津县司寨乡平陵村氮肥不同基追比对小麦养分需求与供应的影响			33.7264			36.1867	77.5429	77.5429
1122	河南省	2007-2008新乡延津县司寨乡平陵村氮肥不同基追比对小麦养分需求与供应的影响						32.6622	69.9905	69.9905
1123	河南省	2007-2008新乡延津县司寨乡平陵村氮肥不同基追比对小麦养分需求与供应的影响						33.04	70.8	70.8
1124	河南省	2007-2008新乡延津县司寨乡平陵村氮肥不同基追比对小麦养分需求与供应的影响						33.5644	71.9238	71.9238
1125	河南省	2007-2008新乡延津县司寨乡平陵村钾肥不同基追比对小麦养分需求与供应的影响						26.8533	57.5429
1126	河南省	2007-2008新乡延津县司寨乡平陵村钾肥不同基追比对小麦养分需求与供应的影响						27.7689	59.5048
1127	河南省	2007-2008新乡延津县司寨乡平陵村钾肥不同基追比对小麦养分需求与供应的影响						28.6089	61.3048
1128	河南省	2007-2008新乡延津县司寨乡平陵村钾肥不同基追比对小麦养分需求与供应的影响					16.4686	33.2133	71.1714	71.1714
1129	河南省	2007-2008新乡延津县司寨乡平陵村钾肥不同基追比对小麦养分需求与供应的影响					17.6152	33.6756	72.1619	72.1619
1130	河南省	2007-2008新乡延津县司寨乡平陵村钾肥不同基追比对小麦养分需求与供应的影响					18.6459	34.1022	73.0762	73.0762
1131	河南省	2007-2008新乡延津县司寨乡平陵村钾肥不同基追比对小麦养分需求与供应的影响					19.4438	34.44	73.8	73.8
1132	河南省	2007-2008新乡延津县司寨乡平陵村钾肥不同基追比对小麦养分需求与供应的影响					20.0934	34.72	74.4	74.4
1133	河南省	2007-2008新乡延津县司寨乡平陵村钾肥不同基追比对小麦养分需求与供应的影响					20.9135	35.08	75.1714	75.1714
1134	河南省	2007-2008新乡延津县司寨乡平陵村钾肥不同基追比对小麦养分需求与供应的影响					21.8834	35.5156	76.1048	76.1048
1135	河南省	2007-2008新乡延津县司寨乡平陵村钾肥不同基追比对小麦养分需求与供应的影响					22.9821	36.0222	77.1905	77.1905
1136	河南省	2007-2008新乡延津县司寨乡平陵村钾肥不同基追比对小麦养分需求与供应的影响					23.8093	36.4133	78.0286	78.0286
1137	河南省	2006-2007驻马店市遂平县和兴乡和兴村优质小麦OPT试验			27.5456	22.7298	19.5058	35.3467	66.275	44.1833
1138	河南省	2006-2007驻马店市遂平县和兴乡和兴村优质小麦OPT试验			28.2225	23.4517	20.2578	35.68	66.9	44.6
1139	河南省	2006-2007驻马店市遂平县和兴乡和兴村优质小麦OPT试验			28.9132	24.1883	21.0252	36.0267	67.55	45.0333
1140	河南省	2006-2007驻马店市遂平县和兴乡和兴村优质小麦OPT试验							47.3667	31.5778
1141	河南省	2006-2007驻马店市遂平县和兴乡和兴村优质小麦OPT试验							48.0167	32.0111
1142	河南省	2006-2007驻马店市遂平县和兴乡和兴村优质小麦OPT试验							48.675	32.45
1143	河南省	2006-2007驻马店市遂平县和兴乡和兴村优质小麦OPT试验						27.0222		33.7778
1144	河南省	2006-2007驻马店市遂平县和兴乡和兴村优质小麦OPT试验						27.3556		34.1944
1145	河南省	2006-2007驻马店市遂平县和兴乡和兴村优质小麦OPT试验						27.56		34.45
1146	河南省	2006-2007驻马店市遂平县和兴乡和兴村优质小麦OPT试验						28.08	52.65
1147	河南省	2006-2007驻马店市遂平县和兴乡和兴村优质小麦OPT试验						28.44	53.325
1148	河南省	2006-2007驻马店市遂平县和兴乡和兴村优质小麦OPT试验						28.8356	54.0667
1149	河南省	2006-2007驻马店市遂平县和兴乡和兴村优质小麦OPT试验				17.9452	12.7858	38.15	91.56	91.56
1150	河南省	2006-2007驻马店市遂平县和兴乡和兴村优质小麦OPT试验				19.181	14.0993	38.7333	92.96	92.96
1151	河南省	2006-2007驻马店市遂平县和兴乡和兴村优质小麦OPT试验				20.0638	15.0376	39.1611	93.9867	93.9867
1152	河南省	2006-2007驻马店市遂平县和兴乡和兴村优质小麦OPT试验							72.8667	72.8667
1153	河南省	2006-2007驻马店市遂平县和兴乡和兴村优质小麦OPT试验							73.84	73.84
1154	河南省	2006-2007驻马店市遂平县和兴乡和兴村优质小麦OPT试验							71.88	71.88
1155	河南省	2006-2007驻马店市遂平县和兴乡和兴村优质小麦OPT试验						31.3667		75.28
1156	河南省	2006-2007驻马店市遂平县和兴乡和兴村优质小麦OPT试验						30.8611		74.0667
1157	河南省	2006-2007驻马店市遂平县和兴乡和兴村优质小麦OPT试验						31.6833		76.04
1158	河南省	2006-2007驻马店市遂平县和兴乡和兴村优质小麦OPT试验						33.2611	79.8267
1159	河南省	2006-2007驻马店市遂平县和兴乡和兴村优质小麦OPT试验						33.7111	80.9067
1160	河南省	2006-2007驻马店市遂平县和兴乡和兴村优质小麦OPT试验						32.8444	78.8267
1161	河南省	2006-2007驻马店市遂平县和兴乡和兴村优质小麦OPT试验
1162	河南省	2006-2007驻马店市遂平县和兴乡和兴村优质小麦OPT试验
1163	河南省	2006-2007驻马店市遂平县和兴乡和兴村优质小麦OPT试验
1164	河南省	2006-2007驻马店市驿城区水屯镇新坡村优质小麦OPT试验			26.8674	22.5212	19.7427	34.0222	63.7917	42.5278
1165	河南省	2006-2007驻马店市驿城区水屯镇新坡村优质小麦OPT试验			25.8798	21.4749	18.6588	33.5689	62.9417	41.9611
1166	河南省	2006-2007驻马店市驿城区水屯镇新坡村优质小麦OPT试验			26.7334	22.3793	19.5956	33.96	63.675	42.45
1167	河南省	2006-2007驻马店市驿城区水屯镇新坡村优质小麦OPT试验							46.0417	30.6944
1168	河南省	2006-2007驻马店市驿城区水屯镇新坡村优质小麦OPT试验							46.425	30.95
1169	河南省	2006-2007驻马店市驿城区水屯镇新坡村优质小麦OPT试验							47.4917	31.6611
1170	河南省	2006-2007驻马店市驿城区水屯镇新坡村优质小麦OPT试验						26.68		33.35
1171	河南省	2006-2007驻马店市驿城区水屯镇新坡村优质小麦OPT试验						26.3067		32.8833
1172	河南省	2006-2007驻马店市驿城区水屯镇新坡村优质小麦OPT试验						26.0933		32.6167
1173	河南省	2006-2007驻马店市驿城区水屯镇新坡村优质小麦OPT试验						27.3467	51.275
1174	河南省	2006-2007驻马店市驿城区水屯镇新坡村优质小麦OPT试验						26.88	50.4
1175	河南省	2006-2007驻马店市驿城区水屯镇新坡村优质小麦OPT试验						27.6889	51.9167
1176	河南省	2006-2007驻马店市驿城区水屯镇新坡村优质小麦OPT试验				10.6819	8.98342	35.85	86.04	86.04
1177	河南省	2006-2007驻马店市驿城区水屯镇新坡村优质小麦OPT试验				9.88587	8.1723	35.5333	85.28	85.28
1178	河南省	2006-2007驻马店市驿城区水屯镇新坡村优质小麦OPT试验				12.1789	10.5089	36.4611	87.5067	87.5067
1179	河南省	2006-2007驻马店市驿城区水屯镇新坡村优质小麦OPT试验							70.64	70.64
1180	河南省	2006-2007驻马店市驿城区水屯镇新坡村优质小麦OPT试验							72.0267	72.0267
1181	河南省	2006-2007驻马店市驿城区水屯镇新坡村优质小麦OPT试验							70.2667	70.2667
1182	河南省	2006-2007驻马店市驿城区水屯镇新坡村优质小麦OPT试验						31.6833		76.04
1183	河南省	2006-2007驻马店市驿城区水屯镇新坡村优质小麦OPT试验						32.0111		76.8267
1184	河南省	2006-2007驻马店市驿城区水屯镇新坡村优质小麦OPT试验						32.3667		77.68
1185	河南省	2006-2007驻马店市驿城区水屯镇新坡村优质小麦OPT试验						32.5167	78.04
1186	河南省	2006-2007驻马店市驿城区水屯镇新坡村优质小麦OPT试验						32.4444	77.8667
1187	河南省	2006-2007驻马店市驿城区水屯镇新坡村优质小麦OPT试验						32.9278	79.0267
1188	河南省	2006-2007驻马店市驿城区水屯镇新坡村优质小麦OPT试验
1189	河南省	2006-2007驻马店市驿城区水屯镇新坡村优质小麦OPT试验
1190	河南省	2006-2007驻马店市驿城区水屯镇新坡村优质小麦OPT试验
1191	河南省	2009-2010新乡小麦OPT试验			35.3518	18.4305	16.0856	35.3111	88.2778	66.2083
1192	河南省	2009-2010新乡小麦OPT试验			32.6917	15.074	12.6327	33.9156	84.7889	63.5917
1193	河南省	2009-2010新乡小麦OPT试验			35.9883	19.2335	16.9118	35.6622	89.1556	66.8667
1194	河南省	2009-2010新乡小麦OPT试验							57.6444	43.2333
1195	河南省	2009-2010新乡小麦OPT试验							55.3556	41.5167
1196	河南省	2009-2010新乡小麦OPT试验							58.2111	43.6583
1197	河南省	2009-2010新乡小麦OPT试验						29.0933		54.55
1198	河南省	2009-2010新乡小麦OPT试验						27.9378		52.3833
1199	河南省	2009-2010新乡小麦OPT试验						29.3778		55.0833
1200	河南省	2009-2010新乡小麦OPT试验						29.9289	74.8222
1201	河南省	2009-2010新乡小麦OPT试验						28.7422	71.8556
1202	河南省	2009-2010新乡小麦OPT试验						30.2222	75.5556
1203	河南省	2009-2010新乡小麦OPT试验						36.6513	95.2933	95.2933
1204	河南省	2009-2010新乡小麦OPT试验						35.2	91.52	91.52
1205	河南省	2009-2010新乡小麦OPT试验						37.0154	96.24	96.24
1206	河南省	2009-2010新乡小麦OPT试验
1207	河南省	2009-2010新乡小麦OPT试验
1208	河南省	2009-2010新乡小麦OPT试验
1209	河南省	2009-2010洛阳孟津小麦OPT试验			31.2794	27.1312	15.6481	34.2533	64.225	42.8167
1210	河南省	2009-2010洛阳孟津小麦OPT试验			28.438	24.1184	12.1605	32.8933	61.675	41.1167
1211	河南省	2009-2010洛阳孟津小麦OPT试验			31.9504	27.8427	16.4718	34.5911	64.8583	43.2389
1212	河南省	2009-2010洛阳孟津小麦OPT试验							44.575	29.7167
1213	河南省	2009-2010洛阳孟津小麦OPT试验							42.8167	28.5444
1214	河南省	2009-2010洛阳孟津小麦OPT试验							45.0167	30.0111
1215	河南省	2009-2010洛阳孟津小麦OPT试验						25.2089		31.5111
1216	河南省	2009-2010洛阳孟津小麦OPT试验						24.2133		30.2667
1217	河南省	2009-2010洛阳孟津小麦OPT试验						25.4578		31.8222
1218	河南省	2009-2010洛阳孟津小麦OPT试验						29.1822	54.7167
1219	河南省	2009-2010洛阳孟津小麦OPT试验						28.0267	52.55
1220	河南省	2009-2010洛阳孟津小麦OPT试验						29.4711	55.2583
1221	河南省	2009-2010洛阳孟津小麦OPT试验						34.3778	82.5067	82.5067
1222	河南省	2009-2010洛阳孟津小麦OPT试验						33.0167	79.24	79.24
1223	河南省	2009-2010洛阳孟津小麦OPT试验						34.7167	83.32	83.32
1224	河南省	2009-2010洛阳孟津小麦OPT试验
1225	河南省	2009-2010洛阳孟津小麦OPT试验
1226	河南省	2009-2010洛阳孟津小麦OPT试验
1227	河南省	2009-2010驻马店市水屯小麦OPT试验			45.5025	11.5113	14.745	35.3778	132.667	88.4444
1228	河南省	2009-2010驻马店市水屯小麦OPT试验			43.257	7.86527	11.2322	33.9778	127.417	84.9444
1229	河南省	2009-2010驻马店市水屯小麦OPT试验			46.0381	12.3809	15.5828	35.7289	133.983	89.3222
1230	河南省	2009-2010驻马店市水屯小麦OPT试验							73.0167	48.6778
1231	河南省	2009-2010驻马店市水屯小麦OPT试验							70.1333	46.7556
1232	河南省	2009-2010驻马店市水屯小麦OPT试验							73.75	49.1667
1233	河南省	2009-2010驻马店市水屯小麦OPT试验						31.6178		79.0444
1234	河南省	2009-2010驻马店市水屯小麦OPT试验						30.3644		75.9111
1235	河南省	2009-2010驻马店市水屯小麦OPT试验						31.9333		79.8333
1236	河南省	2009-2010驻马店市水屯小麦OPT试验						30.4622	114.233
1237	河南省	2009-2010驻马店市水屯小麦OPT试验						29.2578	109.717
1238	河南省	2009-2010驻马店市水屯小麦OPT试验						30.7644	115.367
1239	河南省	2009-2010驻马店市水屯小麦OPT试验						34.2564	111.333
1240	河南省	2009-2010驻马店市水屯小麦OPT试验						32.9026	106.933
1241	河南省	2009-2010驻马店市水屯小麦OPT试验						34.6	112.45
1242	河南省	2009-2010驻马店市水屯小麦OPT试验
1243	河南省	2009-2010驻马店市水屯小麦OPT试验
1244	河南省	2009-2010驻马店市水屯小麦OPT试验
1245	河南省	2009-2010驻马店水屯小麦氮肥用量试验
1246	河南省	2009-2010驻马店水屯小麦氮肥用量试验
1247	河南省	2009-2010驻马店水屯小麦氮肥用量试验
1248	河南省	2009-2010驻马店水屯小麦氮肥用量试验							55.5467	41.66
1249	河南省	2009-2010驻马店水屯小麦氮肥用量试验							58.4133	43.81
1250	河南省	2009-2010驻马店水屯小麦氮肥用量试验							57.84	43.38
1251	河南省	2009-2010驻马店水屯小麦氮肥用量试验						74.2667	74.2667	55.7
1252	河南省	2009-2010驻马店水屯小麦氮肥用量试验						79.7333	79.7333	59.8
1253	河南省	2009-2010驻马店水屯小麦氮肥用量试验						80.52	80.52	60.39
1254	河南省	2009-2010驻马店水屯小麦氮肥用量试验						48.8267	97.6533	73.24
1255	河南省	2009-2010驻马店水屯小麦氮肥用量试验						50.82	101.64	76.23
1256	河南省	2009-2010驻马店水屯小麦氮肥用量试验						49.82	99.64	74.73
1257	河南省	2009-2010驻马店水屯小麦氮肥用量试验			42.7639			33.3511	100.053	75.04
1258	河南省	2009-2010驻马店水屯小麦氮肥用量试验			45.5985			35.0889	105.267	78.95
1259	河南省	2009-2010驻马店水屯小麦氮肥用量试验			46.6526			35.7822	107.347	80.51
1260	河南省	2009-2010驻马店水屯小麦氮肥用量试验						24.1333	96.5333	72.4
1261	河南省	2009-2010驻马店水屯小麦氮肥用量试验						25.1167	100.467	75.35
1262	河南省	2009-2010驻马店水屯小麦氮肥用量试验						24.6233	98.4933	73.87
1263	河南省	2009-2010新乡平陵小麦氮素基施的条件试验							51.5778	38.6833
1264	河南省	2009-2010新乡平陵小麦氮素基施的条件试验							49.5333	37.15
1265	河南省	2009-2010新乡平陵小麦氮素基施的条件试验							50.5556	37.9167
1266	河南省	2009-2010新乡平陵小麦氮素基施的条件试验							52.6	39.45
1267	河南省	2009-2010新乡平陵小麦氮素基施的条件试验						74.325	66.0667	49.55
1268	河南省	2009-2010新乡平陵小麦氮素基施的条件试验						71.3875	63.4556	47.5917
1269	河南省	2009-2010新乡平陵小麦氮素基施的条件试验						72.8625	64.7667	48.575
1270	河南省	2009-2010新乡平陵小麦氮素基施的条件试验						75.8	67.3778	50.5333
1271	河南省	2009-2010新乡平陵小麦氮素基施的条件试验						58.5917	78.1222	58.5917
1272	河南省	2009-2010新乡平陵小麦氮素基施的条件试验						56.2667	75.0222	56.2667
1273	河南省	2009-2010新乡平陵小麦氮素基施的条件试验						57.4333	76.5778	57.4333
1274	河南省	2009-2010新乡平陵小麦氮素基施的条件试验						59.75	79.6667	59.75
1275	河南省	2009-2010新乡平陵小麦氮素基施的条件试验						53.3583	71.1444	53.3583
1276	河南省	2009-2010新乡平陵小麦氮素基施的条件试验						51.2417	68.3222	51.2417
1277	河南省	2009-2010新乡平陵小麦氮素基施的条件试验						52.3	69.7333	52.3
1278	河南省	2009-2010新乡平陵小麦氮素基施的条件试验						54.4083	72.5444	54.4083
1279	河南省	2009-2010新乡平陵小麦氮素基施的条件试验						42.1389	84.2778	63.2083
1280	河南省	2009-2010新乡平陵小麦氮素基施的条件试验						40.4667	80.9333	60.7
1281	河南省	2009-2010新乡平陵小麦氮素基施的条件试验						41.3	82.6	61.95
1282	河南省	2009-2010新乡平陵小麦氮素基施的条件试验						42.9722	85.9444	64.4583
1283	河南省	2009-2010新乡平陵小麦氮素基施的条件试验						43.4188	77.1889	57.8917
1284	河南省	2009-2010新乡平陵小麦氮素基施的条件试验						41.6938	74.1222	55.5917
1285	河南省	2009-2010新乡平陵小麦氮素基施的条件试验						42.5562	75.6556	56.7417
1286	河南省	2009-2010新乡平陵小麦氮素基施的条件试验						44.275	78.7111	59.0333
1287	河南省	2009-2010新乡平陵小麦氮素基施的条件试验			44.5263			34.5208	92.0556	69.0417
1288	河南省	2009-2010新乡平陵小麦氮素基施的条件试验			42.2395			33.1542	88.4111	66.3083
1289	河南省	2009-2010新乡平陵小麦氮素基施的条件试验			43.406			33.8375	90.2333	67.675
1290	河南省	2009-2010新乡平陵小麦氮素基施的条件试验			45.603			35.2042	93.8778	70.4083
1291	河南省	2009-2010新乡平陵小麦氮素基施的条件试验						38.58	85.7333	64.3
1292	河南省	2009-2010新乡平陵小麦氮素基施的条件试验						37.05	82.3333	61.75
1293	河南省	2009-2010新乡平陵小麦氮素基施的条件试验						37.815	84.0333	63.025
1294	河南省	2009-2010新乡平陵小麦氮素基施的条件试验						39.345	87.4333	65.575
1295	河南省	2009-2010新乡平陵小麦氮素基施的条件试验			42.2058			33.1708	88.4556	66.3417
1296	河南省	2009-2010新乡平陵小麦氮素基施的条件试验			39.8117			31.8583	84.9556	63.7167
1297	河南省	2009-2010新乡平陵小麦氮素基施的条件试验			41.0174			32.5167	86.7111	65.0333
1298	河南省	2009-2010新乡平陵小麦氮素基施的条件试验			43.2935			33.8292	90.2111	67.6583
1299	河南省	2009-2010新乡平陵小麦氮素基施的条件试验						33.8375	90.2333	159.235
1300	河南省	2009-2010新乡平陵小麦氮素基施的条件试验						32.4958	86.6556	152.922
1301	河南省	2009-2010新乡平陵小麦氮素基施的条件试验						33.1667	88.4444	156.078
1302	河南省	2009-2010新乡平陵小麦氮素基施的条件试验						34.5083	92.0222	162.392
	河南省
	河南省	高产冬小麦需肥规律研究
	河南省
	河南省
	河南省
	河南省
	2006-2007河南农大超高产冬小麦OPT试验				5.38037	7.47646	1.45221	41.1195	95.9456	143.918
	河南省								90.7833	136.175
	河南省							38.0452		133.158
	河南省							40.5224	94.5522
	河南省					0.174927		31.7593	95.2778
	河南省								95.5
	河南省							31.7037
	河南省							24.0972	41.3095	64.2593
	河南省
	河南省				11.4719	2.34877	8.43239	41.501	96.8356	145.253
	河南省								85.7267	128.59
	河南省							40.5262		141.842
	河南省							38.0014	88.67
	河南省				9.7479	2.12885		33.0556	99.1667
	河南省								89.5
	河南省							32.3519
	河南省							25.1944	43.1905	67.1852
	河南省
	河南省				9.58151	6.71579	8.78753	42.5224	99.2189	148.828
	河南省								89.7122	134.568
	河南省							39.6667		138.833
	河南省							38.7857	90.5
	河南省					3.91127		31.7222	95.1667
	河南省								99.1667
	河南省							30.4815
	河南省							24.9028	42.6905	66.4074
	河南省
159	河北省	2002年辛集钾肥定位试验（冬小麦）						29.6222	74.0556
163	河北省	2002年辛集钾肥定位试验（冬小麦）					9.49598	30.4222	76.0556	45.6333
167	河北省	2002年辛集钾肥定位试验（冬小麦）					9.49598	30.4222	76.0556	45.6333
171	河北省	2002年辛集钾肥定位试验（冬小麦）						27.5333	68.8333
199	河北省	2003年辛集钾肥定位试验（冬小麦）						29.2667	73.1667
203	河北省	2003年辛集钾肥定位试验（冬小麦）					4.02166	28.7333	71.8333	43.1
207	河北省	2003年辛集钾肥定位试验（冬小麦）					4.46497	28.8667	72.1667	43.3
211	河北省	2003年辛集钾肥定位试验（冬小麦）						27.5778	68.9444
278	河北省	2004年辛集钾肥定位试验（冬小麦）						26.6667	66.6667
282	河北省	2004年辛集钾肥定位试验（冬小麦）					10.3448	29	72.5	43.5
286	河北省	2004年辛集钾肥定位试验（冬小麦）					8.4507	28.4	71	42.6
290	河北省	2004年辛集钾肥定位试验（冬小麦）						26	65
472	河北省	2007年河北辛集冬小麦养分限制因子研究试验			37.7273			30.5556	55	73.3333
473	河北省	2007年河北辛集冬小麦养分限制因子研究试验			13.5135			30.8333	55.5	74
474	河北省	2007年河北辛集冬小麦养分限制因子研究试验			23.1013		13.6076	43.8889	79	105.333
475	河北省	2007年河北辛集冬小麦养分限制因子研究试验							34.25	45.6667
476	河北省	2007年河北辛集冬小麦养分限制因子研究试验							48	64
477	河北省	2007年河北辛集冬小麦养分限制因子研究试验							60.75	81
478	河北省	2007年河北辛集冬小麦养分限制因子研究试验						33.1944		79.6667
479	河北省	2007年河北辛集冬小麦养分限制因子研究试验						28.4722		68.3333
480	河北省	2007年河北辛集冬小麦养分限制因子研究试验						34.1667		82
481	河北省	2007年河北辛集冬小麦养分限制因子研究试验						33.1944	59.75
482	河北省	2007年河北辛集冬小麦养分限制因子研究试验						31.6667	57
483	河北省	2007年河北辛集冬小麦养分限制因子研究试验						37.9167	68.25
484	河北省	2007年河北辛集冬小麦养分限制因子研究试验						18.8333	37.6667
485	河北省	2007年河北辛集冬小麦养分限制因子研究试验						16.25	32.5
486	河北省	2007年河北辛集冬小麦养分限制因子研究试验						21.1667	42.3333
487	河北省	2007年河北辛集冬小麦养分限制因子研究试验
488	河北省	2007年河北辛集冬小麦养分限制因子研究试验
489	河北省	2007年河北辛集冬小麦养分限制因子研究试验
495	河北省	2009年河北辛集冬小麦氮肥不同用量研究总结							105.25	70.1667
501	河北省	2009年河北辛集冬小麦氮肥不同用量研究总结							111.917	74.6111
502	河北省	2009年河北辛集冬小麦氮肥不同用量研究总结							110.717	73.8111
508	河北省	2009年河北辛集冬小麦氮肥不同用量研究总结						116.167	116.167	77.4444
514	河北省	2009年河北辛集冬小麦氮肥不同用量研究总结						102.75	102.75	68.5
521	河北省	2009年河北辛集冬小麦氮肥不同用量研究总结						119.083	119.083	79.3889
527	河北省	2009年河北辛集冬小麦氮肥不同用量研究总结						62.6917	125.383	83.5889
534	河北省	2009年河北辛集冬小麦氮肥不同用量研究总结						60.4417	120.883	80.5889
540	河北省	2009年河北辛集冬小麦氮肥不同用量研究总结						56.15	112.3	74.8667
547	河北省	2009年河北辛集冬小麦氮肥不同用量研究总结			15.1617			42.9444	128.833	85.8889
553	河北省	2009年河北辛集冬小麦氮肥不同用量研究总结			12.3614			41.5722	124.717	83.1444
560	河北省	2009年河北辛集冬小麦氮肥不同用量研究总结			17.0189			43.9056	131.717	87.8111
566	河北省	2009年河北辛集冬小麦氮肥不同用量研究总结						31.7	126.8	84.5333
573	河北省	2009年河北辛集冬小麦氮肥不同用量研究总结						30.4583	121.833	81.2222
579	河北省	2009年河北辛集冬小麦氮肥不同用量研究总结						34.8875	139.55	93.0333
585	河北省	2009年河北辛集冬小麦氮肥不同用量研究总结						26.4933	132.467	88.3111
591	河北省	2009年河北辛集冬小麦氮肥不同用量研究总结						26.1267	130.633	87.0889
597	河北省	2009年河北辛集冬小麦氮肥不同用量研究总结						24.7933	123.967	82.6444
598	河北省	2009年河北辛集冬小麦氮肥基追肥用量试验总结							104.25	69.5
604	河北省	2009年河北辛集冬小麦氮肥基追肥用量试验总结							106.667	71.1111
610	河北省	2009年河北辛集冬小麦氮肥基追肥用量试验总结							109.083	72.7222
617	河北省	2009年河北辛集冬小麦氮肥基追肥用量试验总结						58.8333	117.667	78.4444
624	河北省	2009年河北辛集冬小麦氮肥基追肥用量试验总结						54.2083	108.417	72.2778
630	河北省	2009年河北辛集冬小麦氮肥基追肥用量试验总结						58.0833	116.167	77.4444
636	河北省	2009年河北辛集冬小麦氮肥基追肥用量试验总结						55.6083	111.217	74.1444
642	河北省	2009年河北辛集冬小麦氮肥基追肥用量试验总结						64.4583	128.917	85.9444
648	河北省	2009年河北辛集冬小麦氮肥基追肥用量试验总结						58.7917	117.583	78.3889
655	河北省	2009年河北辛集冬小麦氮肥基追肥用量试验总结						55.9583	111.917	74.6111
661	河北省	2009年河北辛集冬小麦氮肥基追肥用量试验总结						65.875	131.75	87.8333
667	河北省	2009年河北辛集冬小麦氮肥基追肥用量试验总结						58.7917	117.583	78.3889
673	河北省	2009年河北辛集冬小麦氮肥基追肥用量试验总结						38.9889	116.967	77.9778
679	河北省	2009年河北辛集冬小麦氮肥基追肥用量试验总结						41.5556	124.667	83.1111
686	河北省	2009年河北辛集冬小麦氮肥基追肥用量试验总结						36.6	109.8	73.2
693	河北省	2009年河北辛集冬小麦氮肥基追肥用量试验总结						42.5	127.5	85
694	河北省	2009年河北辛集冬小麦氮肥基追肥用量试验总结						44.3778	133.133	88.7556
700	河北省	2009年河北辛集冬小麦氮肥基追肥用量试验总结						41.0833	123.25	82.1667
706	河北省	2009年河北辛集冬小麦氮肥基追肥用量试验总结			8.74091			38.9611	116.883	77.9222
713	河北省	2009年河北辛集冬小麦氮肥基追肥用量试验总结			20.4969			44.7222	134.167	89.4444
720	河北省	2009年河北辛集冬小麦氮肥基追肥用量试验总结			21.7604			45.4444	136.333	90.8889
724	河北省	2009年河北辛集冬小麦OPT试验总结			34.5849	10.1548		45.5722	136.717	91.1444
725	河北省	2009年河北辛集冬小麦OPT试验总结			28.6721	2.03376		41.7944	125.383	83.5889
726	河北省	2009年河北辛集冬小麦OPT试验总结			37.4956	14.1526		47.6944	143.083	95.3889
727	河北省	2009年河北辛集冬小麦OPT试验总结							80.4667	53.6444
728	河北省	2009年河北辛集冬小麦OPT试验总结							95.9667	63.9778
729	河北省	2009年河北辛集冬小麦OPT试验总结							91.8667	61.2444
730	河北省	2009年河北辛集冬小麦OPT试验总结						39.2778		78.5556
731	河北省	2009年河北辛集冬小麦OPT试验总结						42.0278		84.0556
732	河北省	2009年河北辛集冬小麦OPT试验总结						41.5333		83.0667
733	河北省	2009年河北辛集冬小麦OPT试验总结						40.5556	121.667
734	河北省	2009年河北辛集冬小麦OPT试验总结						43.2111	129.633
735	河北省	2009年河北辛集冬小麦OPT试验总结						42.0333	126.1
736	河北省	2009年河北辛集冬小麦OPT试验总结
737	河北省	2009年河北辛集冬小麦OPT试验总结
738	河北省	2009年河北辛集冬小麦OPT试验总结
739	河北省	2009年河北辛集冬小麦OPT试验总结						23.5167	37.1316
740	河北省	2009年河北辛集冬小麦OPT试验总结						29.75	46.9737
741	河北省	2009年河北辛集冬小麦OPT试验总结						28.4767	44.9632
742	河北省	2009年河北衡水冬小麦OPT试验总结			12.2304	0.4914		32.56	61.05	81.4
743	河北省	2009年河北衡水冬小麦OPT试验总结			24.3173	11.6525	9.74576	37.76	70.8	94.4
744	河北省	2009年河北衡水冬小麦OPT试验总结			22.9571	6.39827	8.12365	37.0933	69.55	92.7333
745	河北省	2009年河北衡水冬小麦OPT试验总结							56.55	75.4
746	河北省	2009年河北衡水冬小麦OPT试验总结							51.85	69.1333
747	河北省	2009年河北衡水冬小麦OPT试验总结							52.35	69.8
748	河北省	2009年河北衡水冬小麦OPT试验总结						32.4		81
749	河北省	2009年河北衡水冬小麦OPT试验总结						33.36		83.4
750	河北省	2009年河北衡水冬小麦OPT试验总结						34.72		86.8
751	河北省	2009年河北衡水冬小麦OPT试验总结						33.3333	62.5
752	河北省	2009年河北衡水冬小麦OPT试验总结						34.7733	65.2
753	河北省	2009年河北衡水冬小麦OPT试验总结						34.1333	64
754	河北省	2009年河北衡水冬小麦OPT试验总结
755	河北省	2009年河北衡水冬小麦OPT试验总结
756	河北省	2009年河北衡水冬小麦OPT试验总结
757	河北省	2009年河北衡水冬小麦OPT试验总结						27	44.3571
758	河北省	2009年河北衡水冬小麦OPT试验总结						33.1957	54.5357
759	河北省	2009年河北衡水冬小麦OPT试验总结						29.2826	48.1071
760	河北省	2009年河北辛集钾肥定位试验（冬小麦）						32.0489	80.1222
761	河北省	2009年河北辛集钾肥定位试验（冬小麦）						31.2933	78.2333
762	河北省	2009年河北辛集钾肥定位试验（冬小麦）						32.0933	80.2333
763	河北省	2009年河北辛集钾肥定位试验（冬小麦）						29.2	73
764	河北省	2009年河北辛集钾肥定位试验（冬小麦）					11.9332	35.3822	88.4556	53.0733
765	河北省	2009年河北辛集钾肥定位试验（冬小麦）					7.02825	33.5156	83.7889	50.2733
766	河北省	2009年河北辛集钾肥定位试验（冬小麦）					6.14458	33.2	83	49.8
767	河北省	2009年河北辛集钾肥定位试验（冬小麦）					7.62846	33.7333	84.3333	50.6
768	河北省	2009年河北辛集钾肥定位试验（冬小麦）						33.56	83.9
769	河北省	2009年河北辛集钾肥定位试验（冬小麦）						34.7156	86.7889
770	河北省	2009年河北辛集钾肥定位试验（冬小麦）						30.0933	75.2333
771	河北省	2009年河北辛集钾肥定位试验（冬小麦）						32.0489	80.1222
772	河北省	2009年河北辛集钾肥定位试验（冬小麦）						35.16	87.9	52.74
773	河北省	2009年河北辛集钾肥定位试验（冬小麦）						32.8	82	49.2
774	河北省	2009年河北辛集钾肥定位试验（冬小麦）						35.5156	88.7889	53.2733
775	河北省	2009年河北辛集钾肥定位试验（冬小麦）						35.2	88	52.8
776	河北省	2008年河北辛集钾肥定位试验（冬小麦）						24.7778	61.9444
777	河北省	2008年河北辛集钾肥定位试验（冬小麦）						22.8667	57.1667
778	河北省	2008年河北辛集钾肥定位试验（冬小麦）						25.2	63
779	河北省	2008年河北辛集钾肥定位试验（冬小麦）						25.0667	62.6667
780	河北省	2008年河北辛集钾肥定位试验（冬小麦）					9.48233	27.0444	67.6111	40.5667
781	河北省	2008年河北辛集钾肥定位试验（冬小麦）					4.62338	25.6667	64.1667	38.5
782	河北省	2008年河北辛集钾肥定位试验（冬小麦）					2.34043	25.0667	62.6667	37.6
783	河北省	2008年河北辛集钾肥定位试验（冬小麦）					7.35071	26.4222	66.0556	39.6333
784	河北省	2008年河北辛集钾肥定位试验（冬小麦）						26.3333	65.8333
785	河北省	2008年河北辛集钾肥定位试验（冬小麦）						27.6	69
786	河北省	2008年河北辛集钾肥定位试验（冬小麦）						23.7333	59.3333
787	河北省	2008年河北辛集钾肥定位试验（冬小麦）						24.3333	60.8333
788	河北省	2008年河北辛集钾肥定位试验（冬小麦）						28.4	71	42.6
789	河北省	2008年河北辛集钾肥定位试验（冬小麦）						25.7333	64.3333	38.6
790	河北省	2008年河北辛集钾肥定位试验（冬小麦）						26	65	39
791	河北省	2008年河北辛集钾肥定位试验（冬小麦）						27.8667	69.6667	41.8
792	河北省	2008年河北辛集冬小麦养分吸收规律试验总结
793	河北省	2008年河北辛集冬小麦养分吸收规律试验总结
794	河北省	2008年河北辛集冬小麦养分吸收规律试验总结
795	河北省	2008年河北辛集冬小麦养分吸收规律试验总结						22.1278	53.1067	33.1917
796	河北省	2008年河北辛集冬小麦养分吸收规律试验总结						23.3444	56.0267	35.0167
797	河北省	2008年河北辛集冬小麦养分吸收规律试验总结						25.0389	60.0933	37.5583
798	河北省	2008年河北辛集冬小麦OPT定位试验总结			13.253	4.70849	4.66694	40.1167	96.28	60.175
799	河北省	2008年河北辛集冬小麦OPT定位试验总结			8.78113			38.15	91.56	57.225
800	河北省	2008年河北辛集冬小麦OPT定位试验总结			5.57733			36.8556	88.4533	55.2833
801	河北省	2008年河北辛集冬小麦OPT定位试验总结							83.52	52.2
802	河北省	2008年河北辛集冬小麦OPT定位试验总结							89.2267	55.7667
803	河北省	2008年河北辛集冬小麦OPT定位试验总结							77.8133	48.6333
804	河北省	2008年河北辛集冬小麦OPT定位试验总结						40.1833		60.275
805	河北省	2008年河北辛集冬小麦OPT定位试验总结						38.0889		57.1333
806	河北省	2008年河北辛集冬小麦OPT定位试验总结						36.4111		54.6167
807	河北省	2008年河北辛集冬小麦OPT定位试验总结						38.8556	93.2533
808	河北省	2008年河北辛集冬小麦OPT定位试验总结						39.6556	95.1733
809	河北省	2008年河北辛集冬小麦OPT定位试验总结						36.2167	86.92
810	河北省	2008年河北辛集冬小麦OPT定位试验总结						21.2937	37.8556	113.567
811	河北省	2008年河北辛集冬小麦OPT定位试验总结						20.2031	35.9167	107.75
812	河北省	2008年河北辛集冬小麦OPT定位试验总结						23.4	41.6	124.8
813	河北省	2008年河北辛集冬小麦OPT定位试验总结
814	河北省	2008年河北辛集冬小麦OPT定位试验总结
815	河北省	2008年河北辛集冬小麦OPT定位试验总结
816	河北省	2008年河北正定冬小麦钾肥不同基追比试验总结						36.4667	87.52
817	河北省	2008年河北正定冬小麦钾肥不同基追比试验总结						36.3056	87.1333
818	河北省	2008年河北正定冬小麦钾肥不同基追比试验总结						41.0222	98.4533
819	河北省	2008年河北正定冬小麦钾肥不同基追比试验总结					1.37224	38.4611	92.3067	57.6917
820	河北省	2008年河北正定冬小麦钾肥不同基追比试验总结					8.65552	41.5278	99.6667	62.2917
821	河北省	2008年河北正定冬小麦钾肥不同基追比试验总结					13.1519	43.6778	104.827	65.5167
822	河北省	2008年河北正定冬小麦钾肥不同基追比试验总结					2.16363	38.7722	93.0533	58.1583
823	河北省	2008年河北正定冬小麦钾肥不同基追比试验总结					1.37224	38.4611	92.3067	57.6917
824	河北省	2008年河北正定冬小麦钾肥不同基追比试验总结					5.41626	40.1056	96.2533	60.1583
825	河北省	2008年河北正定冬小麦钾肥不同基追比试验总结					5.03477	39.9444	95.8667	59.9167
826	河北省	2008年河北正定冬小麦钾肥不同基追比试验总结					6.18302	40.4333	97.04	60.65
827	河北省	2008年河北正定冬小麦钾肥不同基追比试验总结					8.59438	41.5	99.6	62.25
834	河北省	2007年河北正定冬小麦钾肥适宜用量研究试验总结					7.77546	45.2278	203.525	67.8417
835	河北省	2007年河北正定冬小麦钾肥适宜用量研究试验总结					15.9239	49.6111	223.25	74.4167
836	河北省	2007年河北正定冬小麦钾肥适宜用量研究试验总结					1.84338	42.4944	191.225	63.7417
837	河北省	2007年河北正定冬小麦钾肥适宜用量研究试验总结						39.5333	177.9	118.6
838	河北省	2007年河北正定冬小麦钾肥适宜用量研究试验总结						48.0944	216.425	144.283
839	河北省	2007年河北正定冬小麦钾肥适宜用量研究试验总结						43.5778	196.1	130.733
840	河北省	2007年河北正定冬小麦钾肥适宜用量研究试验总结						42.7167	192.225
841	河北省	2007年河北正定冬小麦钾肥适宜用量研究试验总结						41.8111	188.15
842	河北省	2007年河北正定冬小麦钾肥适宜用量研究试验总结						40.6	182.7
843	河北省	2007年河北正定冬小麦钾肥适宜用量研究试验总结						51.45	231.525	51.45
844	河北省	2007年河北正定冬小麦钾肥适宜用量研究试验总结						49.3667	222.15	49.3667
845	河北省	2007年河北正定冬小麦钾肥适宜用量研究试验总结						46.1111	207.5	46.1111
846	河北省	2007年河北正定冬小麦钾肥适宜用量研究试验总结						55.9611	251.825	41.9708
847	河北省	2007年河北正定冬小麦钾肥适宜用量研究试验总结						46.6667	210	35
848	河北省	2007年河北正定冬小麦钾肥适宜用量研究试验总结						46.7667	210.45	35.075
849	河北省	2007年河北正定冬小麦钾肥适宜用量研究试验总结						28.44	98.75	104.559
850	河北省	2007年河北正定冬小麦钾肥适宜用量研究试验总结						30.656	106.444	112.706
851	河北省	2007年河北正定冬小麦钾肥适宜用量研究试验总结						28.188	97.875	103.632
951	河北省	2007年河北辛集钾肥定位试验（冬小麦）						25.5822	63.9556
952	河北省	2007年河北辛集钾肥定位试验（冬小麦）						25.2	63
953	河北省	2007年河北辛集钾肥定位试验（冬小麦）						20.4	51
954	河北省	2007年河北辛集钾肥定位试验（冬小麦）						24.3333	60.8333
955	河北省	2007年河北辛集钾肥定位试验（冬小麦）					3.58459	26.5333	66.3333	39.8
956	河北省	2007年河北辛集钾肥定位试验（冬小麦）						25	62.5	37.5
957	河北省	2007年河北辛集钾肥定位试验（冬小麦）					1.92308	20.8	52	31.2
958	河北省	2007年河北辛集钾肥定位试验（冬小麦）					13.0952	28	70	42
959	河北省	2007年河北辛集钾肥定位试验（冬小麦）						25.4844	63.7111
960	河北省	2007年河北辛集钾肥定位试验（冬小麦）						25.7556	64.3889
961	河北省	2007年河北辛集钾肥定位试验（冬小麦）						20.4222	51.0556
962	河北省	2007年河北辛集钾肥定位试验（冬小麦）						24.4444	61.1111
963	河北省	2007年河北辛集钾肥定位试验（冬小麦）						28.1156	70.2889	42.1733
964	河北省	2007年河北辛集钾肥定位试验（冬小麦）						28.6667	71.6667	43
965	河北省	2007年河北辛集钾肥定位试验（冬小麦）						25.4667	63.6667	38.2
966	河北省	2007年河北辛集钾肥定位试验（冬小麦）						27	67.5	40.5
1004	河北省	2009-2010控释尿素在小麦生产中的应用效果研究（保定）						25.7218	92.5984	77.1653
1005	河北省	控释尿素在小麦生产中的应用效果研究（保定）						27.3051	98.2984	81.9153
1006	河北省	控释尿素在小麦生产中的应用效果研究（保定）						26.2496	94.4984	78.7487
1007	河北省	控释尿素在小麦生产中的应用效果研究（保定）			25.343			28.0989	101.156	84.2967
1008	河北省	控释尿素在小麦生产中的应用效果研究（保定）			29.0023			29.5471	106.37	88.6413
1009	河北省	控释尿素在小麦生产中的应用效果研究（保定）			23.5392			27.436	98.7696	82.308
1010	河北省	控释尿素在小麦生产中的应用效果研究（保定）						27.5711	99.256	82.7133
1011	河北省	控释尿素在小麦生产中的应用效果研究（保定）						26.1187	94.0272	78.356
1012	河北省	控释尿素在小麦生产中的应用效果研究（保定）						27.702	99.7272	83.106
1013	河北省	控释尿素在小麦生产中的应用效果研究（保定）						27.8329	100.198	83.4987
1014	河北省	控释尿素在小麦生产中的应用效果研究（保定）						25.7218	92.5984	77.1653
1015	河北省	控释尿素在小麦生产中的应用效果研究（保定）						24.9322	89.756	74.7967
1016	河北省	控释尿素在小麦生产中的应用效果研究（保定）						33.243	89.756	74.7967
1017	河北省	控释尿素在小麦生产中的应用效果研究（保定）						31.4809	84.9984	70.832
1018	河北省	控释尿素在小麦生产中的应用效果研究（保定）						29.5499	79.7848	66.4873
1019	河北省	控释尿素在小麦生产中的应用效果研究（保定）						31.3064	84.5272	70.4393
1020	河北省	控释尿素在小麦生产中的应用效果研究（保定）						32.0101	86.4272	72.0227
1021	河北省	控释尿素在小麦生产中的应用效果研究（保定）						29.0207	78.356	65.2967
1022	河北省	控释尿素在小麦生产中的应用效果研究（保定）						46.1658	83.0984	69.2487
1023	河北省	控释尿素在小麦生产中的应用效果研究（保定）						45.1102	81.1984	67.6653
1024	河北省	控释尿素在小麦生产中的应用效果研究（保定）						41.1582	74.0848	61.7373
1025	河北省	控释尿素在小麦生产中的应用效果研究（保定）						45.3804	81.6848	68.0707
1026	河北省	控释尿素在小麦生产中的应用效果研究（保定）						42.2138	75.9848	63.3207
1027	河北省	控释尿素在小麦生产中的应用效果研究（保定）						41.9436	75.4984	62.9153
1028	河北省	控释尿素在小麦生产中的应用效果研究（保定）							73.1728	60.9773
1029	河北省	控释尿素在小麦生产中的应用效果研究（保定）							75.0424	62.5353
1030	河北省	控释尿素在小麦生产中的应用效果研究（保定）							78.356	65.2967
1031	河北省	控释尿素在小麦生产中的应用效果研究（沧州）						35.688	99.9263	83.2719
1032	河北省	控释尿素在小麦生产中的应用效果研究（沧州）						31.3522	87.7861	73.1551
1033	河北省	控释尿素在小麦生产中的应用效果研究（沧州）						32.8526	91.9874	76.6561
1034	河北省	控释尿素在小麦生产中的应用效果研究（沧州）			17.8169			33.5198	93.8554	78.2129
1035	河北省	控释尿素在小麦生产中的应用效果研究（沧州）			28.7981			38.6894	108.33	90.2753
1036	河北省	控释尿素在小麦生产中的应用效果研究（沧州）			13.5141			31.8521	89.186	74.3217
1037	河北省	控释尿素在小麦生产中的应用效果研究（沧州）						31.5188	88.2527	73.5439
1038	河北省	控释尿素在小麦生产中的应用效果研究（沧州）						32.5193	91.0541	75.8784
1039	河北省	控释尿素在小麦生产中的应用效果研究（沧州）						36.3551	101.794	84.8287
1040	河北省	控释尿素在小麦生产中的应用效果研究（沧州）						31.6855	88.7194	73.9328
1041	河北省	控释尿素在小麦生产中的应用效果研究（沧州）						33.3531	93.3888	77.824
1042	河北省	控释尿素在小麦生产中的应用效果研究（沧州）						36.0213	100.86	84.0497
1043	河北省	控释尿素在小麦生产中的应用效果研究（沧州）						46.25	97.125	80.9375
1044	河北省	控释尿素在小麦生产中的应用效果研究（沧州）						44.2486	92.9222	77.4351
1045	河北省	控释尿素在小麦生产中的应用效果研究（沧州）						43.5813	91.5207	76.2673
1046	河北省	控释尿素在小麦生产中的应用效果研究（沧州）						44.0264	92.4555	77.0463
1047	河北省	控释尿素在小麦生产中的应用效果研究（沧州）						40.6911	85.4514	71.2095
1048	河北省	控释尿素在小麦生产中的应用效果研究（沧州）						46.25	97.125	80.9375
1049	河北省	控释尿素在小麦生产中的应用效果研究（沧州）						61.0367	85.4514	71.2095
1050	河北省	控释尿素在小麦生产中的应用效果研究（沧州）						64.0376	89.6526	74.7105
1051	河北省	控释尿素在小麦生产中的应用效果研究（沧州）						66.7063	93.3888	77.824
1052	河北省	控释尿素在小麦生产中的应用效果研究（沧州）						54.0317	75.6443	63.0369
1053	河北省	控释尿素在小麦生产中的应用效果研究（沧州）						61.37	85.918	71.5983
1054	河北省	控释尿素在小麦生产中的应用效果研究（沧州）						65.3719	91.5207	76.2673
1055	河北省	控释尿素在小麦生产中的应用效果研究（沧州）							74.711	62.2592
1056	河北省	控释尿素在小麦生产中的应用效果研究（沧州）							77.979	64.9825
1057	河北省	控释尿素在小麦生产中的应用效果研究（沧州）							78.7208	65.6007
		正定OPT试验			17.7365	2.30117	6.01534	33.0267	123.85	82.5667
					20.4451	5.51796	9.10984	34.1511	128.067	85.3778
					10.0236			30.1956	113.233	75.4889
									105.05	70.0333
									91.7833	61.1889
									108.817	72.5444
								31.5511		78.8778
								33.4889		83.7222
								31.7644		79.4111
								29.8489	111.933
								30.9467	116.05
								32.32	121.2
								39.3652	46.7133	145.979
								41.7472	49.54	154.812
								36.9775	43.88	137.125
								40.5222	97.2533	60.7833
								37.4778	89.9467	56.2167
								38.4167	92.2	57.625
967	河北省	2006年河北辛集钾肥定位试验（冬小麦）						25.3511	63.3778
	河北省						5.81242	26.9156	67.2889	40.3733
	河北省							26.5822	66.4556
	河北省							27.6	69	41.4
882	河北省	2006年河北辛集冬小麦OPT试验总结				29.3235	7.57248	27.1882	46.22	46.22
	河北省							44.72	44.72	44.72
	河北省							24.3451	41.3867	82.7733
	河北省							25.1294	42.72
	河北省							25.2627	64.42	42.9467
	河北省							19.2157		32.6667
	河北省							39.1133	39.1133	78.2267
	北京市	2009年河北省衡水市冬小麦氮肥用量试验							70.9878	70.9878
293	北京市	2009年河北省衡水市冬小麦氮肥用量试验							71.0756	71.0756
294	北京市	2009年河北省衡水市冬小麦氮肥用量试验							72.6633	72.6633
300	北京市	2009年河北省衡水市冬小麦氮肥用量试验						111.905	74.6033	74.6033
306	北京市	2009年河北省衡水市冬小麦氮肥用量试验						114.55	76.3667	76.3667
312	北京市	2009年河北省衡水市冬小麦氮肥用量试验						110.847	73.8978	73.8978
318	北京市	2009年河北省衡水市冬小麦氮肥用量试验						50.86	67.8133	67.8133
325	北京市	2009年河北省衡水市冬小麦氮肥用量试验						50.7275	67.6367	67.6367
331	北京市	2009年河北省衡水市冬小麦氮肥用量试验						40.1458	53.5278	53.5278
337	北京市	2009年河北省衡水市冬小麦氮肥用量试验						36.8167	73.6333	73.6333
343	北京市	2009年河北省衡水市冬小麦氮肥用量试验						37.7867	75.5733	75.5733
350	北京市	2009年河北省衡水市冬小麦氮肥用量试验						31.79	63.58	63.58
356	北京市	2009年河北省衡水市冬小麦氮肥用量试验			10.7079			30.0596	80.1589	80.1589
362	北京市	2009年河北省衡水市冬小麦氮肥用量试验			6.8121			28.8029	76.8078	76.8078
368	北京市	2009年河北省衡水市冬小麦氮肥用量试验						25.43	67.8133	67.8133
374	北京市	2009年河北省衡水市冬小麦氮肥用量试验						21.1903	70.6344	70.6344
381	北京市	2009年河北省衡水市冬小麦氮肥用量试验						22.09	73.6333	73.6333
387	北京市	2009年河北省衡水市冬小麦氮肥用量试验						22.3543	74.5144	74.5144
632	北京市	2009年河北省衡水市冬小麦氮肥运筹试验							74.2611	74.2611
637	北京市	2009年河北省衡水市冬小麦氮肥运筹试验							67.1078	67.1078
643	北京市	2009年河北省衡水市冬小麦氮肥运筹试验							73.0822	73.0822
840	北京市	2009年河北省辛集市马庄冬小麦氮肥不同基追比试验							60.7589	60.7589
845	北京市	2009年河北省辛集市马庄冬小麦氮肥不同基追比试验							67.9456	67.9456
851	北京市	2009年河北省辛集市马庄冬小麦氮肥不同基追比试验							70.2456	70.2456
856	北京市	2009年河北省辛集市马庄冬小麦氮肥不同基追比试验							82.6089	82.6089
857	北京市	2009年河北省辛集市马庄冬小麦氮肥不同基追比试验						49.3061	98.6122	98.6122
863	北京市	2009年河北省辛集市马庄冬小麦氮肥不同基追比试验						40.4417	80.8833	80.8833
868	北京市	2009年河北省辛集市马庄冬小麦氮肥不同基追比试验						43.4128	86.8256	86.8256
876	北京市	2009年河北省辛集市马庄冬小麦氮肥不同基追比试验						42.3106	84.6211	84.6211
878	北京市	2009年河北省辛集市马庄冬小麦氮肥不同基追比试验						51.75	103.5	103.5
883	北京市	2009年河北省辛集市马庄冬小麦氮肥不同基追比试验						45.1378	90.2756	90.2756
888	北京市	2009年河北省辛集市马庄冬小麦氮肥不同基追比试验						44.7061	89.4122	89.4122
895	北京市	2009年河北省辛集市马庄冬小麦氮肥不同基追比试验						49.9294	99.8589	99.8589
899	北京市	2009年河北省辛集市马庄冬小麦氮肥不同基追比试验			26.5498			47.9167	95.8333	95.8333
904	北京市	2009年河北省辛集市马庄冬小麦氮肥不同基追比试验			25.7326			47.3894	94.7789	94.7789
909	北京市	2009年河北省辛集市马庄冬小麦氮肥不同基追比试验			24.9745			46.9106	93.8211	93.8211
916	北京市	2009年河北省辛集市马庄冬小麦氮肥不同基追比试验			19.9014			43.9394	87.8789	87.8789
920	北京市	2009年河北省辛集市马庄冬小麦氮肥不同基追比试验			11.5064			29.8283	79.5422	79.5422
925	北京市	2009年河北省辛集市马庄冬小麦氮肥不同基追比试验			21.8615			33.7812	90.0833	90.0833
931	北京市	2009年河北省辛集市马庄冬小麦氮肥不同基追比试验			26.9883			36.1533	96.4089	96.4089
936	北京市	2009年河北省辛集市马庄冬小麦氮肥不同基追比试验			33.6495			39.7829	106.088	106.088
937	北京市	2009年河北省辛集市马庄冬小麦氮肥不同基追比试验			29.6454			37.5187	100.05	100.05
943	北京市	2009年河北省辛集市马庄冬小麦氮肥不同基追比试验			34.8846			40.5375	108.1	108.1
948	北京市	2009年河北省辛集市马庄冬小麦氮肥不同基追比试验			30.6421			38.0579	101.488	101.488
956	北京市	2009年河北省辛集市马庄冬小麦氮肥不同基追比试验			37.4363			42.1908	112.509	112.509
958	北京市	2009年河北省辛集市马庄冬小麦氮肥不同基追比试验						35.3983	94.3956	94.3956
963	北京市	2009年河北省辛集市马庄冬小麦氮肥不同基追比试验						34.7158	92.5756	92.5756
968	北京市	2009年河北省辛集市马庄冬小麦氮肥不同基追比试验						37.6267	100.338	100.338
975	北京市	2009年河北省辛集市马庄冬小麦氮肥不同基追比试验						38.9562	103.883	103.883
	北京市	2009年河北省小麦氮肥运筹试验
		2009年河北省小麦氮肥运筹试验			7.35158			48.0244
		2009年河北省小麦氮肥运筹试验						44.0739
		2009年河北省小麦氮肥运筹试验			5.65444			47.1606
		2009年河北省小麦氮肥运筹试验			9.49271			36.8704
		2009年河北省小麦氮肥运筹试验						33.8704
		2009年河北省小麦氮肥运筹试验						33.9075
53	北京市	2008北京房山氮肥不同基追比对冬小麦养分需求与供应的影响							69.1667	83
58	北京市	2008北京房山氮肥不同基追比对冬小麦养分需求与供应的影响							70.5556	84.6667
64	北京市	2008北京房山氮肥不同基追比对冬小麦养分需求与供应的影响							67.7778	81.3333
68	北京市	2008北京房山氮肥不同基追比对冬小麦养分需求与供应的影响						27.3333	68.3333	82
73	北京市	2008北京房山氮肥不同基追比对冬小麦养分需求与供应的影响						27	67.5	81
78	北京市	2008北京房山氮肥不同基追比对冬小麦养分需求与供应的影响						30.6667	76.6667	92
82	北京市	2008北京房山氮肥不同基追比对冬小麦养分需求与供应的影响						30.8889	77.2222	92.6667
88	北京市	2008北京房山氮肥不同基追比对冬小麦养分需求与供应的影响			11.0714			31.1111	77.7778	93.3333
93	北京市	2008北京房山氮肥不同基追比对冬小麦养分需求与供应的影响						30	75	90
97	北京市	2008北京房山氮肥不同基追比对冬小麦养分需求与供应的影响						30.3333	75.8333	91
102	北京市	2008北京房山氮肥不同基追比对冬小麦养分需求与供应的影响						31	77.5	93
108	北京市	2008北京房山氮肥不同基追比对冬小麦养分需求与供应的影响			11.3879			31.2222	78.0556	93.6667
112	北京市	2008北京房山氮肥不同基追比对冬小麦养分需求与供应的影响						30.5556	76.3889	91.6667
117	北京市	2008北京房山氮肥不同基追比对冬小麦养分需求与供应的影响						31.3333	78.3333	94
122	北京市	2008北京房山氮肥不同基追比对冬小麦养分需求与供应的影响			15.3061			32.6667	81.6667	98
129	北京市	2008北京房山冬小麦养分吸收规律研究
135	北京市	2008北京房山冬小麦养分吸收规律研究
140	北京市	2008北京房山冬小麦养分吸收规律研究
144	北京市	2008北京房山冬小麦养分吸收规律研究			7.79516			27.5556	68.8889	82.6667
149	北京市	2008北京房山冬小麦养分吸收规律研究			10.6766			28.4444	71.1111	85.3333
155	北京市	2008北京房山冬小麦养分吸收规律研究			13.3833			29.3333	73.3333	88
156	年终总结	2007.10-2008.6房山冬小麦钾肥不同基追比						19.5991	48.9978
157	北京市						13.4179	22.6364	56.5911	33.9547
158	北京市						36.1121	30.6773	76.6933	46.016
159	北京市						14.5388	22.9333	57.3333	34.4
160	北京市							20.1573	50.3933
161	北京市						8.48299	22.0258	55.0644	33.0387
162	北京市						5.95724	21.4342	53.5856	32.1513
163	北京市						22.8739	26.1356	65.3389	39.2033
164	北京市							20.7151	51.7878
165	北京市						16.9876	24.9542	62.3856	37.4313
166	北京市						20.2556	25.9769	64.9422	38.9653
167	北京市						3.83552	21.5413	53.8533	32.312
1	河北省	白洋淀沿湖农田施氮量对冬小麦产量和土壤硝态氮累积的影响
2	马堡	N0						－
3		N1(135)						30.24
4		N2(180)						23.72
5		N3(225)			40.8844			23.73
6		习惯(275）						17.59
7	张六	N0						－
8		N1(90)						49.95
9		N2(135)			1.89071			32.14
10		N3(180)						21.43
11		习惯(288）						15.06
12	李鑫，	华北平原冬小麦-夏玉米轮作体系中肥料氮去向及氮素气态损失研究
13	河农822	0
14		75
15		150			39.5315
16		225
17		300
18	科农9204	0
19		75
20		150			44.1273
21		225
22		300
34	张 霞,罗延庆,张胜全,吴永成,王 敏,王志敏*	不同氮肥运筹对冬小麦产量、蛋白质及其组分的影响
35	石家庄8号	A						51.58
36		B						51.28
37		C						34.87
38		D						35.95
39		E						35.73
40		F						27.31
41	济南17	A						50.38
42		B						48.12
43		C						33.72
44		D						35.28
45		E						34.68
[truncated: 833 more rows]

## Sheet: FCR PFP in MLRY
No.	Data source	Treatments			FCR-N	FCR-P	FCR-K	PFP-N	PFP-P	PFP-K
1015	江苏省
1016	通州十总小麦测土配方施肥示范简报
1017	刁锡华	PK							75.3	50.2
1018		NPK（配方）			38.6808			38.9841	122.8	81.8667
1019		常规						31.4194	121.75	81.1667
1020	刁锡明	PK							53.75	35.8333
1021		NPK（配方）			51.2029			37.6581	110.15	73.4333
1022		常规						28.6842	109	72.6667
1023	喻凤生	PK							53	35.3333
1024		NPK（配方）			45.0777			33.8596	96.5	64.3333
1025		常规						29.845	96.25	64.1667
1041	林忠成	太湖地区土壤-作物系统氮素利用的综合研究
1042	2008	N0							39.5214	39.5214
1043		N1						74.4899	62.0749	62.0749
1044		N2						42.7787	71.2979	71.2979
1045		N3			52.346			33.1737	82.9342	82.9342
1046		N4						24.8059	82.6863	82.6863
1047		N5						19.9943	83.3094	83.3094
1048	2009	N00							25.0681	25.0681
1049		N11						67.8339	56.5282	56.5282
1050		N22						46.2231	77.0386	77.0386
1051		N33						32.3451	80.8627	80.8627
1052		N44						25.0775	83.5918	83.5918
1053		N55						20.4929	85.3871	85.3871
1054		N01						59.0295	49.1912	49.1912
1055		N02						39.9533	66.5889	66.5889
1056		N03						28.8767	72.1917	72.1917
1057		N04						23.4284	78.0946	78.0946
1058		N05						19.7685	82.3689	82.3689
1094	朱秀英 周马康 崔春梅 孙晓荣	小麦精确施氮对产量和氮肥利用率的影响
1095		N 0							61.3667	30.6833
1096		N 1			23.019			34.1643	79.7167	39.8583
1097		N 2						38.1364	93.2222	93.2222
1115	周正权 郭文善	氮肥运筹对扬麦10号产量品质及其氮肥利用率的影响
1116		基施氮量0							22.478	22.478
1117		0						71.0133	28.4053	28.4053
1118		0						44.7892	35.8313	35.8313
1119		0			43.4819			33.1428	39.7713	39.7713
1120		60						68.9767	27.5907	27.5907
1121		60						46.4567	37.1653	37.1653
1122		60						37.0711	44.4853	44.4853
1123		60			54.6321			30.9662	49.546	49.546
1124		120						40.6625	32.53	32.53
1125		120						38.5011	46.2013	46.2013
1126		120			59.9798			35.1042	56.1667	56.1667
1127		120						25.0587	50.1173	50.1173
1128		180						31.5283	37.834	37.834
1129		180			53.2915			30.0775	48.124	48.124
1130		180						21.105	42.21	42.21
1131		180						19.113	38.226	38.226
1132	葛鑫 戴其根	淮北地区不同类型小麦氮肥施用技术的研究
1133	陕农229	0							22.738	22.738
1134		65.6						72.561	31.7333	31.7333
1135		131.3						45.9025	40.18	40.18
1136		196.9						36.2966	47.6453	47.6453
1137		262.5			54.4304			28.5128	49.8973	49.8973
1138		328.1						21.0509	46.0453	46.0453
1139		393.8						13.6788	35.9113	35.9113
1140	济南17	0							24.4893	24.4893
1141		65.6						74.3735	32.526	32.526
1142		131.3						44.492	38.9453	38.9453
1143		196.9						34.8009	45.682	45.682
1144		262.5			50.0483			28.0149	49.026	49.026
1145		328.1						23.8007	52.06	52.06
1146		393.8						13.9667	36.6673	36.6673
1147	陕农229	基追比10:0						24.1257	42.22	42.22
1148		9:1						25.2956	44.2673	44.2673
1149		8:2						26.4766	46.334	46.334
1150		7:3						27.1242	47.4673	47.4673
1151		6:4						27.632	48.356	48.356
1152		5:5			54.4304			28.5128	49.8973	49.8973
1153		4:6						27.7528	48.5673	48.5673
1154		3:7						26.8869	47.052	47.052
1155	济南17	基追比10:0						25.4099	44.4673	44.4673
1156		9:1						26.091	45.6593	45.6593
1157		8:2						26.3451	46.104	46.104
1158		7:3						26.7535	46.8187	46.8187
1159		6:4						27.3528	47.8673	47.8673
1160		5:5			50.0483			28.0149	49.026	49.026
1161		4:6						27.5131	48.148	48.148
1162		3:7						26.8869	47.052	47.052
1163	追氮时期	5(基):5(拔)						28.0149	49.026	49.026
1164		5(基):2.5(拔):2.5(花)			47.7007			26.7573	46.8253	46.8253
1165		5(基):5(花)						24.5166	42.904	42.904
1181	谢学俭 沈其荣	苏南稻麦轮作农田系统土壤中磷氮的流失
1182		P0						17.5
1183		P20						22.1	165.75
1184		P40				21.1712		22.2	83.25
1185		P80				21.1712		22.2	41.625
1186		P160				21.1712		22.2	20.8125
1187	杨勇 郭文善	晚播小麦高产优质栽培机理与技术研究
1188	播期10.30密度180	3:3.5:3.5						53.0617	88.4361	88.4361
1189	180	5:2.5:2.5						51.1767	85.2944	85.2944
1190	180	7:1.5:1.5						50.0508	83.4181	83.4181
1191	360	3:3.5:3.5						50.3725	83.9542	83.9542
1192	360	5;2.5:2.5						51.7425	86.2375	86.2375
1193	360	7:1.5:1.5						50.3908	83.9847	83.9847
1194	播期11.19密度180	3:3.5:3.5						44.5025	74.1708	74.1708
1195	180	5:2.5:2.5						45.08	75.1333	75.1333
1196	180	7:1.5:1.5						43.1733	71.9556	71.9556
1197	360	3:3.5:3.5						51.7292	86.2153	86.2153
1198	360	5;2.5:2.5						50.5633	84.2722	84.2722
1199	360	7:1.5:1.5						47.0317	78.3861	78.3861
1200		膜侧沟播						44.2794	73.7991	73.7991
1201		覆膜穴播						49.6994	82.8324	82.8324
1202		露地高密						51.7294	86.2157	86.2157
1203		露地低密						44.5028	74.1713	74.1713
1204	王小军 张洪程	不同土壤肥力配方施肥对淮南小麦产量、品质及肥料吸收利用率的影响
1205	高肥力田扬麦11	N0P0K0
1206		N0P2K2							90.7225	60.4817
1207		N1P2K2						66.3877	107.88	71.92
1208		N2P0K2						37.9677		82.2633
1209		N2P1K2				1.8142		38.6692	251.35	83.7833
1210		N2P2K2			31.3346	6.60561	7.03514	40.6531	132.123	88.0817
1211		N2P3K2						36.0838	78.1817	78.1817
1212		N2P2K0						37.7931	122.828
1213		N2P2K1					4.28591	39.4854	85.5517	171.103
1214		N2P2K3						36.6231	79.35	52.9
1215		N3P2K2						23.859	116.312	77.5417
1216		N1P1K2						63.3354	205.84	68.6133
1217		N1P2K1						66.7877	108.53	144.707
1218		N2P1K1						37.2331	242.015	161.343
1219		N1.5P2K2						45.2564	110.312	73.5417
1220		N2.5P2K2						29.8037	121.078	80.7183
1221	高肥力田扬麦15	N0P0K0
1222		N0P2K2							70.835	47.2233
1223		N1P2K2						76.1831	123.797	82.5317
1224		N2P0K2						38.5785		83.5867
1225		N2P1K2				1.85519		39.3077	255.5	85.1667
1226		N2P2K2			47.7772	7.56414	5.63624	41.7354	135.64	90.4267
1227		N2P3K2				0.83246		38.9023	84.2883	84.2883
1228		N2P2K0						39.3831	127.995
1229		N2P2K1					3.80655	40.9415	88.7067	177.413
1230		N2P2K3						37.3908	81.0133	54.0089
1231		N3P2K2						26.5677	129.518	86.345
1232		N1P1K2						60.7215	197.345	65.7817
1233		N1P2K1						69.3631	112.715	150.287
1234		N2P1K1						39.8515	259.035	172.69
1235		N1.5P2K2						51.4585	125.43	83.62
1236		N2.5P2K2						32.4062	131.65	87.7667
1237	中肥力田扬麦11	N0P0K0
1238		N0P2K2							53.6225	35.7483
1239		N1P2K2						61.3708	99.7275	66.485
1240		N2P0K2						34.6369		75.0467
1241		N2P1K2				4.45798		36.2531	235.645	78.5483
1242		N2P2K2			58.0484	11.9308	11.4947	39.3292	127.82	85.2133
1243		N2P3K2				1.92329		35.3162	76.5183	76.5183
1244		N2P2K0						34.8085	113.127
1245		N2P2K1					8.17387	37.9069	82.1317	164.263
1246		N2P2K3						32.9746	71.445	47.63
1247		N3P2K2						23.4964	114.545	76.3633
1248		N1P1K2						52.5908	170.92	56.9733
1249		N1P2K1						56.2954	91.48	121.973
1250		N2P1K1						37.0454	240.795	160.53
1251		N1.5P2K2						42.0769	102.562	68.375
1252		N2.5P2K2						31.6923	128.75	85.8333
1253	中肥力田扬麦15	N0P0K0
1254		N0P2K2							60.7025	40.4683
1255		N1P2K2						61.4846	99.9125	66.6083
1256		N2P0K2						34.2123		74.1267
1257		N2P1K2				1.08971		34.5892	224.83	74.9433
1258		N2P2K2			47.9284	4.61934	3.75509	35.8692	116.575	77.7167
1259		N2P3K2				1.33109		34.6738	75.1267	75.1267
1260		N2P2K0						34.5223	112.198
1261		N2P2K1					2.00878	35.23	76.3317	152.663
1262		N2P2K3					1.11708	34.9123	75.6433	50.4289
1263		N3P2K2						25.0415	122.078	81.385
1264		N1P1K2						46.1569	150.01	50.0033
1265		N1P2K1						54.5262	88.605	118.14
1266		N2P1K1						35.5162	230.855	153.903
1267		N1.5P2K2						42.7231	104.138	69.425
1268		N2.5P2K2						30.3723	123.388	82.2583
1269	低肥力扬麦11	N0P0K0
1270		N0P2K2							47.995	31.9967
1271		N1P2K2						47.6154	77.375	51.5833
1272		N2P0K2						30.2323		65.5033
1273		N2P1K2				2.1462		30.8954	200.82	66.94
1274		N2P2K2			55.6894	9.28773		33.3277	108.315	72.21
1275		N2P3K2				10.5044		33.7808	73.1917	73.1917
1276		N2P2K0						33.0938	107.555
1277		N2P2K1					0.338213	33.2062	71.9467	143.89
1278		N2P2K3					1.91062	33.7385	73.1	48.73
1279		N3P2K2						23.2549	113.368	75.5783
1280		N1P1K2						49.2908	160.195	53.3983
1281		N1P2K1						54.9323	89.265	119.02
1282		N2P1K1						31.2985	203.44	135.627
1283		N1.5P2K2						40.7774	99.395	66.2633
1284		N2.5P2K2						27.5643	111.98	74.6533
1285	低肥力田扬麦15	N0P0K0
1286		N0P2K2							45.7325	30.4883
1287		N1P2K2						47.9215	77.8725	51.915
1288		N2P0K2						29.3285		63.545
1289		N2P1K2				10.2007		32.66	212.29	70.7633
1290		N2P2K2			58.5522	13.6128	7.93021	33.95	110.338	73.5583
1291		N2P3K2				15.3843		34.6608	75.0983	75.0983
1292		N2P2K0						31.2577	101.588
1293		N2P2K1					6.61841	33.4731	72.525	145.05
1294		N2P2K3					9.09803	34.3862	74.5033	49.6689
1295		N3P2K2						25.3421	123.543	82.3617
1296		N1P1K2						47.5631	154.58	51.5267
1297		N1P2K1						51.2692	83.3125	111.083
1298		N2P1K1						36.58	237.77	158.513
1299		N1.5P2K2						37.521	91.4575	60.9717
1300		N2.5P2K2						29.5428	120.017	80.0117
1301	朱秀英 周马康 崔春梅 孙晓荣	小麦精确施氮对产量和氮肥利用率的影响
1302									61.3667	30.6833
1303					23.019			34.1643	79.7167	39.8583
1304								38.1364	93.2222	93.2222
1420	黄严帅 张洪程	氮肥用量和运筹对不同类型专用小麦产量形成及氮素吸收利用的影响
1421	高邮地点 扬麦11	2001-2002							39.6833	26.4556
1422								89.2533	55.7833	37.1889
1423								49.2133	61.5167	41.0111
1424								34.2222	64.1667	42.7778
1425					41.6135			27.1867	67.9667	45.3111
1426								20.7573	64.8667	43.2444
1427								16.7333	62.75	41.8333
1428	扬州地点	2001-2002							23.66	11.83
1429								90.1067	33.79	16.895
1430								49.3467	37.01	18.505
1431								36.8267	41.43	20.715
1432					45.5967			28.9933	43.49	21.745
1433								21.312	39.96	19.98
1434								16.88	37.98	18.99
1435	高邮 宁麦9号	2001-2002							38.7667	25.8444
1436								83.9467	52.4667	34.9778
1437								45.9467	57.4333	38.2889
1438								34.2489	64.2167	42.8111
1439					43.6394			27.5133	68.7833	45.8556
1440								21.616	67.55	45.0333
1441								16.7111	62.6667	41.7778
1442	扬州地点	2001-2002							23.78	11.89
1443								81.2533	30.47	15.235
1444								50.24	37.68	18.84
1445								37.4311	42.11	21.055
1446					47.0379			29.9333	44.9	22.45
1447								22.1547	41.54	20.77
1448								18.1556	40.85	20.425
1449	高邮 扬麦11	基追比10:0						24.1133	36.17	18.085
1450		9:1						25.2133	63.0333	42.0222
1451		8:2						26.16	65.4	43.6
1452		7:3						27.02	67.55	45.0333
1453		6:4			43.1607			27.9267	69.8167	46.5444
1454		5:5						27.1867	67.9667	45.3111
1455		4:6						26.4067	66.0167	44.0111
1456		3:7						25.6333	64.0833	42.7222
1457	扬州地点	基追比10:0						26.8133	40.22	20.11
1458		9:1						27.6667	41.5	20.75
1459		8:2						28.4867	42.73	21.365
1460		7:3						28.8333	43.25	21.625
1461		6:4			47.5853			30.0933	45.14	22.57
1462		5:5						28.9933	43.49	21.745
1463		4:6						27.56	41.34	20.67
1464		3:7						25.9333	38.9	19.45
1465	高邮 宁麦9号	基追比10:0						25.4867	38.23	19.115
1466		9:1						26.2333	65.5833	43.7222
1467		8:2						27.08	67.7	45.1333
1468		7:3						27.2867	68.2167	45.4778
1469		6:4			44.9598			28.1733	70.4333	46.9556
1470		5:5						27.5133	68.7833	45.8556
1471		4:6						26.4267	66.0667	44.0444
1472		3:7						26.0133	65.0333	43.3556
1473	扬州地点	基追比10:0						29.3467	44.02	22.01
1474		9:1						27.7733	41.66	20.83
1475		8:2						28.14	42.21	21.105
1476		7:3						28.9333	43.4	21.7
1477		6:4			49.3504			31.3	46.95	23.475
1478		5:5						29.9333	44.9	22.45
1479		4:6						27.9733	41.96	20.98
1480		3:7						27.48	41.22	20.61
1898	湖南省 祁阳
1899	唐旭 马义兵	小麦-玉米轮作土壤磷素长期演变规律研究
1900		祁阳
1901		1991-2005
1902									70.4
1903
1904									85
1905									31.9
1906									91.1
157	北京市	2007-08年湖北省潜江市小麦氮同步研究机制							27.5142	31.4448
163	北京市	2007-08年湖北省潜江市小麦氮同步研究机制							27.305	31.2057
169	北京市	2007-08年湖北省潜江市小麦氮同步研究机制							32.5167	37.1619
175	北京市	2007-08年湖北省潜江市小麦氮同步研究机制			17.8429			18.8982	35.4342	40.4962
182	北京市	2007-08年湖北省潜江市小麦氮同步研究机制			17.6007			18.8427	35.33	40.3771
188	北京市	2007-08年湖北省潜江市小麦氮同步研究机制			17.7462			18.876	35.3925	40.4486
194	北京市	2007-08年湖北省潜江市小麦氮同步研究机制			17.8429			23.6228	35.4342	40.4962
200	北京市	2007-08年湖北省潜江市小麦氮同步研究机制			19.2688			24.04	36.06	41.2114
207	北京市	2007-08年湖北省潜江市小麦氮同步研究机制			20.6442			24.4567	36.685	41.9257
213	北京市	2007-08年湖北省潜江市小麦氮同步研究机制			17.8429			26.9975	35.4342	40.4962
219	北京市	2007-08年湖北省潜江市小麦氮同步研究机制			17.8429			26.9975	35.4342	40.4962
225	北京市	2007-08年湖北省潜江市小麦氮同步研究机制			18.7997			27.3156	35.8517	40.9733
231	北京市	2007-08年湖北省潜江市小麦氮同步研究机制			17.8429			31.497	35.4342	40.4962
238	北京市	2007-08年湖北省潜江市小麦氮同步研究机制			23.6799			33.9059	38.1442	43.5933
244	北京市	2007-08年湖北省潜江市小麦氮同步研究机制			28.7425			36.3148	40.8542	46.6905
250	北京市	2007-08年湖北省潜江市小麦氮同步研究机制			14.8387			26.0451	34.1842	39.0676
256	北京市	2007-08年湖北省潜江市小麦氮同步研究机制			22.837			28.7448	37.7275	43.1171
263	北京市	2007-08年湖北省潜江市小麦氮同步研究机制			23.2608			28.9035	37.9358	43.3552
269	北京市	2007-08年湖北省潜江市小麦氮同步研究机制			14.8387			26.0451	34.1842	39.0676
275	北京市	2007-08年湖北省潜江市小麦氮同步研究机制			28.3758			30.9676	40.645	46.4514
281	北京市	2007-08年湖北省潜江市小麦氮同步研究机制			22.1908			28.506	37.4142	42.759
392	北京市	2009年湖北省小麦氮素用量研究							17.1556	12.8667
400	北京市	2009年湖北省小麦氮素用量研究							22.6889	17.0167
406	北京市	2009年湖北省小麦氮素用量研究							16.6556	12.4917
412	北京市	2009年湖北省小麦氮素用量研究							17.1444	12.8583
414	北京市	2009年湖北省小麦氮素用量研究						44.3333	29.5556	22.1667
421	北京市	2009年湖北省小麦氮素用量研究						48.45	32.3	24.225
427	北京市	2009年湖北省小麦氮素用量研究						44.15	29.4333	22.075
433	北京市	2009年湖北省小麦氮素用量研究						45.6667	30.4444	22.8333
440	北京市	2009年湖北省小麦氮素用量研究			45.7255			25.4417	33.9222	25.4417
448	北京市	2009年湖北省小麦氮素用量研究			44.4891			24.875	33.1667	24.875
454	北京市	2009年湖北省小麦氮素用量研究			34.5318			21.0917	28.1222	21.0917
460	北京市	2009年湖北省小麦氮素用量研究			46.1313			25.6333	34.1778	25.6333
462	北京市	2009年湖北省小麦氮素用量研究			38.0329			22.2833	29.7111	22.2833
469	北京市	2009年湖北省小麦氮素用量研究			47.7946			26.45	35.2667	26.45
475	北京市	2009年湖北省小麦氮素用量研究			35.6755			21.4667	28.6222	21.4667
481	北京市	2009年湖北省小麦氮素用量研究			40.1589			23.075	30.7667	23.075
488	北京市	2009年湖北省小麦氮素用量研究			44.7667			25	33.3333	25
496	北京市	2009年湖北省小麦氮素用量研究			43.7351			24.5417	32.7222	24.5417
502	北京市	2009年湖北省小麦氮素用量研究			41.88			23.7583	31.6778	23.7583
508	北京市	2009年湖北省小麦氮素用量研究			35.4499			21.3917	28.5222	21.3917
510	北京市	2009年湖北省小麦氮素用量研究			32.0345			13.5444	27.0889	20.3167
517	北京市	2009年湖北省小麦氮素用量研究			46.2013			17.1111	34.2222	25.6667
523	北京市	2009年湖北省小麦氮素用量研究			27.9565			12.7778	25.5556	19.1667
529	北京市	2009年湖北省小麦氮素用量研究			39.8766			15.3111	30.6222	22.9667
536	北京市	2009年湖北省小麦氮素用量研究			39.1927			15.1389	30.2778	22.7083
544	北京市	2009年湖北省小麦氮素用量研究			23.0376			11.9611	23.9222	17.9417
550	北京市	2009年湖北省小麦氮素用量研究			30.2316			13.1944	26.3889	19.7917
556	北京市	2009年湖北省小麦氮素用量研究			28.2062			12.8222	25.6444	19.2333
558	北京市	2009年湖北省小麦氮素用量研究			43.6395			16.3333	32.6667	24.5
565	北京市	2009年湖北省小麦氮素用量研究			27.0687			12.6222	25.2444	18.9333
571	北京市	2009年湖北省小麦氮素用量研究						9.97778	19.9556	14.9667
577	北京市	2009年湖北省小麦氮素用量研究			32.697			13.6778	27.3556	20.5167
584	北京市	2009年湖北省小麦氮素用量研究						7.6625	20.4333	15.325
592	北京市	2009年湖北省小麦氮素用量研究						6.42083	17.1222	12.8417
598	北京市	2009年湖北省小麦氮素用量研究						7.25	19.3333	14.5
604	北京市	2009年湖北省小麦氮素用量研究						7.31667	19.5111	14.6333
606	北京市	2009年湖北省小麦氮素用量研究						7.64667	25.4889	19.1167
613	北京市	2009年湖北省小麦氮素用量研究						6.17667	20.5889	15.4417
619	北京市	2009年湖北省小麦氮素用量研究						5.55333	18.5111	13.8833
625	北京市	2009年湖北省小麦氮素用量研究						6.08667	20.2889	15.2167
647	北京市	2008-2009湖北省冬小麦SPAD阈值确定与应用试验							18.4444	13.8333
653	北京市	2008-2009湖北省冬小麦SPAD阈值确定与应用试验							15.6	11.7
661	北京市	2008-2009湖北省冬小麦SPAD阈值确定与应用试验							19.0667	14.3
667	北京市	2008-2009湖北省冬小麦SPAD阈值确定与应用试验							17.5556	13.1667
669	北京市	2008-2009湖北省冬小麦SPAD阈值确定与应用试验						8.45128	18.3111	13.7333
675	北京市	2008-2009湖北省冬小麦SPAD阈值确定与应用试验			13.1148			9.38462	20.3333	15.25
682	北京市	2008-2009湖北省冬小麦SPAD阈值确定与应用试验			29.3019			11.5333	24.9889	18.7417
688	北京市	2008-2009湖北省冬小麦SPAD阈值确定与应用试验			12.1547			9.28205	20.1111	15.0833
695	北京市	2008-2009湖北省冬小麦SPAD阈值确定与应用试验			44.0338			21.8538	31.5667	23.675
701	北京市	2008-2009湖北省冬小麦SPAD阈值确定与应用试验			39.3824			20.1769	29.1444	21.8583
709	北京市	2008-2009湖北省冬小麦SPAD阈值确定与应用试验			38.3721			19.8462	28.6667	21.5
715	北京市	2008-2009湖北省冬小麦SPAD阈值确定与应用试验			36.6534			19.3077	27.8889	20.9167
717	北京市	2008-2009湖北省冬小麦SPAD阈值确定与应用试验			39.9773			20.3769	29.4333	22.075
723	北京市	2008-2009湖北省冬小麦SPAD阈值确定与应用试验			36.8797			19.3769	27.9889	20.9917
730	北京市	2008-2009湖北省冬小麦SPAD阈值确定与应用试验			42.8058			21.3846	30.8889	23.1667
736	北京市	2008-2009湖北省冬小麦SPAD阈值确定与应用试验			39.3361			20.1615	29.1222	21.8417
743	北京市	2008-2009湖北省冬小麦SPAD阈值确定与应用试验			32.6271			18.1538	26.2222	19.6667
749	北京市	2008-2009湖北省冬小麦SPAD阈值确定与应用试验			42.7646			21.3692	30.8667	23.15
757	北京市	2008-2009湖北省冬小麦SPAD阈值确定与应用试验			49.1525			24.0538	34.7444	26.0583
763	北京市	2008-2009湖北省冬小麦SPAD阈值确定与应用试验			41.2417			20.8154	30.0667	22.55
765	北京市	2009-10年湖北省小麦氮素基施条件的研究							12.5556	9.41667
768	北京市	2009-10年湖北省小麦氮素基施条件的研究							14.7333	11.05
771	北京市	2009-10年湖北省小麦氮素基施条件的研究							14.0333	10.525
775	北京市	2009-10年湖北省小麦氮素基施条件的研究						45	30	22.5
778	北京市	2009-10年湖北省小麦氮素基施条件的研究						42.5333	28.3556	21.2667
782	北京市	2009-10年湖北省小麦氮素基施条件的研究						46.75	31.1667	23.375
783	北京市	2009-10年湖北省小麦氮素基施条件的研究						35.0222	35.0222	26.2667
786	北京市	2009-10年湖北省小麦氮素基施条件的研究			64.0979			38.3667	38.3667	28.775
789	北京市	2009-10年湖北省小麦氮素基施条件的研究						33.8111	33.8111	25.3583
794	北京市	2009-10年湖北省小麦氮素基施条件的研究			55.2939			30.8111	30.8111	23.1083
797	北京市	2009-10年湖北省小麦氮素基施条件的研究						33.8111	33.8111	25.3583
800	北京市	2009-10年湖北省小麦氮素基施条件的研究			54.6728			30.3889	30.3889	22.7917
801	北京市	2009-10年湖北省小麦氮素基施条件的研究			62.9498			24.7852	37.1778	27.8833
804	北京市	2009-10年湖北省小麦氮素基施条件的研究			67.0818			27.8963	41.8444	31.3833
807	北京市	2009-10年湖北省小麦氮素基施条件的研究			65.5447			26.6519	39.9778	29.9833
812	北京市	2009-10年湖北省小麦氮素基施条件的研究			59.8152			25.7083	34.2778	25.7083
813	北京市	2009-10年湖北省小麦氮素基施条件的研究			58.5523			24.925	33.2333	24.925
816	北京市	2009-10年湖北省小麦氮素基施条件的研究			61.368			26.7417	35.6556	26.7417
819	北京市	2009-10年湖北省小麦氮素基施条件的研究			63.9622			19.1111	38.2222	28.6667
822	北京市	2009-10年湖北省小麦氮素基施条件的研究			68.1229			21.6056	43.2111	32.4083
826	北京市	2009-10年湖北省小麦氮素基施条件的研究			65.128			19.75	39.5	29.625
828	北京市	2009-10年湖北省小麦氮素基施条件的研究			64.3252			19.3056	38.6111	28.9583
831	北京市	2009-10年湖北省小麦氮素基施条件的研究			61.7966			18.0278	36.0556	27.0417
834	北京市	2009-10年湖北省小麦氮素基施条件的研究			67.8501			21.4222	42.8444	32.1333
977	北京市	2009-10年湖北省小麦SPAD阈值应用研究							17.8111	13.3583
980	北京市	2009-10年湖北省小麦SPAD阈值应用研究							20.0889	15.0667
983	北京市	2009-10年湖北省小麦SPAD阈值应用研究							19.1333	14.35
988	北京市	2009-10年湖北省小麦SPAD阈值应用研究						24.6556	49.3111	36.9833
991	北京市	2009-10年湖北省小麦SPAD阈值应用研究						24.0111	48.0222	36.0167
994	北京市	2009-10年湖北省小麦SPAD阈值应用研究						22.75	45.5	34.125
995	北京市	2009-10年湖北省小麦SPAD阈值应用研究						58.65	39.1	29.325
999	北京市	2009-10年湖北省小麦SPAD阈值应用研究						54.7167	36.4778	27.3583
1002	北京市	2009-10年湖北省小麦SPAD阈值应用研究						61.6667	41.1111	30.8333
1006	北京市	2009-10年湖北省小麦SPAD阈值应用研究						43.6	38.7556	29.0667
1009	北京市	2009-10年湖北省小麦SPAD阈值应用研究						43.5875	38.7444	29.0583
1012	北京市	2009-10年湖北省小麦SPAD阈值应用研究						41.5875	36.9667	27.725
1014	北京市	2009-10年湖北省小麦SPAD阈值应用研究						47.3	42.0444	31.5333
1017	北京市	2009-10年湖北省小麦SPAD阈值应用研究						53.75	47.7778	35.8333
1021	北京市	2009-10年湖北省小麦SPAD阈值应用研究						52.625	46.7778	35.0833
1024	北京市	2009-10年湖北省小麦SPAD阈值应用研究			57.5645			40.32	44.8	33.6
1027	北京市	2009-10年湖北省小麦SPAD阈值应用研究			60.7389			43.58	48.4222	36.3167
1030	北京市	2009-10年湖北省小麦SPAD阈值应用研究			60.3384			43.14	47.9333	35.95
1033	北京市	2009-10年湖北省小麦SPAD阈值应用研究			53.3533			30.5667	40.7556	30.5667
1036	北京市	2009-10年湖北省小麦SPAD阈值应用研究			58.156			34.075	45.4333	34.075
1039	北京市	2009-10年湖北省小麦SPAD阈值应用研究			56.5846			32.8417	43.7889	32.8417
1042	北京市	2009-10年湖北省小麦SPAD阈值应用研究			57.7427			40.49	44.9889	33.7417
1043	北京市	2009-10年湖北省小麦SPAD阈值应用研究			55.6851			38.61	42.9	32.175
1046	北京市	2009-10年湖北省小麦SPAD阈值应用研究			57.1929			39.97	44.4111	33.3083
1051	北京市	2009-10年湖北省小麦SPAD阈值应用研究			59.4358			42.18	46.8667	35.15
1054	北京市	2009-10年湖北省小麦SPAD阈值应用研究			57.4484			40.21	44.6778	33.5083
1057	北京市	2009-10年湖北省小麦SPAD阈值应用研究			59.6081			42.36	47.0667	35.3
691	湖北省
692	熊桂云，刘冬碧，巴瑞先，杨利，张富林，张继铭，余延丰	丹江口库区小麦和油菜氮合理用量研究
693		N0
694		N75.0						57.04
695		N150.0						34.37
696		N225.0			46.2505			23.7
697		N300.0						17.82
江苏省
1026	晏娟1, 2,尹斌2,张绍林2,沈其荣1*,朱兆良2	太湖地区稻麦轮作系统中氮肥效应的研究
1027		N0
1028		N100						40
1029		N150						30.1
1030		N200						23.4
1031		N250			56.5762			19.2
1032		N300						16.4
1033		N350						12.4
1034		N0
1035		N100						36.8
1036		N150						28.2
1037		N200						22.1
1038		N250			54.2017			19
1039		N300						16
1040		N350						13.6
1059	石祖梁,李丹丹,荆 奇,姜 东,曹卫星,戴廷波	氮肥运筹对稻茬冬小麦土壤无机氮时空分布及氮肥利用的影响
1060	宁麦9号	N0
1061		N1
1062		N2
1063		N3			50.0844
1064		N4
1065	豫麦34	N0
1066		N1
1067		N2
1068		N3			56.4215
1069		N4
1070	张均华 刘建立,张佳宝 赵夫涛 程亚南 王伟鹏	施氮量对稻麦干物质转运与氮肥利用的影响
1071	2007–2008年麦季	N0
1072		N1
1073		N2
1074		N3			51.1847
1075	2008–2009年麦季	N0
1076		N1
1077		N2
1078		N3			44.8737
1079	谭和芳, 谢金学, 汪吉东, 薛冬娥, 张永春, 常志州	氮磷钾不同配比对小麦产量及肥料利用率的影响
1080		N0P0K0
1081		N0P2K2
1082		N1P2K2
1083		N2P0K2
1084		N2P1K2				14.6602
1085		N2P2K2			53.7153	15.0411	19.2442
1086		N2P3K2				8.59626
1087		N2P2K0
1088		N2P2K1					14.1683
1089		N2P2K3					11.1785
1090		N3P2K2
1091		N1P1K2
1092		N1P2K1
1093		N2P1K1
1098	张宪 曹卫星	不同氮肥运筹下专用小麦氮素利用特征及诊断指标的研究
1099	淮麦18	CK
1100		HL
1101		HM
1102		HH
1103		HB			27.2585
1104	徐州26	CK
1105		XL
1106		XM
1107		XH
1108		XB			31.7436
1166	李荣刚 戴其根 皮家欢	江苏太湖稻麦两熟地区生态、经济施氮量的初步研究
1167		0
1168		180
1169		225
1170		270			41.6368
1171		315
1172	张影 郭文善	弱筋小麦宁麦9号籽粒品质的形成特性及调控研究
1173	密度150万/ha	施氮量180
1174
1175		240
1176
1177	密度240	施氮量180
1178
1179		240
1180
1305	姜宗庆,封超年*,黄联联,郭文善,朱新开,彭永欣	施磷量对小麦物质生产及吸磷特性的影响
1306		扬麦12号
1307						8.60641
1308						15.6977
1309						24.2596
1310						22.613
1311						19.513
1312		扬麦9号
1313						7.68621
1314						17.6166
1315						24.676
1316						23.3196
1317						21.6819
1318	朱新开 郭文善 周正权	氮肥对中筋小麦扬麦10号氮素吸收、产量和品质的调节效应
1319	基施氮量0	追施氮量0
1320	0	60
1321	0	120
1322	0	180			43.4809
1323	60	0
1324	60	60
1325	60	120
1326	60	180			54.6313
1327	120	0
1328	120	60
1329	120	120			59.9792
1330	120	180
1331	180	0
1332	180	60
1333	180	120
1334	180	180
1335	李伟海 张洪程	不同土壤肥力施肥配方及水平对小麦产量、品质和肥料利用率的影响
1336	淮19 高肥田
1337					41.2569
1338
1339
1340
1341
1342	淮19 中肥田
1343
1344					41.8949
1345
1346
1347
1348	淮19 低肥田
1349
1350					44.1322
1351
1352
1353
1354	烟19 高肥田
1355
1356					40.162
1357
1358
1359
1360	烟19 中肥田
1361
1362
1363					41.878
1364
1365
1366	烟19 低肥田
1367
1368
1369					44.4565
1370
1371
1372	淮19 高肥力
1373						5.05504
1374						8.7956
1375						4.85966
1376	淮19 中肥田
1377						6.43642
1378						11.0404
1379						7.76387
1380	淮19 低肥田
1381						7.74367
1382						11.9743
1383						13.3217
1384	烟19 高肥田
1385						6.42806
1386						11.0063
1387						5.92025
1388	烟19 中肥田
1389						7.2644
1390						11.3507
1391						7.54887
1392	烟19 低肥田
1393						7.55442
1394						10.6142
1395						11.3514
1396	淮19 高肥力
1397							4.47435
1398							9.00425
1399							4.88912
1400	淮19 中肥田
1401							5.23924
1402							11.4773
1403							8.7143
1404	淮19 低肥田
1405							6.08044
1406							10.7956
1407							11.2328
1408	烟19 高肥田
1409							4.80755
1410							10.3118
1411							6.30685
1412	烟19 中肥田
1413							5.60918
1414							11.8142
1415							8.57108
1416	烟19 低肥田
1417							7.15974
1418							9.70806
1419							12.1363
安徽省
1592	杜世州	氮素运筹对淮北地区超高产小麦养分吸收利用的影响
1593	烟农19	10∶0
1594		9∶1
1595		8∶2
1596		7∶3
1597		6∶4
1598		5∶5			52.2232
1599		4∶6
1600		无肥区NoN
1601	皖麦50	10∶0
1602		9∶1
1603		8∶2
1604		7∶3
1605		6∶4			52.4498
1606		5∶5
1607		4∶6			52.6444
1608		无肥区NoN
1609	武际,郭熙盛,王允青,张平治	氮肥基追比例对烟农19小麦氮素吸收利用及产量和品质的影响
1610		N0						-
1611		N10/0			39.0716			30.77
1612		N7/3						30.48
1613		N5/3/2						30.3
1614		N3/3/4						28.04
1615	刘 枫,王允青,刘 英	淮北砂姜黑土地区小麦施钾效应研究
1616		K0
1617		K1					11.0564
1618		K2					12.0442
1619		K3					11.9035
1620		K4					10.6279
1638	Xiao Qin Dai, Hong Yan Zhang	Nutr Cycl Agroecosyst,2009. DOI 10.1007/s10705-009-9293-4
1639					24.2424	7.57576	3.0303
1640
1641
1642
1643
419	王小燕,沈永龙,高春宝,刘章勇,方正武	氮肥后移对江汉平原小麦籽粒产量及氮肥偏生产力的影响
420		T1
421		T2
422		T3
423		T4
424		T5
425	朱新开,郭凯泉,李春燕,封超年,彭永欣,郭文善	氮肥运筹比例对稻田套播强筋小麦产量及花后旗叶衰老的影响
426		CK
427		Ⅰ
428		Ⅱ
429		Ⅲ
430		Ⅳ			65.0026
431		Ⅴ
443	夏晓亮，石祖梁，荆奇，戴廷波，姜东，曹卫星	氮肥运筹对稻茬小麦土壤硝态氮含量时空分布和氮素利用的影响*
444	宁麦9号	T1
445		T2
446		T3
447		T4
448		T5			73.4451
449	豫麦34	T1
450		T2
451		T3
452		T4
453		T5			71.3981
				Min	12.1547	0.83246	0.338213	5.55333	12.5556	9.41667
				Max	73.4451	24.676	19.2442	90.1067	259.035	177.413
				Aver.	43.7337	10.697	7.86986	32.875	62.9427	48.0259
				0.025	16.1507	1.15609	1.09761	9.29744	18.0611	12.9567
				0.975	67.4852	24.0011	14.2952	69.3051	209.065	148.716
				Median	44.6279	9.04166	8.05204	30.0775	46.2013	40.4962
				SD	14.611	6.64453	3.99292	14.1775	44.7724	31.7101
				0.25	34.0731	6.43433	4.86873	24.1195	35.2667	23.675
				0.75	54.828	14.7554	11.0869	39.6685	79.35	66.5889

## Sheet: FCR PFP in NW
No.	Data source	Treatments		FCR-N	FCR-P	FCR-K	PFP-N	PFP-P	PFP-K
1675	宁夏
1681	张爱平,刘汝亮,李友宏,杨世琦,杨淑静,杨正礼	施用磷肥对春小麦产量与吸氮特性及土体中硝态氮累积的影响
1682		P0					23.2667		62.0444
1683		P60			10.066		25.8708	103.483	68.9889
1684		P120			10.1529		25.8958	51.7917	69.0556
1685		P180			6.97984		25.0125	33.35	66.7
1700	甘肃省	春小麦
1712	沈新磊,黄思光,王 俊,凌 莉,李世清,李凤民	半干旱农田生态系统地膜覆盖模式和施氮对小麦产量和氮效率的效应
1713	1999底墒L	M0						16.0167
1714	春小麦			24.7455			34.0533	21.2833
1715		M30						17.2308
1716				17.0065			33.2187	20.7617
1717		M60						18.9342
1718				6.7359			32.4827	20.3017
1719		Mw						18.97
1720				17.2248			36.668	22.9175
1721	底墒H	M0						18.2842
1722				9.49552			32.324	20.2025
1723		M30						18.5092
1724				29.2305			41.8467	26.1542
1725		M60						23.8175
1726				13.5298			44.0707	27.5442
1727		Mw						21.8825
1728				15.9201			41.6413	26.0258
1729	2000底墒L	M0						9.16867
1730				40.0058			24.4521	15.2826
1731		M30						8.97333
1732				42.9102			25.1487	15.7179
1733		M60						9.24167
1734				7.8023			16.038	10.0237
1735		Mw						10.724
1736							16.0201	10.0126
1737	底墒H	M0						12.3538
1738							18.3431	11.4644
1739		M30						11.917
1740				18.9007			23.5109	14.6943
1741		M60						12.1788
1742				17.497			23.6185	14.7616
1743		Mw						12.0669
1744				32.4777			28.5936	17.871
1745	覆膜	M0						15.525
1746				12.1226			9.42222	17.6667
1747		M75						23.1333
1748				20.6177			15.5422	29.1417
1749		M150						24.2083
1750				5.92617			13.7244	25.7333
1751		Mw						25.6583
1752				1.02861			13.8267	25.925
1753	李文学 张福锁	小麦/玉米/蚕豆间作系统中氮、磷吸收利用特点及其环境效应
1754	不施磷P0	N0
1755		N100					37.6
1756		N200					24.01
1757		N300					11.8067
1758		N400					8.6925
1759		N0
1760		N100					46.56
1761		N200					24.03
1762		N300					15.86
1763		N400					11.0275
1764	施磷P75	N0						63.8933
1765		N100					41.59	55.4533
1766		N200					21.28	56.7467
1767		N300					15.0133	60.0533
1768		N400					13.045	69.5733
1769		N0						74.2533
1770		N100					62.68	83.5733
1771		N200					23.69	63.1733
1772		N300					17.9133	71.6533
1773		N400					11.84	63.1467
	甘肃省	2006春小麦甘肃钾肥产量效应与养分利用率研究
	甘肃省	2006春小麦甘肃钾肥产量效应与养分利用率研究
	甘肃省	2006春小麦甘肃钾肥产量效应与养分利用率研究
	甘肃省	2006春小麦甘肃钾肥产量效应与养分利用率研究		3.83303			25.7933	25.7933	25.7933
	甘肃省	2006春小麦甘肃钾肥产量效应与养分利用率研究		16.0302	10.1941		29.54	29.54	29.54
	甘肃省	2006春小麦甘肃钾肥产量效应与养分利用率研究					24.92	24.92	24.92
	甘肃省	2006春小麦甘肃钾肥产量效应与养分利用率研究						22.3733	22.3733
	甘肃省	2006春小麦甘肃钾肥产量效应与养分利用率研究						33.54	33.54
	甘肃省	2006春小麦甘肃钾肥产量效应与养分利用率研究						18.5	18.5
	甘肃省	2006春小麦甘肃钾肥产量效应与养分利用率研究					27.3733		27.3733
	甘肃省	2006春小麦甘肃钾肥产量效应与养分利用率研究					23.46		23.46
	甘肃省	2006春小麦甘肃钾肥产量效应与养分利用率研究					28.7533		28.7533
	甘肃省	2006春小麦甘肃钾肥产量效应与养分利用率研究					28.3333	28.3333
	甘肃省	2006春小麦甘肃钾肥产量效应与养分利用率研究					23.3733	23.3733
	甘肃省	2006春小麦甘肃钾肥产量效应与养分利用率研究					32.46	32.46
	甘肃省	2006春小麦甘肃钾肥产量效应与养分利用率研究			5.37289		19.2489	28.8733
	甘肃省	2006春小麦甘肃钾肥产量效应与养分利用率研究			12.6907		20.8622	31.2933
	甘肃省	2006春小麦甘肃钾肥产量效应与养分利用率研究			13.2635		21	31.5
	甘肃省	2006春小麦甘肃钾肥产量效应与养分利用率研究						15.7067
	甘肃省	2006春小麦甘肃钾肥产量效应与养分利用率研究						16.96
	甘肃省	2006春小麦甘肃钾肥产量效应与养分利用率研究						18.7067
	甘肃省	2006春小麦甘肃钾肥产量效应与养分利用率研究					18.5022
	甘肃省	2006春小麦甘肃钾肥产量效应与养分利用率研究					16.4178
	甘肃省	2006春小麦甘肃钾肥产量效应与养分利用率研究					19.7244
	甘肃省	2006春小麦甘肃钾肥产量效应与养分利用率研究					19.7244	29.5867	29.5867
	甘肃省	2006春小麦甘肃钾肥产量效应与养分利用率研究					16.8356	25.2533	25.2533
	甘肃省	2006春小麦甘肃钾肥产量效应与养分利用率研究					21.1378	31.7067	31.7067
	甘肃省	2006春小麦（带田）甘肃钾肥产量效应与养分利用率研究					9.58333	23.9583	38.3333
	甘肃省	2006春小麦（带田）甘肃钾肥产量效应与养分利用率研究					10.75	26.875	43
	甘肃省	2006春小麦（带田）甘肃钾肥产量效应与养分利用率研究					10.0433	25.1083	40.1733
	甘肃省	2006春小麦（带田）甘肃钾肥产量效应与养分利用率研究					9.58333	23.9583	19.1667
	甘肃省	2006春小麦（带田）甘肃钾肥产量效应与养分利用率研究					10.6667	26.6667	21.3333
	甘肃省	2006春小麦（带田）甘肃钾肥产量效应与养分利用率研究					10.1667	25.4167	20.3333
	甘肃省	2006春小麦（带田）甘肃钾肥产量效应与养分利用率研究					10.25	25.625	13.6667
	甘肃省	2006春小麦（带田）甘肃钾肥产量效应与养分利用率研究					10.75	26.875	14.3333
	甘肃省	2006春小麦（带田）甘肃钾肥产量效应与养分利用率研究					10.6267	26.5667	14.1689
	甘肃省	2006春小麦（带田）甘肃钾肥产量效应与养分利用率研究					10.25	25.625	10.25
	甘肃省	2006春小麦（带田）甘肃钾肥产量效应与养分利用率研究					10.9167	27.2917	10.9167
	甘肃省	2006春小麦（带田）甘肃钾肥产量效应与养分利用率研究					9.66667	24.1667	9.66667
	甘肃省	2006春小麦（带田）甘肃钾肥产量效应与养分利用率研究					9.16667	22.9167
	甘肃省	2006春小麦（带田）甘肃钾肥产量效应与养分利用率研究					11.7933	29.4833
	甘肃省	2006春小麦（带田）甘肃钾肥产量效应与养分利用率研究					9.79333	24.4833
	甘肃省	2009年甘肃全膜覆土穴播小麦养分积累及其水分利用效率研究		23.1244			45.32	56.65	80.9286
	甘肃省	2009年甘肃全膜覆土穴播小麦养分积累及其水分利用效率研究
	甘肃省	2009年甘肃全膜覆土穴播小麦养分积累及其水分利用效率研究		28.4306			48.68	60.85	86.9286
	甘肃省	2009年甘肃全膜覆土穴播小麦养分积累及其水分利用效率研究
	甘肃省	2009年甘肃全膜覆土穴播小麦养分积累及其水分利用效率研究
	甘肃省	2009年甘肃全膜覆土穴播小麦养分积累及其水分利用效率研究
	甘肃省	2009年甘肃全膜覆土穴播小麦养分积累及其水分利用效率研究		26.6275			30.62	38.275	54.6786
	甘肃省	2009年甘肃全膜覆土穴播小麦养分积累及其水分利用效率研究		23.112			29.22	36.525	52.1786
	甘肃省	2009年甘肃全膜覆土穴播小麦养分积累及其水分利用效率研究		24.9109			29.92	37.4	53.4286
	甘肃省	2009年甘肃全膜覆土穴播小麦养分积累及其水分利用效率研究
	甘肃省	2009年甘肃全膜覆土穴播小麦养分积累及其水分利用效率研究
	甘肃省	2009年甘肃全膜覆土穴播小麦养分积累及其水分利用效率研究
	甘肃省	2010年甘肃半干旱区全膜覆土穴播小麦高产施肥技术研究					20.4167	30.625	40.8333
	甘肃省	2010年甘肃半干旱区全膜覆土穴播小麦高产施肥技术研究						32.5	43.3333
	甘肃省	2010年甘肃半干旱区全膜覆土穴播小麦高产施肥技术研究					21.6667		43.3333
	甘肃省	2010年甘肃半干旱区全膜覆土穴播小麦高产施肥技术研究					21.6667	32.5
	甘肃省	2010年甘肃半干旱区全膜覆土穴播小麦高产施肥技术研究					23.75	26.7188	47.5
	甘肃省	2010年甘肃半干旱区全膜覆土穴播小麦高产施肥技术研究					19.6667	19.6667	39.3333
	甘肃省	2010年甘肃半干旱区全膜覆土穴播小麦高产施肥技术研究					16.25	36.5625	32.5
	甘肃省	2010年甘肃半干旱区全膜覆土穴播小麦高产施肥技术研究					21	30
	甘肃省	2010年甘肃半干旱区全膜覆土穴播小麦高产施肥技术研究
	甘肃省	2010年甘肃陇东平衡施肥对全膜覆土穴播冬小麦产量及养分吸收特性的影响		22.7293	17.5423	16.8744	29.9467	24.9556	49.9111
	甘肃省	2010年甘肃陇东平衡施肥对全膜覆土穴播冬小麦产量及养分吸收特性的影响						19.2833	38.5667
	甘肃省	2010年甘肃陇东平衡施肥对全膜覆土穴播冬小麦产量及养分吸收特性的影响					24.6933		41.1556
	甘肃省	2010年甘肃陇东平衡施肥对全膜覆土穴播冬小麦产量及养分吸收特性的影响					24.8933	20.7444
	甘肃省	2010年甘肃陇东平衡施肥对全膜覆土穴播冬小麦产量及养分吸收特性的影响					20.8333	35.7143
	甘肃省	2010年甘肃陇东平衡施肥对全膜覆土穴播冬小麦产量及养分吸收特性的影响
	宁夏回族自治区	2005年宁夏银川市大新乡小麦套种玉米-小麦灌淤土钾肥定位试验（试验01）				2.87325	26.182	50.0367	34.5253
	宁夏回族自治区	2005年宁夏银川市大新乡小麦套种玉米-小麦灌淤土钾肥定位试验（试验01）				3.97831	26.4833	50.6126	34.9227
	宁夏回族自治区	2005年宁夏银川市大新乡小麦套种玉米-小麦灌淤土钾肥定位试验（试验01）					26.0319	49.7498
	宁夏回族自治区	2005年宁夏银川市大新乡小麦套种玉米-小麦灌淤土钾肥定位试验（试验01）					25.4297	48.599
	宁夏回族自治区	2006年宁夏吴忠市东塔乡刘碱滩村小麦套种玉米氮肥用量试验（试验12）						30.5333	30.5333
	宁夏回族自治区	2006年宁夏吴忠市东塔乡刘碱滩村小麦套种玉米氮肥用量试验（试验12）					74.6	49.7333	49.7333
	宁夏回族自治区	2006年宁夏吴忠市东塔乡刘碱滩村小麦套种玉米氮肥用量试验（试验12）		42.9639			40.15	53.5333	53.5333
	宁夏回族自治区	2006年宁夏吴忠市东塔乡刘碱滩村小麦套种玉米氮肥用量试验（试验12）		42.8393			26.7083	53.4167	53.4167
	宁夏回族自治区	2006年宁夏吴忠市东塔乡刘碱滩村小麦套种玉米氮肥用量试验（试验12）		43.2642			20.1812	53.8167	53.8167
	宁夏回族自治区	2007宁夏吴忠市利通区东塔寺乡干饭渠村小麦套种玉米氮钾交互试验--小麦（试验10）							18.2167
	宁夏回族自治区	2007宁夏吴忠市利通区东塔寺乡干饭渠村小麦套种玉米氮钾交互试验--小麦（试验10）						15.65	20.8667
	宁夏回族自治区	2007宁夏吴忠市利通区东塔寺乡干饭渠村小麦套种玉米氮钾交互试验--小麦（试验10）						21.825	14.55
	宁夏回族自治区	2007宁夏吴忠市利通区东塔寺乡干饭渠村小麦套种玉米氮钾交互试验--小麦（试验10）					19.58	24.475
	宁夏回族自治区	2007宁夏吴忠市利通区东塔寺乡干饭渠村小麦套种玉米氮钾交互试验--小麦（试验10）					19.26	24.075	32.1
	宁夏回族自治区	2007宁夏吴忠市利通区东塔寺乡干饭渠村小麦套种玉米氮钾交互试验--小麦（试验10）					19.1933	23.9917	15.9944
	宁夏回族自治区	2007宁夏吴忠市利通区东塔寺乡干饭渠村小麦套种玉米氮钾交互试验--小麦（试验10）					8.88667	22.2167
	宁夏回族自治区	2007宁夏吴忠市利通区东塔寺乡干饭渠村小麦套种玉米氮钾交互试验--小麦（试验10）					8.49	21.225	28.3
	宁夏回族自治区	2007宁夏吴忠市利通区东塔寺乡干饭渠村小麦套种玉米氮钾交互试验--小麦（试验10）					8.62	21.55	14.3667
	宁夏回族自治区	2008宁夏吴忠利通区国家农业科技园区春小麦氮肥用量试验（试验01）						35.075	46.7667
	宁夏回族自治区	2008宁夏吴忠利通区国家农业科技园区春小麦氮肥用量试验（试验01）						32.9917	43.9889
	宁夏回族自治区	2008宁夏吴忠利通区国家农业科技园区春小麦氮肥用量试验（试验01）					36.1167	36.1167	48.1556
	宁夏回族自治区	2008宁夏吴忠利通区国家农业科技园区春小麦氮肥用量试验（试验01）					38.9333	38.9333	51.9111
	宁夏回族自治区	2008宁夏吴忠利通区国家农业科技园区春小麦氮肥用量试验（试验01）		22.4606			21.9458	43.8917	58.5222
	宁夏回族自治区	2008宁夏吴忠利通区国家农业科技园区春小麦氮肥用量试验（试验01）		20.6836			21.4542	42.9083	57.2111
	宁夏回族自治区	2008宁夏吴忠利通区国家农业科技园区春小麦氮肥用量试验（试验01）					13.85	41.55	55.4
	宁夏回族自治区	2008宁夏吴忠利通区国家农业科技园区春小麦氮肥用量试验（试验01）					14.2333	42.7	56.9333
	宁夏回族自治区	2008宁夏吴忠利通区国家农业科技园区春小麦磷肥用量试验（试验02）					22.5		60
	宁夏回族自治区	2008宁夏吴忠利通区国家农业科技园区春小麦磷肥用量试验（试验02）					23.6125		62.9667
	宁夏回族自治区	2008宁夏吴忠利通区国家农业科技园区春小麦磷肥用量试验（试验02）			9.04832		25.35	101.4	67.6
	宁夏回族自治区	2008宁夏吴忠利通区国家农业科技园区春小麦磷肥用量试验（试验02）			11.4782		26.0458	104.183	69.4556
	宁夏回族自治区	2008宁夏吴忠利通区国家农业科技园区春小麦磷肥用量试验（试验02）			13.5391		26.6667	53.3333	71.1111
	宁夏回族自治区	2008宁夏吴忠利通区国家农业科技园区春小麦磷肥用量试验（试验02）			11.4782		26.0458	52.0917	69.4556
	宁夏回族自治区	2008宁夏吴忠利通区国家农业科技园区春小麦磷肥用量试验（试验02）			3.76522		23.9583	23.9583	63.8889
	宁夏回族自治区	2008宁夏吴忠利通区国家农业科技园区春小麦磷肥用量试验（试验02）			13.7681		26.7375	26.7375	71.3
宁夏
1676	张爱平，杨世琦，杨淑静，李友宏，刘汝亮，杨正礼	不同供氮水平对春小麦产量、氮肥利用率及氮平衡的影响
1677		N0
1678		N120
1679		N240		22.0917
1680		N360
1686	谭德水 金继运 黄绍文	长期施钾与秸秆还田对西北地区不同种植制度下作物产量及土壤钾素的影响
1687	宁夏灌淤土	NP
1688		NP+St
1689		NPK
1690		NPK+St
1691	何文寿1,何进勤1,郭瑞英2	宁夏引黄灌区春小麦不同生育期吸收氮、磷、钾养分的特点
1692	红星5队	NPK(-)
1693	王太堡 试验农场	NPK(+)
1694	青海省
1695	谭德水 金继运 黄绍文	长期施钾与秸秆还田对西北地区不同种植制度下作物产量及土壤钾素的影响
1696	青海栗钙土	NP
1697		NP+St
1698		NPK
1699		NPK+St
	甘肃省
1701	尚成柏 刘淑英	施肥对土壤速效养分、春小麦养分吸收及产量和品质的影响
1702		CK
1703		N
1704		P			36.4391
1705		NP			27.9788
1706		NPK				5.12895
1707		S
1708		SNP
1709		M
1710		NT
1711		MNP
1774	杨生茂，郭天文	河西绿洲灌区小麦/玉米带田施氮量及其环境效应
1775		0
1776		150
1777		300
1778		450
1779		600
1780		750
1781	叶优良 张福锁	间作对氮素和水分利用的影响
1782	No单作	171
1783		花培764
1784		陇17
1785		宁麦3号
1786		石1269
1787		永良4号
1788	No间作	171
1789		花培764
1790		陇17
1791		宁麦3号
1792		石1269
1793		永良4号
1794	N300单作	171
1795		花培764
1796		陇17
1797		宁麦3号
1798		石1269
1799		永良4号
1800	N300间作	171
1801		花培764
1802		陇17
1803		宁麦3号
1804		石1269
1805		永良4号
1864	内蒙古
1865	董文娟，张永平，谢岷，韩开明，付小军	河套灌区春小麦高产栽培水氮高效利用研究*
1866	2 水	CK					/
1867		N0					75. 3
1868		N5					57. 8
1869		N10		23.8589			45. 9
1870		N15					36. 7
1871		N20					28. 4
1872	4 水	CK					/
1873		N0					75.1
1874		N5					60. 7
1875		N10		27.2416			50. 2
1876		N15					40.1
1877		N20					32. 8
1436	李凤民刘小兰王俊	底墒与磷肥互作对春小麦产量形成的影响
1437		CK
1438		P
1439		W
1440		WP
1633	李裕元,郭永杰,邵明安	施肥对丘陵旱地冬小麦生长发育和水分利用的影响
1634	1989~1990	CK
1635		N
1636		P
1637		NP
1638	1990~1991连续种植	CK
1639		N
1640		P
1641		NP
755	甘肃	397
756	Gansu	137
			Min	1.02861	3.76522	2.87325	8.49	8.97333	9.66667
			Max	43.2642	36.4391	16.8744	74.6	104.183	86.9286
			Aver.	21.9817	13.3598	7.21374	23.1495	31.9981	41.0706
			0.025	3.34226	4.3681	2.95613	8.86725	10.0159	10.7667
			0.975	43.0164	33.2665	15.9935	46.772	80.7773	73.4664
			Median	22.2762	11.4782	4.55363	22.5	25.925	40.5033
			SD	11.4213	8.23769	6.50598	11.1475	18.7178	19.3958
			0.25	15.9476	9.81161	3.70205	15.5422	20.7444	25.17
			0.75	27.0881	13.5963	8.06532	26.7083	36.5625	54.8589
