# Supplementary material for: Agronomic Characteristics Related to Grain Yield and Nutrient Use Efficiency for Wheat Production in China
Source: PLoS One. 2016 Sep 15;11(9):e0162802. doi: 10.1371/journal.pone.0162802 (PMC5025147; doi:10.1371/journal.pone.0162802)
Supplement: S4 Table — (XLSX) [file pone.0162802.s012.xlsx]

## Sheet: All treatments(1999-2010)
No.	Data source	Treatments			FN	FP（P2O5）	FK（K2O）	AEN	AEP	AEK
1	河北省
23	裴雪霞，王秀斌，何萍，张秀芝，李科江，周卫，梁国庆，金继运	氮肥后移对壤氮素供应和冬小麦氮素吸收利用的影响
24		N0			0	150	90
25		N300/2			300	150	90	1.71
26		N210/2			210	150	90	1.9619
27		N210/3			210	150	90	2.74286
28		N210/4			210	150	90	1.59048
152	河南省
193	李丙奇，孙克刚，和爱玲，张欣	潮土区氮肥运筹对小麦产量和氮肥利用率的影响
194		T1			0	90	90
195		T2			225	90	90	3.64444
196		T3			225	90	90	6.14667
197		T4			225	90	90	11.4756
198		T5			225	90	90	9.10667
199		T6			180	90	90	13.3333
200		T7			180	105	60	14.8556
201	王桂良,黄玉芳,叶优良	不同钾肥品种和用量对小麦产量品质和养分吸收利用的影响
202	钾肥品种试验	0			180	90	0
203		俄罗斯产 KCl			180	90	90			8.37111
204		罗布泊产 K2SO4			180	90	90			10.1178
205		开封产 K2SO4			180	90	90			6.50111
206		俄罗斯产 K2SO4			180	90	90			4.34778
207		罗布泊产K2SO4			180	90	45
208		罗布泊产			180	90	135			10.58
209		罗布泊产K2SO4			180	90	180			5.62
210		罗布泊产 K2SO4			180	90	225			3.21822
211	王桂良 叶优良	超高产小麦干物质累积、氮素营养及诊断研究
212	温县	N0			0	135	135
213		N90			90	135	135	2.93
214		N180			180	135	135	3.92
215		N270			270	135	135	3.7
216		N360			360	135	135	1.14
217	兰考	N0			0	135	135
218		N90			90	135	135	2.81
219		N180			180	135	135	4.39
220		N270			270	135	135	3.41
221		N360			360	135	135	1.56
222	温县	N0			0	135	135
223		N90			90	135	135	3.16
224		N180			180	135	135	3.26
225		N270			270	135	135	1.66
226		N360			360	135	135	1.12
227	兰考	N0			0	135	135
228		N90			90	135	135	1.7
229		N180			180	135	135	4.95
230		N270			270	135	135	2.42
231		N360			360	135	135	1.02
277	苗玉红 谭金芳	两个超高产小麦品种钾素营养差异性研究
278	温麦6号	钾水平0/mu			240	150	0
279		5			240	150	75			10.7366
280		10			240	150	150			6.831
281		15			240	150	225			5.8844
282		20			240	150	300			3.6123
283	兰考906-4	钾水平0			240	150	0
284		5			240	150	75			8.2
285		10			240	150	150			6.64
286		15			240	150	225			6.467
287		20			240	150	300			3.5756
294	逯怀森,董根中,肖伟强,卢浩坡,宁金星,尚巧平	施钾对旱地小麦养分变化的影响
295		基施75			135	67.5	75			5.56
296		基施150			135	67.5	150			3.8
297		苗期75			135	67.5	75			6.6
298		拔节期75			135	67.5	75			2.84
299		孕穗期75			135	67.5	75			7.22
300		CK			135	67.5	0
301	赵鹏 陈阜	豫北秸秆还田配施氮肥对冬小麦氮利用及土壤硝态氮的短期效应
302		N0			0	90	75
303		N90			90	90	75	6.87778
304		N180			180	90	75	7.41111
305		N270			270	90	75	6.36667
306		N360			360	90	75	4.20556
307		S+N0			0	90	75
308		S+N90			90	90	75	14.2222
309		S+N180			180	90	75	11.8889
310		S+N270			270	90	75	10.2037
311		S+N360			360	90	75	6.85556
351	郭天财,宋 晓,马冬云,冯 伟,王永华	施氮水平对2种穗型冬小麦品种产量及氮素吸收利用的影响
352		兰考矮早八			0	150	75
353					90	150	75	8.40222
354					180	150	75	9.03278
355					360	150	75	3.67361
356
357		豫麦49-198			0	150	75
358					90	150	75	9.91556
359					180	150	75	11.1439
360					360	150	75	4.01194
391	唐旭 马义兵	小麦-玉米轮作土壤磷素长期演变规律研究
392		郑州
393		1991-2005
394
395
396
397						101.8
398						70.1
399	山西省
400	李廷亮1，谢英荷	施肥和覆膜垄沟种植对旱地小麦产量及水氮利用的影响
401		旋地平作			0	120	0
402		旋地平作			127.5	120	0	1.59
403		旋地平作			165	120	0	1.93
404		旋地平作			195	120	0	2.33
405		覆膜垄沟			165	120	0	2.51
406	裴雪霞,王姣爱,党建友,张定一	小麦氮素吸收利用的基因型差异研究
407	品种试验	晋麦31			0	135	165
408		晋麦47			0	135	165
409		晋麦54			0	135	165
410		晋麦60			0	135	165
411		晋麦65			0	135	165
412		晋麦71			0	135	165
413		晋麦72			0	135	165
414		临丰615			0	135	165
415		临优145			0	135	165
416		临汾138			0	135	165
417		临汾5064			0	135	165
418		临选2039			0	135	165
419		临选2098			0	135	165
420		济南17			0	135	165
421		陕225			0	135	165
422		小偃54			0	135	165
423		晋麦31			225	135	165	1.02762
424		晋麦47			225	135	165	4.57881
425		晋麦54			225	135	165	3.48208
426		晋麦60			225	135	165	5.10135
427		晋麦65			225	135	165	0.862428
428		晋麦71			225	135	165	7.54836
429		晋麦72			225	135	165	3.38343
430		临丰615			225	135	165	3.04329
431		临优145			225	135	165	0.450096
432		临汾138			225	135	165	1.02762
433		临汾5064			225	135	165
434		临选2039			225	135	165	4.88092
435		临选2098			225	135	165	1.04046
436		济南17			225	135	165	2.37611
437		陕225			225	135	165	0.51201
438		小偃54			225	135	165	2.87168
464	闫翠萍 裴雪霞 王姣爱杨峰曹勇张晶党建友	秸秆还田与施氮对冬小麦生长发育及水肥利用率的影响
465		S+N0(CK)			0	90	0
466		S+N5			75	90	0	23.6609
467		S+N10			150	90	0	14.548
468		S+N15			225	90	0	11.7919
469		S+N20			300	90	0	8.11137
470		N0(CK)			0	90	0
471		N5			75	90	0	23.9769
472		N10			150	90	0	14.5418
473		N15			225	90	0	11.5484
474		N20			300	90	0	9.01002
475	山东省
476	石玉 2007年博士论文	不同类型小麦品质形成的生理机制及植株-土壤氮素循环研究
477		NPK			240	105	75
478		NPK			240	105	75
479		NPK			240	105	75
480		NPK			240	105	75
481		NPK			240	105	75
482		NPK			240	105	75
483		NPK			240	105	75
484		NPK			240	105	75
485		NPK			240	105	75
486		NPK			240	105	75
487		NPK			240	105	75
488		NPK			240	105	75
489		NPK			240	105	75
490		NPK			240	105	75
491		NPK			240	105	75
492	石玉 博士论文
493		N0			0	105	75
494		N180			180	105	75	7.80773
495		N240			240	105	75	6.34648
496		N360			360	105	75	4.19678
497		N0			0	105	75
498		N180			180	105	75	5.42703
499		N240			240	105	75	4.97895
500		N360			360	105	75	3.26103
501		N0			0	105	75
502		N180			180	105	75	9.88443
503		N240			240	105	75	8.417
504		N360			360	105	75	5.016
505		N0			0	105	75
506		N180			180	105	75	6.0762
507		N240			240	105	75	5.6544
508		N360			360	105	75	4.29495
543	晁赢，李旭花	长期定位施肥对土壤肥力特征及养分吸收利用的影响
544	定位试验	CK			0	0	0
545		N1P1K1+M1			187.5	112.5	75	18.7627
546		M2			187.5	112.5	75	18.5333
547		N2P2K2			187.5	112.5	75	17.2427
548		M3			375	112.5	75	8.26133
549		N3P3K3			375	112.5	75	9.13067
550	张法全 王小燕 于振文 王西芝 白洪立	公顷产10000 kg小麦氮素和干物质积累与分配特性
551	试验3	N0			0	135	156
552		N210			210	135	156	2.92552
553		N240			240	135	156	4.176
554		N270			270	135	156	6.27604
555		N300			300	135	156	3.09097
556		N330			330	135	156	1.97697
557	试验1	N0			0	105	135
558		N180			180	105	135	3.43228
559		N240			240	105	135	4.95858
560	试验2	N260			260	135	156	7.5295
613	王旭清,王法宏,董玉红,任德昌,曹宏鑫
614	95(6)161	施肥			207
616		施肥			207
618	烟农19	施肥			207
620		施肥			207
686	Quanxiao Fang, Qiang Yu, Enli Wang, Yuhai Chen, Guoliang Zhang, Jing Wang ,Longhui Li	Plant Soil ,2006,284:335–350
687					0	186.722
688					100	186.722		12
689					200	186.722		5.5
690					300	186.722		4.33333
698	陕西省
730	王荣辉1,2,王朝辉1,李生秀	施磷量对旱地小麦氮磷钾和干物质积累及产量的影响
731		P0			160	0	0
732		P50			160	50	0		11.52
733		P100			160	100	0		9.97
734		P150			160	150	0		5.54667
735	何晓雁1郝明德1, 2*李慧成2蔡志风3	黄土高原旱地小麦施肥对产量及水肥利用效率的影响
736	定位试验	CK			0	0	0
737		N			120	0	0	2.84
738		M			0	0	0
739		NP			120	26.4	0
740		NM			120	0	0
741		NPM			120	26.4	0
742	杨晓1，郝明德2*，李芳林1	黄土区长期施肥对小麦产量和养分吸收的影响
743		CK			0	0	0
744	定位试验	P			0	26.4	0
745		N			120	0	0	5.08671
746		NP			120	26.4	0
747		M			198.8	8.3
748		PM			198.8	34.7
749		NM			318.8	8.3
750		NPM			318.8	34.7
760	赵新春,王朝辉	半干旱黄土区不同施氮水平冬小麦产量形成与氮素利用
761		N0			0	135	0
762		N80			80	135	0	32.75
763		N160			160	135	0	18.6875
764		N240			240	135	0	15.4583
765	赵新春,王朝辉	小麦的氮效率及施氮对小麦氮磷钾吸收与转运的影响
766		N0			0	135	0
767		N80			80	135	0
768		N160			160	135	0	21.3125
769		N240			240	135	0	14.4167
770	段敏,同延安,魏样	不同施肥条件下冬小麦氮素吸收、转运及累积的研究
771		CK			0	0	0
772		FP			300	97.5	0
773		N150P150K75			150	150	75
774		N225P120K120			225	120	120
775		N270P150K150			270	150	150
776		N300P120K120			300	120	120
777	段敏，同延安	2010年硕士学位论文
778		CK			0	0	0
779		FP			300	98	0	6.11
780		NP			266	137	0
781		NK			266	0	219
782		PK			0	137	219
783		NPK			266	137	219	8.43609	8.88321	3.58447
807	党廷辉,郝明德,郭胜利,蔡贵信	旱地小麦施氮和地膜栽培的氮素效应与淋溶
808		CK			0	75	0
809		N1			100	75	0	12.116
810		N2			150	75	0	6.392
811		N1F			150	75	0	10.1613
812	常规栽培(行距20 cm)	W			150	75	0	9.55333
813	膜际栽培(覆膜宽30 cm,膜间距60 cm,膜间种植4行,行距15cm)	WM1			150	75	0	11.918
814	膜下栽培(覆膜宽60 cm,膜间距30cm,膜上种植4行,行距15 cm)	WM2			150	75	0	8.13533
815	少耕留高茬覆盖(休闲期免耕高留茬,并麦杆覆盖,行距20	WT			150	75	0	9.814
816	赵新春,王朝辉	半干旱黄土区不同施氮水平冬小麦产量形成与氮素利用
817		0			0	135	0
818		80			80	135	0	32.75
819		160			160	135	0	18.6875
820		240			240	135	0	15.4583
854	王旭刚1,郝明德2,李建民1,张春霞2	氮磷配施对旱地小麦产量和吸肥特性的影响。
855		1			0	0
856		2			0	90.0363
857		3			0	180.073
858		4			90	0
859		5			90	90.0363			7.46905
860		6			90	180.073			4.3669
861		7			180	0
862		8			180	90.0363			36.84
863		9			180	180.073			18.8704
864	孙春梅 李生秀	不同基因型冬小麦的水氮利用效率研究
865	施氮	西杂1号			120	120	0	23.1
866		西农1376(父）			120	120	0	12.21
867		陕150			120	120	0	22.77
868		小僵6号			120	120	0	24.5
869		西农2611			120	120	0	16.38
870		西农1376(母）			120	120	0	19.83
871		陕160			120	120	0	17.12
872		阎麦8911			120	120	0	14.03
873		矮丰3号			120	120	0	19.51
874		陕229			120	120	0	15.42
875	不施氮	西杂1号			0	120	0
876		西农1376(父）			0	120	0
877		陕150			0	120	0
878		小僵6号			0	120	0
879		西农2611			0	120	0
880		西农1376(母）			0	120	0
881		陕160			0	120	0
882		阎麦8911			0	120	0
883		矮丰3号			0	120	0
884		陕229			0	120	0
885	翟军海 周建斌	不同水肥调控措施对小麦养分吸收的效应及其机理研究
886		CK			0	225
887	灌水40mm	I			0	225
888		N			150	225		1.67
889		M			0	225
890		IN			150	225		4.86
891		IM			0	225
892		NM			150	225		2.14
893		INM			150	225		6.14
894	徐福利 李生秀	氮素施用技术与不同保墒耕作施肥对土壤水肥因子及小麦产量的影响
895	地块1 1A	秋季施氮0			0	150
896	1B	0			50	150
897	1C	0			50	150
898	1D	0			100	150
899	2A	50			100	150
900	2B	50			100	150
901	2C	50			150	150
902	2D	50			150	150
903	3A	100			150	150
904	3B	100			150	150
905	3C	100			200	150
906	3D	100			200	150
907	4A	150			200	150
908	4B	150			200	150
909	4C	150			250	150
910	4D	150			250	150
911	5A	200			250	150
912	5B	200			300	150
913	5C	200			300	150
914	5D	200			350	150
975	党廷辉,郝明德	黄土塬区不同水分条件下冬小麦氮肥效应与土壤氮素调节
976	1996-1998年平均	0			0	90	0
977		45			45	90	0
978		90			90	90	0
979		135			135	90	0
980		180			180	90	0
981	同延安赵营赵护兵 樊红柱	施氮量对冬小麦氮素吸收、转运及产量的影响
982					0	96	208
983					105	96	208	8.62857
984					210	96	208	6.18571
985					315	96	208	4.03175
986	王 兵 王朝辉	氮肥用量和栽培模式对西北旱地冬小麦生长和养分利用的影响
987					0	150	0
988					120	150	0	25.0083
989					240	150	0	10.0792
1007	唐旭 马义兵	小麦-玉米轮作土壤磷素长期演变规律研究
1008		杨陵
1009		1991-2005
1010
1011
1012
1013						256.8
1014						117.7
1015	江苏省
1016	通州十总小麦测土配方施肥示范简报
1017	刁锡华	PK			0	60	90
1018		NPK（配方）			189	60	90	15.0794
1019		常规			232.5	60	90	11.9871
1020	刁锡明	PK			0	60	90
1021		NPK（配方）			175.5	60	90	19.2821
1022		常规			228	60	90	14.5395
1023	喻凤生	PK			0	60	90
1024		NPK（配方）			171	60	90	15.2632
1025		常规			193.5	60	90	13.4109
1041	林忠成	太湖地区土壤-作物系统氮素利用的综合研究
1042	2008	N0			0	90	90
1043		N1			75	90	90	27.06
1044		N2			150	90	90	19.07
1045		N3			225	90	90	17.37
1046		N4			300	90	90	12.95
1047		N5			375	90	90	10.51
1048	2009	N00			0	90	90
1049		N11			75	90	90	37.75
1050		N22			150	90	90	31.18
1051		N33			225	90	90	22.32
1052		N44			300	90	90	17.56
1053		N55			375	90	90	14.48
1054		N01			75	90	90	28.95
1055		N02			150	90	90	24.91
1056		N03			225	90	90	18.85
1057		N04			300	90	90	15.91
1058		N05			375	90	90	13.75
1094	朱秀英 周马康 崔春梅 孙晓荣	小麦精确施氮对产量和氮肥利用率的影响
1095		N 0			0	90	180
1096		N 1			210	90	180	7.86429
1097		N 2			165	67.5	67.5	4.66364
1115	周正权 郭文善	氮肥运筹对扬麦10号产量品质及其氮肥利用率的影响
1116		基施氮量0			0	150	150
1117		0			60	150	150	14.8183
1118		0			120	150	150	16.6917
1119		0			180	150	150	14.4111
1120		60			60	150	150	12.7817
1121		60			120	150	150	18.3592
1122		60			180	150	150	18.3394
1123		60			240	150	150	16.9175
1124		120			120	150	150	12.565
1125		120			180	150	150	19.7694
1126		120			240	150	150	21.0554
1127		120			300	150	150	13.8197
1128		180			180	150	150	12.7967
1129		180			240	150	150	16.0288
1130		180			300	150	150	9.866
1131		180			300	150	150	7.874
1132	葛鑫 戴其根	淮北地区不同类型小麦氮肥施用技术的研究
1133	陕农229	0			0	150	150
1134		65.6			65.6	150	150	20.5686
1135		131.3			131.3	150	150	19.9261
1136		196.9			196.9	150	150	18.9746
1137		262.5			262.5	150	150	15.5196
1138		328.1			328.1	150	150	10.6556
1139		393.8			393.8	150	150	5.01778
1140	济南17	0			0	150	150
1141		65.6			65.6	150	150	18.3765
1142		131.3			131.3	150	150	16.5149
1143		196.9			196.9	150	150	16.1447
1144		262.5			262.5	150	150	14.021
1145		328.1			328.1	150	150	12.6047
1146		393.8			393.8	150	150	4.63865
1147	陕农229	基追比10:0			262.5	150	150	11.1326
1148		9:1			262.5	150	150	12.3025
1149		8:2			262.5	150	150	13.4834
1150		7:3			262.5	150	150	14.131
1151		6:4			262.5	150	150	14.6389
1152		5:5			262.5	150	150	15.5196
1153		4:6			262.5	150	150	14.7596
1154		3:7			262.5	150	150	13.8937
1155	济南17	基追比10:0			262.5	150	150	11.416
1156		9:1			262.5	150	150	12.0971
1157		8:2			262.5	150	150	12.3512
1158		7:3			262.5	150	150	12.7596
1159		6:4			262.5	150	150	13.3589
1160		5:5			262.5	150	150	14.021
1161		4:6			262.5	150	150	13.5192
1162		3:7			262.5	150	150	12.893
1163	追氮时期	5(基):5(拔)			262.5	150	150	14.021
1164		5(基):2.5(拔):2.5(花)			262.5	150	150	12.7634
1165		5(基):5(花)			262.5	150	150	10.5227
1181	谢学俭 沈其荣	苏南稻麦轮作农田系统土壤中磷氮的流失
1182		P0			150	0
1183		P20			150	20
1184		P40			150	40			17.625
1185		P80			150	80			8.8125
1186		P160			150	160			4.40625
1187	杨勇 郭文善	晚播小麦高产优质栽培机理与技术研究
1188	播期10.30密度180	3:3.5:3.5			180	108	108
1189	180	5:2.5:2.5			180	108	108
1190	180	7:1.5:1.5			180	108	108
1191	360	3:3.5:3.5			180	108	108
1192	360	5;2.5:2.5			180	108	108
1193	360	7:1.5:1.5			180	108	108
1194	播期11.19密度180	3:3.5:3.5			180	108	108
1195	180	5:2.5:2.5			180	108	108
1196	180	7:1.5:1.5			180	108	108
1197	360	3:3.5:3.5			180	108	108
1198	360	5;2.5:2.5			180	108	108
1199	360	7:1.5:1.5			180	108	108
1200		膜侧沟播			180	108	108
1201		覆膜穴播			180	108	108
1202		露地高密			180	108	108
1203		露地低密			180	108	108
1204	王小军 张洪程	不同土壤肥力配方施肥对淮南小麦产量、品质及肥料吸收利用率的影响
1205	高肥力田扬麦11	N0P0K0			0	0	0
1206		N0P2K2			0	60	90
1207		N1P2K2			97.5	60	90	10.5585
1208		N2P0K2			195	0	90
1209		N2P1K2			195	30	90		4.56
1210		N2P2K2			195	60	90	12.7385	8.7275	6.19667
1211		N2P3K2			195	90	90
1212		N2P2K0			195	60	0
1213		N2P2K1			195	90	45			7.33333
1214		N2P2K3			195	90	135
1215		N3P2K2			292.5	60	90	5.24923
1216		N1P1K2			97.5	30	90
1217		N1P2K1			97.5	60	45
1218		N2P1K1			195	30	45
1219		N1.5P2K2			146.25	60	90	8.03692
1220		N2.5P2K2			243.75	60	90	7.472
1221	高肥力田扬麦15	N0P0K0			0	0	0
1222		N0P2K2			0	60	90
1223		N1P2K2			97.5	60	90	32.5923
1224		N2P0K2			195	0	90
1225		N2P1K2			195	30	90		4.74
1226		N2P2K2			195	60	90	19.94	10.26	5.09667
1227		N2P3K2			195	90	90		0.701667
1228		N2P2K0			195	60	0
1229		N2P2K1			195	90	45			6.75333
1230		N2P2K3			195	90	135
1231		N3P2K2			292.5	60	90	12.0374
1232		N1P1K2			97.5	30	90
1233		N1P2K1			97.5	60	45
1234		N2P1K1			195	30	45
1235		N1.5P2K2			146.25	60	90	22.3979
1236		N2.5P2K2			243.75	60	90	14.9698
1237	中肥力田扬麦11	N0P0K0			0	0	0
1238		N0P2K2			0	60	90
1239		N1P2K2			97.5	60	90	28.3723
1240		N2P0K2			195	0	90
1241		N2P1K2			195	30	90		10.505
1242		N2P2K2			195	60	90	22.83	15.25	9.795
1243		N2P3K2			195	90	90		1.47167
1244		N2P2K0			195	60	0
1245		N2P2K1			195	90	45			13.4267
1246		N2P2K3			195	90	135
1247		N3P2K2			292.5	60	90	12.4969
1248		N1P1K2			97.5	30	90
1249		N1P2K1			97.5	60	45
1250		N2P1K1			195	30	45
1251		N1.5P2K2			146.25	60	90	20.0779
1252		N2.5P2K2			243.75	60	90	18.4929
1253	中肥力田扬麦15	N0P0K0			0	0	0
1254		N0P2K2			0	60	90
1255		N1P2K2			97.5	60	90	24.1292
1256		N2P0K2			195	0	90
1257		N2P1K2			195	30	90		2.45
1258		N2P2K2			195	60	90	17.1915	5.385	2.91833
1259		N2P3K2			195	90	90		1
1260		N2P2K0			195	60	0
1261		N2P2K1			195	90	45			3.06667
1262		N2P2K3			195	90	135			0.563333
1263		N3P2K2			292.5	60	90	12.5897
1264		N1P1K2			97.5	30	90
1265		N1P2K1			97.5	60	45
1266		N2P1K1			195	30	45
1267		N1.5P2K2			146.25	60	90	17.8195
1268		N2.5P2K2			243.75	60	90	15.4302
1269	低肥力扬麦11	N0P0K0			0	0	0
1270		N0P2K2			0	60	90
1271		N1P2K2			97.5	60	90	18.08
1272		N2P0K2			195	0	90
1273		N2P1K2			195	30	90		4.31
1274		N2P2K2			195	60	90	18.56	10.06
1275		N2P3K2			195	90	90		7.68833
1276		N2P2K0			195	60	0
1277		N2P2K1			195	90				0.49
1278		N2P2K3			195	90				0.93
1279		N3P2K2			292.5	60	90	13.4097
1280		N1P1K2			97.5	30	90
1281		N1P2K1			97.5	60	45
1282		N2P1K1			195	30	45
1283		N1.5P2K2			146.25	60	90	21.0872
1284		N2.5P2K2			243.75	60	90	15.7502
1285	低肥力田扬麦15	N0P0K0			0	0	0
1286		N0P2K2			0	60	90
1287		N1P2K2			97.5	60	90	19.7785
1288		N2P0K2			195	0	90
1289		N2P1K2			195	30	90		21.655
1290		N2P2K2			195	60	90	19.8785	15.02	5.83333
1291		N2P3K2			195	90	90		11.5533
1292		N2P2K0			195	60	0
1293		N2P2K1			195	90	45			9.6
1294		N2P2K3			195	90	135			4.51889
1295		N3P2K2			292.5	60	90	15.961
1296		N1P1K2			97.5	30	90
1297		N1P2K1			97.5	60	45
1298		N2P1K1			195	30	45
1299		N1.5P2K2			146.25	60	90	18.759
1300		N2.5P2K2			243.75	60	90	18.2855
1301	朱秀英 周马康 崔春梅 孙晓荣	小麦精确施氮对产量和氮肥利用率的影响
1302					0	90	180
1303					210	90	180	7.86429
1304					165	67.5	67.5	4.66364
1420	黄严帅 张洪程	氮肥用量和运筹对不同类型专用小麦产量形成及氮素吸收利用的影响
1421	高邮地点 扬麦11	2001-2002			0	90	135
1422					56.25	90	135	25.76
1423					112.5	90	135	17.4667
1424					168.75	90	135	13.0578
1425					225	90	135	11.3133
1426					281.25	90	135	8.05867
1427					337.5	90	135	6.15111
1428	扬州地点	2001-2002			0	150	300
1429					56.25	150	300	27.0133
1430					112.5	150	300	17.8
1431					168.75	150	300	15.7956
1432					225	150	300	13.22
1433					281.25	150	300	8.69333
1434					337.5	150	300	6.36444
1435	高邮 宁麦9号	2001-2002			0	90	135
1436					56.25	90	135	21.92
1437					112.5	90	135	14.9333
1438					168.75	90	135	13.5733
1439					225	90	135	12.0067
1440					281.25	90	135	9.21067
1441					337.5	90	135	6.37333
1442	扬州地点	2001-2002			0	150	300
1443					56.25	150	300	17.84
1444					112.5	150	300	18.5333
1445					168.75	150	300	16.2933
1446					225	150	300	14.08
1447					281.25	150	300	9.472
1448					337.5	150	300	7.58667
1449	高邮 扬麦11	基追比10:0			225	150	300	8.24
1450		9:1			225	90	135	9.34
1451		8:2			225	90	135	10.2867
1452		7:3			225	90	135	11.1467
1453		6:4			225	90	135	12.0533
1454		5:5			225	90	135	11.3133
1455		4:6			225	90	135	10.5333
1456		3:7			225	90	135	9.76
1457	扬州地点	基追比10:0			225	150	300	11.04
1458		9:1			225	150	300	11.8933
1459		8:2			225	150	300	12.7133
1460		7:3			225	150	300	13.06
1461		6:4			225	150	300	14.32
1462		5:5			225	150	300	13.22
1463		4:6			225	150	300	11.7867
1464		3:7			225	150	300	10.16
1465	高邮 宁麦9号	基追比10:0			225	150	300	9.98
1466		9:1			225	90	135	10.7267
1467		8:2			225	90	135	11.5733
1468		7:3			225	90	135	11.78
1469		6:4			225	90	135	12.6667
1470		5:5			225	90	135	12.0067
1471		4:6			225	90	135	10.92
1472		3:7			225	90	135	10.5067
1473	扬州地点	基追比10:0			225	150	300	13.4933
1474		9:1			225	150	300	11.92
1475		8:2			225	150	300	12.2867
1476		7:3			225	150	300	13.08
1477		6:4			225	150	300	15.4467
1478		5:5			225	150	300	14.08
1479		4:6			225	150	300	12.12
1480		3:7			225	150	300	11.6267
1591	安徽省
1644	北京
1645	巨晓棠,潘家荣,刘学军,等	高肥力土壤冬小麦生长季肥料氮的去向研究Ⅰ.冬小麦生长季肥料氮去向
1646		0			0	60	0
1647		120			120	60	0	12.2083
1648		240			240	60	0	2.24167
1649		360			360	60	0	2.07778
1650	刘学军,赵紫娟,巨晓棠,张福锁	基施氮肥对冬小麦产量、氮肥利用率及氮平衡的影响
1651		N0			0	90	0
1652		N75			75	90	0	2.88
1653		N112.5			112.5	90	0	1.62667
1654		N150			150	90	0	1.55333
1667	唐旭 马义兵	小麦-玉米轮作土壤磷素长期演变规律研究
1668		昌平
1669		1991-2005
1670
1671
1672
1673						108.1
1674						34.5
1675	宁夏
1681	张爱平,刘汝亮,李友宏,杨世琦,杨淑静,杨正礼	施用磷肥对春小麦产量与吸氮特性及土体中硝态氮累积的影响
1682		P0			240	0	90
1683		P60			240	60	90		10.4167
1684		P120			240	120	90		5.25833
1685		P180			240	180	90		2.32778
1700	甘肃省	春小麦
1712	沈新磊,黄思光,王 俊,凌 莉,李世清,李凤民	半干旱农田生态系统地膜覆盖模式和施氮对小麦产量和氮效率的效应
1713	1999底墒L	M0			0	120	0
1714	春小麦				75	120	0	8.4
1715		M30			0	120	0
1716					75	120	0	5.7
1717		M60			0	120	0
1718					75	120	0	2.2
1719		Mw			0	120	0
1720					75	120	0	6.3
1721	底墒H	M0			0	120	0
1722					75	120	0	3.1
1723		M30			0	120	0
1724					75	120	0	12.2
1725		M60			0	120	0
1726					75	120	0	6
1727		Mw			0	120	0
1728					75	120	0	6.6
1729	2000底墒L	M0			0	120	0
1730					75	120	0	9.78227
1731		M30			0	120	0
1732					75	120	0	10.7913
1733		M60			0	120	0
1734					75	120	0	1.25133
1735		Mw			0	120	0
1736					75	120	0
1737	底墒H	M0			0	120	0
1738					75	120	0
1739		M30			0	120	0
1740					75	120	0	4.44373
1741		M60			0	120	0
1742					75	120	0	4.13253
1743		Mw			0	120	0
1744					75	120	0	9.28653
1745	覆膜	M0			0	120	0
1746					225	120	0	1.14222
1747		M75			0	120	0
1748					225	120	0	3.20444
1749		M150			0	120	0
1750					225	120	0	0.813333
1751		Mw			0	120	0
1752					225	120	0	0.142222
1753	李文学 张福锁	小麦/玉米/蚕豆间作系统中氮、磷吸收利用特点及其环境效应
1754	不施磷P0	N0			0	0	0
1755		N100			100	0	0
1756		N200			200	0	0
1757		N300			300	0	0
1758		N400			400	0	0
1759		N0			0	0	0
1760		N100			100	0	0
1761		N200			200	0	0
1762		N300			300	0	0
1763		N400			400	0	0
1764	施磷P75	N0			0	75	0
1765		N100			100	75	0
1766		N200			200	75	0
1767		N300			300	75	0
1768		N400			400	75	0
1769		N0			0	75	0
1770		N100			100	75	0
1771		N200			200	75	0
1772		N300			300	75	0
1773		N400			400	75	0
1806	重庆市
1812	熊明彪 宋光煜	长期施肥条件下紫色土-小麦系统中钾素利用的研究
1813	定位试验	CK			0	0	0
1814		N			150	0	0	0.229333
1815		NP			150	75	0
1816		NK			150	0	75
1817		M			0	0	0
1818		NPK			150	75	75		13.324	12.5587
1819		MNPK			150	75	75
1832	田秀英 石孝军	定位施肥对稻麦产量和紫色土肥力的影响研究
1833	定位试验	CK			0	0	0
1834		N			135	0	0
1835		NP			135	60	0
1836		NK			135	0	60
1837		PK			0	60	60
1838		NPK			135	60	60	10.0021	21.5992	7.63006
1839		M1			0	0	0
1840		Ml+NPK			135	60	60
1841	稻油	M1+(NPK)cl			135	60	60
1842		M1+(NPK)H			135	60	60
1843		M2+NPK			135	60	60
1844	四川省
1889	新疆 乌鲁木齐
1890	唐旭 马义兵	小麦-玉米轮作土壤磷素长期演变规律研究
1891	长期试验点	乌鲁木齐
1892	15年均值	1990-2004
1893
1894	每年施入的氮相等，由秸秆和农家肥量确定
1895
1896
1897
1898	湖南省 祁阳
1899	唐旭 马义兵	小麦-玉米轮作土壤磷素长期演变规律研究
1900		祁阳
1901		1991-2005
1902
1903
1904
1905						52.4
1906						52.4
1	山西省	1997年小麦山西临汾市乔李镇南麻村石灰性褐土钾肥长期定位试验			172.5	157.5	0
5	山西省	1997年小麦山西临汾市乔李镇南麻村石灰性褐土钾肥长期定位试验			172.5	157.5	150
9	山西省	1997年小麦山西临汾市乔李镇南麻村石灰性褐土钾肥长期定位试验			172.5	157.5	0
13	山西省	1997年小麦山西临汾市乔李镇南麻村石灰性褐土钾肥长期定位试验			172.5	157.5	150			7.70667
17	山西省	1993年小麦山西临汾市乔李镇南麻村石灰性褐土钾肥长期定位试验			138	126	0
21	山西省	1993年小麦山西临汾市乔李镇南麻村石灰性褐土钾肥长期定位试验			138	126	150			0.3
25	山西省	1993年小麦山西临汾市乔李镇南麻村石灰性褐土钾肥长期定位试验			138	126	0
29	山西省	1993年小麦山西临汾市乔李镇南麻村石灰性褐土钾肥长期定位试验			138	126	150			1.5
33	山西省	1994年小麦山西临汾市乔李镇南麻村石灰性褐土钾肥长期定位试验			172.5	105	0
37	山西省	1994年小麦山西临汾市乔李镇南麻村石灰性褐土钾肥长期定位试验			172.5	105	150			2.70667
41	山西省	1994年小麦山西临汾市乔李镇南麻村石灰性褐土钾肥长期定位试验			172.5	105	0
45	山西省	1994年小麦山西临汾市乔李镇南麻村石灰性褐土钾肥长期定位试验			172.5	105	150			3.50667
49	山西省	1995年小麦山西临汾市乔李镇南麻村石灰性褐土钾肥长期定位试验			172.5	105	0
53	山西省	1995年小麦山西临汾市乔李镇南麻村石灰性褐土钾肥长期定位试验			172.5	105	150			0.5
57	山西省	1995年小麦山西临汾市乔李镇南麻村石灰性褐土钾肥长期定位试验			172.5	105	0
61	山西省	1995年小麦山西临汾市乔李镇南麻村石灰性褐土钾肥长期定位试验			172.5	105	150			8.51333
65	山西省	1996年小麦山西临汾市乔李镇南麻村石灰性褐土钾肥长期定位试验			172.5	105	0
69	山西省	1996年小麦山西临汾市乔李镇南麻村石灰性褐土钾肥长期定位试验			172.5	105	150			6.20667
73	山西省	1996年小麦山西临汾市乔李镇南麻村石灰性褐土钾肥长期定位试验			172.5	105	0
77	山西省	1996年小麦山西临汾市乔李镇南麻村石灰性褐土钾肥长期定位试验			172.5	105	150			10.9067
81	山西省	1998年小麦山西临汾市乔李镇南麻村石灰性褐土钾肥长期定位试验			172.5	157.5	0
85	山西省	1998年小麦山西临汾市乔李镇南麻村石灰性褐土钾肥长期定位试验			172.5	157.5	150			4
89	山西省	1998年小麦山西临汾市乔李镇南麻村石灰性褐土钾肥长期定位试验			172.5	157.5	0
97	山西省	1999年小麦山西临汾市乔李镇南麻村石灰性褐土钾肥长期定位试验			138	126	0
101	山西省	1999年小麦山西临汾市乔李镇南麻村石灰性褐土钾肥长期定位试验			138	126	150			4.70667
105	山西省	1999年小麦山西临汾市乔李镇南麻村石灰性褐土钾肥长期定位试验			138	126	0
109	山西省	1999年小麦山西临汾市乔李镇南麻村石灰性褐土钾肥长期定位试验			138	126	150			7.20667
128	山西省	2000年小麦山西临汾市乔李镇南麻村钾肥长期定位试验			138	126	0
132	山西省	2000年小麦山西临汾市乔李镇南麻村钾肥长期定位试验			138	126	150			8.61333
136	山西省	2000年小麦山西临汾市乔李镇南麻村钾肥长期定位试验			138	126	0
140	山西省	2000年小麦山西临汾市乔李镇南麻村钾肥长期定位试验			138	126	150			7.40667
144	山西省	2001年小麦山西临汾市乔李镇南麻村钾肥长期定位试验			198.75	86.25	0
148	山西省	2001年小麦山西临汾市乔李镇南麻村钾肥长期定位试验			198.75	86.25	150			8.00667
152	山西省	2001年小麦山西临汾市乔李镇南麻村钾肥长期定位试验			198.75	86.25	0
156	山西省	2001年小麦山西临汾市乔李镇南麻村钾肥长期定位试验			198.75	86.25	150			4.8
1	山西省	2004年小麦山西临汾市乔李镇南麻村养分缺素试验			180	150	150	15.5111	2.48	1.24
5	山西省	2004年小麦山西临汾市乔李镇南麻村养分缺素试验			0	150	150
9	山西省	2004年小麦山西临汾市乔李镇南麻村养分缺素试验			180	0	150
13	山西省	2004年小麦山西临汾市乔李镇南麻村养分缺素试验			180	150	0
17	山西省	2004年小麦山西临汾市乔李镇南麻村养分缺素试验			180	150	150
21	山西省	2004年小麦山西临汾市乔李镇南麻村养分缺素试验			180	150	150
25	山西省	2005年小麦山西临汾市乔李南麻村养分缺素试验			180	150	150	5.14444	8.70667
29	山西省	2005年小麦山西临汾市乔李南麻村养分缺素试验			0	150	150
33	山西省	2005年小麦山西临汾市乔李南麻村养分缺素试验			180	0	150
37	山西省	2005年小麦山西临汾市乔李南麻村养分缺素试验			180	150	0
41	山西省	2005年小麦山西临汾市乔李南麻村养分缺素试验			180	150	150
45	山西省	2005年小麦山西临汾市乔李南麻村养分缺素试验			180	150	150
49	山西省	2003年小麦山西临汾市乔李镇南麻村养分缺素试验			180	150	150	8.43333	10.3667	7.65333
53	山西省	2003年小麦山西临汾市乔李镇南麻村养分缺素试验			0	150	150
57	山西省	2003年小麦山西临汾市乔李镇南麻村养分缺素试验			180	0	150
61	山西省	2003年小麦山西临汾市乔李镇南麻村养分缺素试验			180	150	0
65	山西省	2003年小麦山西临汾市乔李镇南麻村养分缺素试验			180	150	150
69	山西省	2003年小麦山西临汾市乔李镇南麻村养分缺素试验			180	150	150
73	山西省	2002年小麦山西临汾乔李镇南麻村钾肥长期定位试验			198.75	86.25	0
77	山西省	2002年小麦山西临汾乔李镇南麻村钾肥长期定位试验			198.75	86.25	150			3.00667
81	山西省	2002年小麦山西临汾乔李镇南麻村钾肥长期定位试验			198.75	86.25	0
85	山西省	2002年小麦山西临汾乔李镇南麻村钾肥长期定位试验			198.75	86.25	150			8.01333
109	山西省	2004年小麦山西临汾市乔李镇南麻村石灰性褐土钾肥长期定位试验			198.8	86.2	0
113	山西省	2004年小麦山西临汾市乔李镇南麻村石灰性褐土钾肥长期定位试验			198.75	86.25	150			2.6
117	山西省	2004年小麦山西临汾市乔李镇南麻村石灰性褐土钾肥长期定位试验			198.75	86.25	0
121	山西省	2004年小麦山西临汾市乔李镇南麻村石灰性褐土钾肥长期定位试验			198.75	86.25	150			6
125	山西省	2003年小麦山西临汾乔李镇南麻村钾肥长期定位试验			198.75	86.25	0
129	山西省	2003年小麦山西临汾乔李镇南麻村钾肥长期定位试验			198.75	86.25	150			1.16
133	山西省	2003年小麦山西临汾乔李镇南麻村钾肥长期定位试验			198.75	86.25	0
137	山西省	2003年小麦山西临汾乔李镇南麻村钾肥长期定位试验			198.75	86.25	150			5.96
143	山西省	2003年小麦山西临汾市乔李镇南麻村磷钾肥肥效试验			180	150	0
147	山西省	2003年小麦山西临汾市乔李镇南麻村磷钾肥肥效试验			180	150	100			6
151	山西省	2003年小麦山西临汾市乔李镇南麻村磷钾肥肥效试验			180	150	150			6.2
155	山西省	2003年小麦山西临汾市乔李镇南麻村磷钾肥肥效试验			180	150	200			2.1
159	山西省	2003年小麦山西临汾市乔李镇南麻村磷钾肥肥效试验			180	90	150
163	山西省	2003年小麦山西临汾市乔李镇南麻村磷钾肥肥效试验			180	90	0
167	山西省	2005年小麦山西临汾乔李镇南麻村钾肥长期定位试验			198.8	86.2	0
171	山西省	2005年小麦山西临汾乔李镇南麻村钾肥长期定位试验			198.75	86.25	150			3.24667
175	山西省	2005年小麦山西临汾乔李镇南麻村钾肥长期定位试验			198.75	86.25	150			4.62667
179	山西省	2005年小麦山西临汾乔李镇南麻村钾肥长期定位试验			198.75	86.25	0
195	山西省	2007年冬小麦不同品种钾肥（硫酸钾、氯化钾）对产量和品质的影响02			195	90	0
199	山西省	2007年冬小麦不同品种钾肥（硫酸钾、氯化钾）对产量和品质的影响02			195	90	150			9.99333
203	山西省	2007年冬小麦不同品种钾肥（硫酸钾、氯化钾）对产量和品质的影响02			195	90	150			3.49333
207	山西省	2007年冬小麦不同品种钾肥（硫酸钾、氯化钾）对产量和品质的影响01			195	90	0
211	山西省	2007年冬小麦不同品种钾肥（硫酸钾、氯化钾）对产量和品质的影响01			195	90	150			0.64
215	山西省	2007年冬小麦不同品种钾肥（硫酸钾、氯化钾）对产量和品质的影响01			195	90	150			1.99333
219	山西省	2007年冬小麦养分限制因子研究			195	90	150	4.54359	5.07778	0.486667
223	山西省	2007年冬小麦养分限制因子研究			0	90	150
227	山西省	2007年冬小麦养分限制因子研究			195	0	150
231	山西省	2007年冬小麦养分限制因子研究			195	90	0
239	山西省	2007年冬小麦养分限制因子研究			172.5	144	0
251	山西省	2007年冬小麦养分限制因子研究			0	0	0
255	山西省	2007年冬小麦－夏玉米轮作条件下养分限制因子研究（小麦）			180	150	200	24.2	11.52	3.46
259	山西省	2007年冬小麦－夏玉米轮作条件下养分限制因子研究（小麦）			0	150	200
263	山西省	2007年冬小麦－夏玉米轮作条件下养分限制因子研究（小麦）			180	0	200
267	山西省	2007年冬小麦－夏玉米轮作条件下养分限制因子研究（小麦）			180	200	0
271	山西省	2007年冬小麦－夏玉米轮作条件下养分限制因子研究（小麦）			180	150	200
275	山西省	2007年冬小麦－夏玉米轮作条件下养分限制因子研究（小麦）			0	0	0
279	山西省	2007年冬小麦－夏玉米长期施用钾肥下钾素循环与调控（小麦）			198.75	86.25	0
283	山西省	2007年冬小麦－夏玉米长期施用钾肥下钾素循环与调控（小麦）			198.75	86.25	150			4.16667
287	山西省	2007年冬小麦－夏玉米长期施用钾肥下钾素循环与调控（小麦）			198.75	86.25	0
291	山西省	2007年冬小麦－夏玉米长期施用钾肥下钾素循环与调控（小麦）			198.75	86.75	150			5.57333
295	山西省	2008年山西省冬小麦－夏玉米轮作条件下不同施氮肥方式对作物产量、品质及环境的影响01			0	150	150
296	山西省	2008年山西省冬小麦－夏玉米轮作条件下不同施氮肥方式对作物产量、品质及环境的影响01			0	150	150
297	山西省	2008年山西省冬小麦－夏玉米轮作条件下不同施氮肥方式对作物产量、品质及环境的影响01			0	150	150
298	山西省	2008年山西省冬小麦－夏玉米轮作条件下不同施氮肥方式对作物产量、品质及环境的影响01			225	150	150	14.5027
299	山西省	2008年山西省冬小麦－夏玉米轮作条件下不同施氮肥方式对作物产量、品质及环境的影响01			225	150	150	16.0024
300	山西省	2008年山西省冬小麦－夏玉米轮作条件下不同施氮肥方式对作物产量、品质及环境的影响01			225	150	150	11.6704
301	山西省	2008年山西省冬小麦－夏玉米轮作条件下不同施氮肥方式对作物产量、品质及环境的影响01			225	150	150	13.8795
302	山西省	2008年山西省冬小麦－夏玉米轮作条件下不同施氮肥方式对作物产量、品质及环境的影响01			225	150	150	13.8795
303	山西省	2008年山西省冬小麦－夏玉米轮作条件下不同施氮肥方式对作物产量、品质及环境的影响01			225	150	150	17.2893
304	山西省	2008年山西省冬小麦－夏玉米轮作条件下不同施氮肥方式对作物产量、品质及环境的影响01			225	150	150	16.4736
305	山西省	2008年山西省冬小麦－夏玉米轮作条件下不同施氮肥方式对作物产量、品质及环境的影响01			225	150	150	14.0923
306	山西省	2008年山西省冬小麦－夏玉米轮作条件下不同施氮肥方式对作物产量、品质及环境的影响01			225	150	150	16.2051
307	山西省	2008年山西省冬小麦－夏玉米轮作条件下不同施氮肥方式对作物产量、品质及环境的影响01			225	150	150	16.4989
308	山西省	2008年山西省冬小麦－夏玉米轮作条件下不同施氮肥方式对作物产量、品质及环境的影响01			225	150	150	17.5731
309	山西省	2008年山西省冬小麦－夏玉米轮作条件下不同施氮肥方式对作物产量、品质及环境的影响01			225	150	150	15.744
310	山西省	2008年山西省冬小麦－夏玉米轮作条件下不同施氮肥方式对作物产量、品质及环境的影响01			225	150	150	14.9739
311	山西省	2008年山西省冬小麦－夏玉米轮作条件下不同施氮肥方式对作物产量、品质及环境的影响01			225	150	150	17.9632
312	山西省	2008年山西省冬小麦－夏玉米轮作条件下不同施氮肥方式对作物产量、品质及环境的影响01			225	150	150	18.4597
313	山西省	2008年山西省冬小麦－夏玉米轮作条件下不同施氮肥方式对作物产量、品质及环境的影响01			0	0	0
314	山西省	2008年山西省冬小麦－夏玉米轮作条件下不同施氮肥方式对作物产量、品质及环境的影响01			0	0	0
315	山西省	2008年山西省冬小麦－夏玉米轮作条件下不同施氮肥方式对作物产量、品质及环境的影响01			0	0	0
316	山西省	2009年山西省冬小麦不同施氮量及氮肥分配方式对作物产量及环境的影响(试验1)			0	105	75
317	山西省	2009年山西省冬小麦不同施氮量及氮肥分配方式对作物产量及环境的影响(试验1)			0	105	75
318	山西省	2009年山西省冬小麦不同施氮量及氮肥分配方式对作物产量及环境的影响(试验1)			0	105	75
319	山西省	2009年山西省冬小麦不同施氮量及氮肥分配方式对作物产量及环境的影响(试验1)			0	105	75
320	山西省	2009年山西省冬小麦不同施氮量及氮肥分配方式对作物产量及环境的影响(试验1)			60	105	75	4.24167
321	山西省	2009年山西省冬小麦不同施氮量及氮肥分配方式对作物产量及环境的影响(试验1)			60	105	75	6.19867
322	山西省	2009年山西省冬小麦不同施氮量及氮肥分配方式对作物产量及环境的影响(试验1)			60	105	75	8.45967
323	山西省	2009年山西省冬小麦不同施氮量及氮肥分配方式对作物产量及环境的影响(试验1)			60	105	75
324	山西省	2009年山西省冬小麦不同施氮量及氮肥分配方式对作物产量及环境的影响(试验1)			120	105	75	9.66383
325	山西省	2009年山西省冬小麦不同施氮量及氮肥分配方式对作物产量及环境的影响(试验1)			120	105	75	6.91833
326	山西省	2009年山西省冬小麦不同施氮量及氮肥分配方式对作物产量及环境的影响(试验1)			120	105	75	9.41683
327	山西省	2009年山西省冬小麦不同施氮量及氮肥分配方式对作物产量及环境的影响(试验1)			120	105	75
328	山西省	2009年山西省冬小麦不同施氮量及氮肥分配方式对作物产量及环境的影响(试验1)			120	105	75	3.05183
329	山西省	2009年山西省冬小麦不同施氮量及氮肥分配方式对作物产量及环境的影响(试验1)			120	105	75	2.49133
330	山西省	2009年山西省冬小麦不同施氮量及氮肥分配方式对作物产量及环境的影响(试验1)			120	105	75	7.52633
331	山西省	2009年山西省冬小麦不同施氮量及氮肥分配方式对作物产量及环境的影响(试验1)			120	105	75	2.51033
332	山西省	2009年山西省冬小麦不同施氮量及氮肥分配方式对作物产量及环境的影响(试验1)			120	105	75	4.40083
333	山西省	2009年山西省冬小麦不同施氮量及氮肥分配方式对作物产量及环境的影响(试验1)			120	105	75	3.87833
334	山西省	2009年山西省冬小麦不同施氮量及氮肥分配方式对作物产量及环境的影响(试验1)			120	105	75	8.15333
335	山西省	2009年山西省冬小麦不同施氮量及氮肥分配方式对作物产量及环境的影响(试验1)			120	105	75	7.46933
336	山西省	2009年山西省冬小麦不同施氮量及氮肥分配方式对作物产量及环境的影响(试验1)			180	105	75	9.78022
337	山西省	2009年山西省冬小麦不同施氮量及氮肥分配方式对作物产量及环境的影响(试验1)			180	105	75	8.17789
338	山西省	2009年山西省冬小麦不同施氮量及氮肥分配方式对作物产量及环境的影响(试验1)			180	105	75	5.16322
339	山西省	2009年山西省冬小麦不同施氮量及氮肥分配方式对作物产量及环境的影响(试验1)			180	105	75	2.37656
340	山西省	2009年山西省冬小麦不同施氮量及氮肥分配方式对作物产量及环境的影响(试验1)			180	105	75	9.78656
341	山西省	2009年山西省冬小麦不同施氮量及氮肥分配方式对作物产量及环境的影响(试验1)			180	105	75	7.48756
342	山西省	2009年山西省冬小麦不同施氮量及氮肥分配方式对作物产量及环境的影响(试验1)			180	105	75	5.11889
343	山西省	2009年山西省冬小麦不同施氮量及氮肥分配方式对作物产量及环境的影响(试验1)			180	105	75	6.03089
344	山西省	2009年山西省冬小麦不同施氮量及氮肥分配方式对作物产量及环境的影响(试验1)			180	105	75	8.55156
345	山西省	2009年山西省冬小麦不同施氮量及氮肥分配方式对作物产量及环境的影响(试验1)			180	105	75	13.3649
346	山西省	2009年山西省冬小麦不同施氮量及氮肥分配方式对作物产量及环境的影响(试验1)			180	105	75	11.1356
347	山西省	2009年山西省冬小麦不同施氮量及氮肥分配方式对作物产量及环境的影响(试验1)			180	105	75	8.67822
348	山西省	2009年山西省冬小麦不同施氮量及氮肥分配方式对作物产量及环境的影响(试验1)			240	105	75	9.66267
349	山西省	2009年山西省冬小麦不同施氮量及氮肥分配方式对作物产量及环境的影响(试验1)			240	105	75	9.08792
350	山西省	2009年山西省冬小麦不同施氮量及氮肥分配方式对作物产量及环境的影响(试验1)			240	105	75	6.78892
351	山西省	2009年山西省冬小麦不同施氮量及氮肥分配方式对作物产量及环境的影响(试验1)			240	105	75	4.71792
352	山西省	2009年山西省冬小麦不同施氮量及氮肥分配方式对作物产量及环境的影响(试验1)			300	105	75	4.97893
353	山西省	2009年山西省冬小麦不同施氮量及氮肥分配方式对作物产量及环境的影响(试验1)			300	105	75	5.83773
354	山西省	2009年山西省冬小麦不同施氮量及氮肥分配方式对作物产量及环境的影响(试验1)			300	105	75	1.33473
355	山西省	2009年山西省冬小麦不同施氮量及氮肥分配方式对作物产量及环境的影响(试验1)			300	105	75	3.61473
356	山西省	2009年山西省冬小麦养分限制因子研究(试验3)			210	105	90	2.89886	2.79029	4.944
357	山西省	2009年山西省冬小麦养分限制因子研究(试验3)			210	105	90	4.00629	9.576	12.582
358	山西省	2009年山西省冬小麦养分限制因子研究(试验3)			210	105	90	3.55571	5.96057	3.22133
359	山西省	2009年山西省冬小麦养分限制因子研究(试验3)			0	105	90
360	山西省	2009年山西省冬小麦养分限制因子研究(试验3)			0	105	90
361	山西省	2009年山西省冬小麦养分限制因子研究(试验3)			0	105	90
362	山西省	2009年山西省冬小麦养分限制因子研究(试验3)			210	0	90
363	山西省	2009年山西省冬小麦养分限制因子研究(试验3)			210	0	90
364	山西省	2009年山西省冬小麦养分限制因子研究(试验3)			210	0	90
365	山西省	2009年山西省冬小麦养分限制因子研究(试验3)			210	105	0
366	山西省	2009年山西省冬小麦养分限制因子研究(试验3)			210	105	0
367	山西省	2009年山西省冬小麦养分限制因子研究(试验3)			210	105	0
368	山西省	2009年山西省冬小麦养分限制因子研究(试验3)			126	105	90
369	山西省	2009年山西省冬小麦养分限制因子研究(试验3)			126	105	90	0.584762
370	山西省	2009年山西省冬小麦养分限制因子研究(试验3)			126	105	90	3.95952
371	山西省	2009年山西省冬小麦养分限制因子研究(试验3)			262.5	69	0
372	山西省	2009年山西省冬小麦养分限制因子研究(试验3)			262.5	69	0
373	山西省	2009年山西省冬小麦养分限制因子研究(试验3)			262.5	69	0
374	山西省	2009年山西省冬小麦养分限制因子研究(试验3)			0	0	0
375	山西省	2009年山西省冬小麦养分限制因子研究(试验3)			0	0	0
376	山西省	2009年山西省冬小麦养分限制因子研究(试验3)			0	0	0
377	山西省	2009年山西省冬小麦高效施肥技术集成研究(试验4)			0	0	0
381	山西省	2009年山西省冬小麦高效施肥技术集成研究(试验4)			240	150	90
385	山西省	2009年山西省冬小麦高效施肥技术集成研究(试验4)			180	150	90
389	山西省	2009年山西省冬小麦高效施肥技术集成研究(试验4)			180	150	90
393	山西省	2009年山西省冬小麦高效施肥技术集成研究(试验4)			180	150	90
397	山西省	2009年山西省冬小麦高效施肥技术集成研究(试验4)			180	150	90
401	山西省	2009年山西省冬小麦氮适宜用量研究(试验2)			0	0	0
402	山西省	2009年山西省冬小麦氮适宜用量研究(试验2)			0	0	0
403	山西省	2009年山西省冬小麦氮适宜用量研究(试验2)			0	0	0
404	山西省	2009年山西省冬小麦氮适宜用量研究(试验2)			0	0	0
405	山西省	2009年山西省冬小麦氮适宜用量研究(试验2)			0	210	150
406	山西省	2009年山西省冬小麦氮适宜用量研究(试验2)			0	210	150
407	山西省	2009年山西省冬小麦氮适宜用量研究(试验2)			0	210	150
408	山西省	2009年山西省冬小麦氮适宜用量研究(试验2)			0	210	150
413	山西省	2009年山西省冬小麦氮适宜用量研究(试验2)			180	210	150	7.24844
414	山西省	2009年山西省冬小麦氮适宜用量研究(试验2)			180	210	150	6.80511
415	山西省	2009年山西省冬小麦氮适宜用量研究(试验2)			180	210	150	5.89311
416	山西省	2009年山西省冬小麦氮适宜用量研究(试验2)			180	210	150	12.6444
421	山西省	2009年山西省冬小麦磷适宜用量研究(试验2)			0	0	0
425	山西省	2009年山西省冬小麦磷适宜用量研究(试验2)			180	0	150
433	山西省	2009年山西省冬小麦磷适宜用量研究(试验2)			180	210	150		9.85286
441	山西省	2009年山西省冬小麦钾适宜用量研究(试验2)			0	0	0
445	山西省	2009年山西省冬小麦钾适宜用量研究(试验2)			180	210	0
453	山西省	2009年山西省冬小麦钾适宜用量研究(试验2)			180	210	150			13.794
461	山西省	2009年山西省轮作条件下冬小麦养分耗竭后土壤恢复研究(试验6)			180	150	200	6.89689	15.3669	6.6492
462	山西省	2009年山西省轮作条件下冬小麦养分耗竭后土壤恢复研究(试验6)			180	150	200	2.55222	10.1533	2.739
465	山西省	2009年山西省轮作条件下冬小麦养分耗竭后土壤恢复研究(试验6)			0	150	200
466	山西省	2009年山西省轮作条件下冬小麦养分耗竭后土壤恢复研究(试验6)			0	150	200
469	山西省	2009年山西省轮作条件下冬小麦养分耗竭后土壤恢复研究(试验6)			180	0	200
470	山西省	2009年山西省轮作条件下冬小麦养分耗竭后土壤恢复研究(试验6)			180	0	200
473	山西省	2009年山西省轮作条件下冬小麦养分耗竭后土壤恢复研究(试验6)			180	150	0
474	山西省	2009年山西省轮作条件下冬小麦养分耗竭后土壤恢复研究(试验6)			180	150	0
477	山西省	2009年山西省轮作条件下冬小麦养分耗竭后土壤恢复研究(试验6)			180	150	200
478	山西省	2009年山西省轮作条件下冬小麦养分耗竭后土壤恢复研究(试验6)			180	150	200
481	山西省	2009年山西省轮作条件下冬小麦养分耗竭后土壤恢复研究(试验6)			0	0	0
482	山西省	2009年山西省轮作条件下冬小麦养分耗竭后土壤恢复研究(试验6)			0	0	0
485	山西省	2009年山西省在轮作条件下长期施用钾肥对冬小麦钾素循环与调控(试验5)			198.75	86.25	0
486	山西省	2009年山西省在轮作条件下长期施用钾肥对冬小麦钾素循环与调控(试验5)			198.75	86.25	0
489	山西省	2009年山西省在轮作条件下长期施用钾肥对冬小麦钾素循环与调控(试验5)			198.75	86.25	150			1.896
490	山西省	2009年山西省在轮作条件下长期施用钾肥对冬小麦钾素循环与调控(试验5)			198.75	86.25	150
493	山西省	2009年山西省在轮作条件下长期施用钾肥对冬小麦钾素循环与调控(试验5)			198.75	86.25	150
494	山西省	2009年山西省在轮作条件下长期施用钾肥对冬小麦钾素循环与调控(试验5)			198.75	86.25	150
497	山西省	2009年山西省在轮作条件下长期施用钾肥对冬小麦钾素循环与调控(试验5)			198.75	86.25	150			3.2032
498	山西省	2009年山西省在轮作条件下长期施用钾肥对冬小麦钾素循环与调控(试验5)			198.75	86.25	150
501	山西省	2008年山西省冬小麦－夏玉米轮作条件下养分限制因子研究01			180	150	200	32.9078	10.188	3.0525
502	山西省	2008年山西省冬小麦－夏玉米轮作条件下养分限制因子研究01			180	150	200	31.1978	8.136	1.5135
505	山西省	2008年山西省冬小麦－夏玉米轮作条件下养分限制因子研究01			0	150	200
506	山西省	2008年山西省冬小麦－夏玉米轮作条件下养分限制因子研究01			0	150	200
509	山西省	2008年山西省冬小麦－夏玉米轮作条件下养分限制因子研究01			180	0	200
510	山西省	2008年山西省冬小麦－夏玉米轮作条件下养分限制因子研究01			180	0	200
513	山西省	2008年山西省冬小麦－夏玉米轮作条件下养分限制因子研究01			180	150	0
514	山西省	2008年山西省冬小麦－夏玉米轮作条件下养分限制因子研究01			180	150	0
517	山西省	2008年山西省冬小麦－夏玉米轮作条件下养分限制因子研究01			180	150	200
518	山西省	2008年山西省冬小麦－夏玉米轮作条件下养分限制因子研究01			180	150	200
521	山西省	2008年山西省冬小麦－夏玉米轮作条件下养分限制因子研究01			0	0	0
522	山西省	2008年山西省冬小麦－夏玉米轮作条件下养分限制因子研究01			0	0	0
523	山西省	2008年山西省冬小麦－夏玉米轮作条件下养分限制因子研究01			0	0	0
525	山西省	2004年山西省钾肥长期定位试验总结(试验1)			195	105	0
529	山西省	2004年山西省钾肥长期定位试验总结(试验1)			195	105	150			2.60333
533	山西省	2004年山西省钾肥长期定位试验总结(试验1)			195	105	0
537	山西省	2004年山西省钾肥长期定位试验总结(试验1)			195	105	150			6.00667
541	山西省	2008年山西省冬小麦－夏玉米长期施用钾肥下钾素循环与调控（小麦）			195.75	85.26	0
545	山西省	2008年山西省冬小麦－夏玉米长期施用钾肥下钾素循环与调控（小麦）			195.75	85.26	150			1.1856
549	山西省	2008年山西省冬小麦－夏玉米长期施用钾肥下钾素循环与调控（小麦）			195.75	85.26	0
553	山西省	2008年山西省冬小麦－夏玉米长期施用钾肥下钾素循环与调控（小麦）			195.75	85.26	150			6.6576
557	山西省	2006年山西省临汾市长期施用钾肥下冬小麦钾素循环与调控			198.75	86.25	0
558	山西省	2006年山西省临汾市长期施用钾肥下冬小麦钾素循环与调控			198.75	86.25	0
559	山西省	2006年山西省临汾市长期施用钾肥下冬小麦钾素循环与调控			198.75	86.25	0
560	山西省	2006年山西省临汾市长期施用钾肥下冬小麦钾素循环与调控			198.75	86.25	0
561	山西省	2006年山西省临汾市长期施用钾肥下冬小麦钾素循环与调控			198.75	86.25	150			5.81227
562	山西省	2006年山西省临汾市长期施用钾肥下冬小麦钾素循环与调控			198.75	86.25	150			1.86027
563	山西省	2006年山西省临汾市长期施用钾肥下冬小麦钾素循环与调控			198.75	86.25	150			5.58427
564	山西省	2006年山西省临汾市长期施用钾肥下冬小麦钾素循环与调控			198.75	86.25	150			5.05987
565	山西省	2006年山西省临汾市长期施用钾肥下冬小麦钾素循环与调控			198.75	86.25	0
566	山西省	2006年山西省临汾市长期施用钾肥下冬小麦钾素循环与调控			198.75	86.25	0
567	山西省	2006年山西省临汾市长期施用钾肥下冬小麦钾素循环与调控			198.75	86.25	0
568	山西省	2006年山西省临汾市长期施用钾肥下冬小麦钾素循环与调控			198.75	86.25	0
569	山西省	2006年山西省临汾市长期施用钾肥下冬小麦钾素循环与调控			198.75	86.25	150			5.07507
570	山西省	2006年山西省临汾市长期施用钾肥下冬小麦钾素循环与调控			198.75	86.25	150			8.47227
571	山西省	2006年山西省临汾市长期施用钾肥下冬小麦钾素循环与调控			198.75	86.25	150			13.1463
572	山西省	2006年山西省临汾市长期施用钾肥下冬小麦钾素循环与调控			198.75	86.25	150			8.44947
573	山西省	2010年冬小麦-夏玉米轮作氮肥调控技术研究（小麦）			0	0	0
574	山西省	2010年冬小麦-夏玉米轮作氮肥调控技术研究（小麦）			0	0	0
575	山西省	2010年冬小麦-夏玉米轮作氮肥调控技术研究（小麦）			0	0	0
576	山西省	2010年冬小麦-夏玉米轮作氮肥调控技术研究（小麦）			0	0	0
577	山西省	2010年冬小麦-夏玉米轮作氮肥调控技术研究（小麦）			168	135	75	3.29798
578	山西省	2010年冬小麦-夏玉米轮作氮肥调控技术研究（小麦）			168	135	75	7.01655
579	山西省	2010年冬小麦-夏玉米轮作氮肥调控技术研究（小麦）			168	135	75	5.00119
580	山西省	2010年冬小麦-夏玉米轮作氮肥调控技术研究（小麦）			168	135	75	7.07762
581	山西省	2010年冬小麦-夏玉米轮作氮肥调控技术研究（小麦）			189	135	75	4.94614
582	山西省	2010年冬小麦-夏玉米轮作氮肥调控技术研究（小麦）			189	135	75	5.77249
583	山西省	2010年冬小麦-夏玉米轮作氮肥调控技术研究（小麦）			189	135	75	4.9582
584	山西省	2010年冬小麦-夏玉米轮作氮肥调控技术研究（小麦）			189	135	75	6.23693
585	山西省	2010年冬小麦-夏玉米轮作氮肥调控技术研究（小麦）			210	135	75	3.56667
586	山西省	2010年冬小麦-夏玉米轮作氮肥调控技术研究（小麦）			210	135	75	5.52095
587	山西省	2010年冬小麦-夏玉米轮作氮肥调控技术研究（小麦）			210	135	75	2.26381
588	山西省	2010年冬小麦-夏玉米轮作氮肥调控技术研究（小麦）			210	135	75	2.91524
589	山西省	2010年冬小麦-夏玉米轮作氮肥调控技术研究（小麦）			231	135	75	1.85567
590	山西省	2010年冬小麦-夏玉米轮作氮肥调控技术研究（小麦）			231	135	75	3.86424
591	山西省	2010年冬小麦-夏玉米轮作氮肥调控技术研究（小麦）			231	135	75	2.79333
592	山西省	2010年冬小麦-夏玉米轮作氮肥调控技术研究（小麦）			231	135	75	2.79333
593	山西省	2010年冬小麦-夏玉米轮作氮肥调控技术研究（小麦）			252	135	75	0.787222
594	山西省	2010年冬小麦-夏玉米轮作氮肥调控技术研究（小麦）			252	135	75	1.33008
595	山西省	2010年冬小麦-夏玉米轮作氮肥调控技术研究（小麦）			252	135	75	1.31651
596	山西省	2010年冬小麦-夏玉米轮作氮肥调控技术研究（小麦）			252	135	75	1.57437
597	山西省	2006年冬小麦/夏玉米轮作条件下冬小麦养分限制因子研究			180	150	200	15.2127	5.244	1.6701
601	山西省	2006年冬小麦/夏玉米轮作条件下冬小麦养分限制因子研究			0	150	200
605	山西省	2006年冬小麦/夏玉米轮作条件下冬小麦养分限制因子研究			180	0	200
609	山西省	2006年冬小麦/夏玉米轮作条件下冬小麦养分限制因子研究			180	150	0
613	山西省	2006年冬小麦/夏玉米轮作条件下冬小麦养分限制因子研究			180	150	200
617	山西省	2006年冬小麦/夏玉米轮作条件下冬小麦养分限制因子研究			0	0	0
440	山东省	2006年山东省主要土类小麦施肥长期定位试验（棕壤）			0	0	0
443	山东省	2006年山东省主要土类小麦施肥长期定位试验（棕壤）			187.5	0	0
446	山东省	2006年山东省主要土类小麦施肥长期定位试验（棕壤）			187.5	150	0
449	山东省	2006年山东省主要土类小麦施肥长期定位试验（棕壤）			187.5	0	150
452	山东省	2006年山东省主要土类小麦施肥长期定位试验（棕壤）			0	150	150
455	山东省	2006年山东省主要土类小麦施肥长期定位试验（棕壤）			187.5	150	150	14.4315	22.8913	3.18733
458	山东省	2006年山东省主要土类小麦施肥长期定位试验（棕壤）			112.5	150	150	22.3911
461	山东省	2006年山东省主要土类小麦施肥长期定位试验（棕壤）			262.5	150	150	15.4952
520	山东省	2006年山东省小麦平衡施肥试验（海阳杜格庄村）			180	120	0
521	山东省	2006年山东省小麦平衡施肥试验（海阳杜格庄村）			180	120	0
522	山东省	2006年山东省小麦平衡施肥试验（海阳杜格庄村）			180	120	0
523	山东省	2006年山东省小麦平衡施肥试验（海阳杜格庄村）			180	120	120			6.85
524	山东省	2006年山东省小麦平衡施肥试验（海阳杜格庄村）			180	120	120			9.55833
525	山东省	2006年山东省小麦平衡施肥试验（海阳杜格庄村）			180	120	120			6.725
526	山东省	2006年山东省小麦平衡施肥试验（海阳杜格庄村）			180	120	180			7.92778
527	山东省	2006年山东省小麦平衡施肥试验（海阳杜格庄村）			180	120	180			8.98333
528	山东省	2006年山东省小麦平衡施肥试验（海阳杜格庄村）			180	120	180			8.20556
529	山东省	2006年山东省小麦平衡施肥试验（海阳杜格庄村）			180	120	240			6.57083
530	山东省	2006年山东省小麦平衡施肥试验（海阳杜格庄村）			180	120	240			5.4875
531	山东省	2006年山东省小麦平衡施肥试验（海阳杜格庄村）			180	120	240			6.8625
532	山东省	2006年山东省小麦平衡施肥示范（海阳杜格庄村）			180	120	0
533	山东省	2006年山东省小麦平衡施肥示范（海阳杜格庄村）			180	120	180			6.67333
534	山东省	2006年山东省主要土类小麦施肥长期定位试验（褐土）			0	0	0
537	山东省	2006年山东省主要土类小麦施肥长期定位试验（褐土）			187.5	0	0
540	山东省	2006年山东省主要土类小麦施肥长期定位试验（褐土）			187.5	150	0
543	山东省	2006年山东省主要土类小麦施肥长期定位试验（褐土）			187.5	0	150
546	山东省	2006年山东省主要土类小麦施肥长期定位试验（褐土）			0	150	150
549	山东省	2006年山东省主要土类小麦施肥长期定位试验（褐土）			187.5	150	150	9.65227	26.4273	12.2927
552	山东省	2006年山东省主要土类小麦施肥长期定位试验（褐土）			112.5	150	150	17.3422
555	山东省	2006年山东省主要土类小麦施肥长期定位试验（褐土）			262.5	150	150	9.4739
561	山东省	2007年山东省小麦养分限制因子试验（海阳市成家）			0	0	0
562	山东省	2007年山东省小麦养分限制因子试验（海阳市成家）			0	0	0
563	山东省	2007年山东省小麦养分限制因子试验（海阳市成家）			0	0	0
564	山东省	2007年山东省小麦养分限制因子试验（海阳市成家）			240	30	120	8.66667		11.6083
565	山东省	2007年山东省小麦养分限制因子试验（海阳市成家）			240	30	120	8.01042		10.2958
566	山东省	2007年山东省小麦养分限制因子试验（海阳市成家）			240	30	120	7.16667		8.60833
567	山东省	2007年山东省小麦养分限制因子试验（海阳市成家）			0	30	120
568	山东省	2007年山东省小麦养分限制因子试验（海阳市成家）			0	30	120
569	山东省	2007年山东省小麦养分限制因子试验（海阳市成家）			0	30	120
570	山东省	2007年山东省小麦养分限制因子试验（海阳市成家）			240	0	120
571	山东省	2007年山东省小麦养分限制因子试验（海阳市成家）			240	0	120
572	山东省	2007年山东省小麦养分限制因子试验（海阳市成家）			240	0	120
573	山东省	2007年山东省小麦养分限制因子试验（海阳市成家）			240	30	0
574	山东省	2007年山东省小麦养分限制因子试验（海阳市成家）			240	30	0
575	山东省	2007年山东省小麦养分限制因子试验（海阳市成家）			240	30	0
576	山东省	2007年山东省小麦养分限制因子试验（海阳市成家）			112.5	112.5	112.5	6.16	10.4978	10.4978
577	山东省	2007年山东省小麦养分限制因子试验（海阳市成家）			112.5	112.5	112.5	8.72	13.0578	13.0578
578	山东省	2007年山东省小麦养分限制因子试验（海阳市成家）			112.5	112.5	112.5	12.1333	16.4711	16.4711
579	山东省	2007年山东省小麦养分限制因子试验（海阳市成家）			0	112.5	112.5
580	山东省	2007年山东省小麦养分限制因子试验（海阳市成家）			0	112.5	112.5
581	山东省	2007年山东省小麦养分限制因子试验（海阳市成家）			0	112.5	112.5
582	山东省	2007年山东省小麦养分限制因子试验（海阳市成家）			112.5	0	112.5
583	山东省	2007年山东省小麦养分限制因子试验（海阳市成家）			112.5	0	112.5
584	山东省	2007年山东省小麦养分限制因子试验（海阳市成家）			112.5	0	112.5
585	山东省	2007年山东省小麦养分限制因子试验（海阳市成家）			112.5	112.5	0
586	山东省	2007年山东省小麦养分限制因子试验（海阳市成家）			112.5	112.5	0
587	山东省	2007年山东省小麦养分限制因子试验（海阳市成家）			112.5	112.5	0
594	山东省	2008年山东省冬小麦养分吸收规律研究（青州廉颇村）			0	0	0
600	山东省	2008年山东省冬小麦养分吸收规律研究（青州廉颇村）			0	0	0
606	山东省	2008年山东省冬小麦养分吸收规律研究（青州廉颇村）			0	0	0
614	山东省	2008年山东省冬小麦养分吸收规律研究（青州廉颇村）			0	0	0
618	山东省	2008年山东省冬小麦养分吸收规律研究（青州廉颇村）			240	135	90
626	山东省	2008年山东省冬小麦养分吸收规律研究（青州廉颇村）			240	135	90
632	山东省	2008年山东省冬小麦养分吸收规律研究（青州廉颇村）			240	135	90
638	山东省	2008年山东省冬小麦养分吸收规律研究（青州廉颇村）			240	135	90
642	山东省	2008年山东省钾肥不同基追比对小麦/玉米养分需求与供给的影响研究（小麦，青州廉颇村）			240	135	0
643	山东省	2008年山东省钾肥不同基追比对小麦/玉米养分需求与供给的影响研究（小麦，青州廉颇村）			240	135	0
644	山东省	2008年山东省钾肥不同基追比对小麦/玉米养分需求与供给的影响研究（小麦，青州廉颇村）			240	135	0
645	山东省	2008年山东省钾肥不同基追比对小麦/玉米养分需求与供给的影响研究（小麦，青州廉颇村）			240	135	120			7.94167
646	山东省	2008年山东省钾肥不同基追比对小麦/玉米养分需求与供给的影响研究（小麦，青州廉颇村）			240	135	120			6.44167
647	山东省	2008年山东省钾肥不同基追比对小麦/玉米养分需求与供给的影响研究（小麦，青州廉颇村）			240	135	120			6.775
648	山东省	2008年山东省钾肥不同基追比对小麦/玉米养分需求与供给的影响研究（小麦，青州廉颇村）			240	135	120			3.275
649	山东省	2008年山东省钾肥不同基追比对小麦/玉米养分需求与供给的影响研究（小麦，青州廉颇村）			240	135	120			2.10833
650	山东省	2008年山东省钾肥不同基追比对小麦/玉米养分需求与供给的影响研究（小麦，青州廉颇村）			240	135	120			0.275
651	山东省	2008年山东省钾肥不同基追比对小麦/玉米养分需求与供给的影响研究（小麦，青州廉颇村）			240	135	120			2.44167
652	山东省	2008年山东省钾肥不同基追比对小麦/玉米养分需求与供给的影响研究（小麦，青州廉颇村）			240	135	120			2.10833
653	山东省	2008年山东省钾肥不同基追比对小麦/玉米养分需求与供给的影响研究（小麦，青州廉颇村）			240	135	120			5.94167
654	山东省	2008年山东省氮肥不同基追比对小麦/玉米养分需求与供给的影响研究（小麦，青州廉颇村）			0	30	30
655	山东省	2008年山东省氮肥不同基追比对小麦/玉米养分需求与供给的影响研究（小麦，青州廉颇村）			0	30	30
656	山东省	2008年山东省氮肥不同基追比对小麦/玉米养分需求与供给的影响研究（小麦，青州廉颇村）			0	30	30
657	山东省	2008年山东省氮肥不同基追比对小麦/玉米养分需求与供给的影响研究（小麦，青州廉颇村）			240	30	30	4.51141
658	山东省	2008年山东省氮肥不同基追比对小麦/玉米养分需求与供给的影响研究（小麦，青州廉颇村）			240	30	30	3.41192
659	山东省	2008年山东省氮肥不同基追比对小麦/玉米养分需求与供给的影响研究（小麦，青州廉颇村）			240	30	30	2.93712
660	山东省	2008年山东省氮肥不同基追比对小麦/玉米养分需求与供给的影响研究（小麦，青州廉颇村）			240	30	30	5.88882
661	山东省	2008年山东省氮肥不同基追比对小麦/玉米养分需求与供给的影响研究（小麦，青州廉颇村）			240	30	30	4.41905
662	山东省	2008年山东省氮肥不同基追比对小麦/玉米养分需求与供给的影响研究（小麦，青州廉颇村）			240	30	30	3.95559
663	山东省	2008年山东省氮肥不同基追比对小麦/玉米养分需求与供给的影响研究（小麦，青州廉颇村）			240	30	30	7.62517
664	山东省	2008年山东省氮肥不同基追比对小麦/玉米养分需求与供给的影响研究（小麦，青州廉颇村）			240	30	30	6.69907
665	山东省	2008年山东省氮肥不同基追比对小麦/玉米养分需求与供给的影响研究（小麦，青州廉颇村）			240	30	30	5.20579
666	山东省	2008年山东省氮肥不同基追比对小麦/玉米养分需求与供给的影响研究（小麦，青州廉颇村）			240	30	30	6.22467
667	山东省	2008年山东省氮肥不同基追比对小麦/玉米养分需求与供给的影响研究（小麦，青州廉颇村）			240	30	30	4.90479
668	山东省	2008年山东省氮肥不同基追比对小麦/玉米养分需求与供给的影响研究（小麦，青州廉颇村）			240	30	30	5.40268
672	山东省	2009年山东省小麦返青期和拔节期追肥SPAD阈值的确定试验研究（青州市廉颇村）			0	105	90
678	山东省	2009年山东省小麦返青期和拔节期追肥SPAD阈值的确定试验研究（青州市廉颇村）			0	105	90
681	山东省	2009年山东省小麦返青期和拔节期追肥SPAD阈值的确定试验研究（青州市廉颇村）			0	105	90
690	山东省	2009年山东省小麦返青期和拔节期追肥SPAD阈值的确定试验研究（青州市廉颇村）			0	105	90
696	山东省	2009年山东省小麦返青期和拔节期追肥SPAD阈值的确定试验研究（青州市廉颇村）			60	105	90	2.17833
704	山东省	2009年山东省小麦返青期和拔节期追肥SPAD阈值的确定试验研究（青州市廉颇村）			60	105	90	5.49833
705	山东省	2009年山东省小麦返青期和拔节期追肥SPAD阈值的确定试验研究（青州市廉颇村）			60	105	90	3.34333
714	山东省	2009年山东省小麦返青期和拔节期追肥SPAD阈值的确定试验研究（青州市廉颇村）			60	105	90	3.695
720	山东省	2009年山东省小麦返青期和拔节期追肥SPAD阈值的确定试验研究（青州市廉颇村）			120	105	90	6.6725
728	山东省	2009年山东省小麦返青期和拔节期追肥SPAD阈值的确定试验研究（青州市廉颇村）			120	105	90	5.85167
729	山东省	2009年山东省小麦返青期和拔节期追肥SPAD阈值的确定试验研究（青州市廉颇村）			120	105	90	6.62417
738	山东省	2009年山东省小麦返青期和拔节期追肥SPAD阈值的确定试验研究（青州市廉颇村）			120	105	90	7.66083
744	山东省	2009年山东省小麦返青期和拔节期追肥SPAD阈值的确定试验研究（青州市廉颇村）			180	105	90	4.89944
752	山东省	2009年山东省小麦返青期和拔节期追肥SPAD阈值的确定试验研究（青州市廉颇村）			180	105	90	5.44611
756	山东省	2009年山东省小麦返青期和拔节期追肥SPAD阈值的确定试验研究（青州市廉颇村）			180	105	90	5.72167
762	山东省	2009年山东省小麦返青期和拔节期追肥SPAD阈值的确定试验研究（青州市廉颇村）			180	105	90	5.24278
768	山东省	2009年山东省小麦返青期和拔节期追肥SPAD阈值的确定试验研究（青州市廉颇村）			240	105	90	5.585
776	山东省	2009年山东省小麦返青期和拔节期追肥SPAD阈值的确定试验研究（青州市廉颇村）			240	105	90	5.14833
780	山东省	2009年山东省小麦返青期和拔节期追肥SPAD阈值的确定试验研究（青州市廉颇村）			240	105	90	4.60292
786	山东省	2009年山东省小麦返青期和拔节期追肥SPAD阈值的确定试验研究（青州市廉颇村）			240	105	90	5.08708
792	山东省	2009年山东省小麦返青期和拔节期追肥SPAD阈值的确定试验研究（青州市廉颇村）			300	105	90	4.01567
800	山东省	2009年山东省小麦返青期和拔节期追肥SPAD阈值的确定试验研究（青州市廉颇村）			300	105	90	4.49533
804	山东省	2009年山东省小麦返青期和拔节期追肥SPAD阈值的确定试验研究（青州市廉颇村）			300	105	90	3.639
812	山东省	2009年山东省小麦返青期和拔节期追肥SPAD阈值的确定试验研究（青州市廉颇村）			300	105	90	3.3
817	山东省	2009年山东省基于Nmin值的基肥用量与比例的确定小麦试验研究（青州市廉颇村）			0	105	90
821	山东省	2009年山东省基于Nmin值的基肥用量与比例的确定小麦试验研究（青州市廉颇村）			0	105	90
828	山东省	2009年山东省基于Nmin值的基肥用量与比例的确定小麦试验研究（青州市廉颇村）			0	105	90
831	山东省	2009年山东省基于Nmin值的基肥用量与比例的确定小麦试验研究（青州市廉颇村）			0	105	90
841	山东省	2009年山东省基于Nmin值的基肥用量与比例的确定小麦试验研究（青州市廉颇村）			120	105	90	3.335
845	山东省	2009年山东省基于Nmin值的基肥用量与比例的确定小麦试验研究（青州市廉颇村）			120	105	90	4.54833
853	山东省	2009年山东省基于Nmin值的基肥用量与比例的确定小麦试验研究（青州市廉颇村）			120	105	90	3.79583
855	山东省	2009年山东省基于Nmin值的基肥用量与比例的确定小麦试验研究（青州市廉颇村）			120	105	90	4.0875
865	山东省	2009年山东省基于Nmin值的基肥用量与比例的确定小麦试验研究（青州市廉颇村）			120	105	90	5.85569
869	山东省	2009年山东省基于Nmin值的基肥用量与比例的确定小麦试验研究（青州市廉颇村）			120	105	90	6.01167
877	山东省	2009年山东省基于Nmin值的基肥用量与比例的确定小麦试验研究（青州市廉颇村）			120	105	90	6.8925
881	山东省	2009年山东省基于Nmin值的基肥用量与比例的确定小麦试验研究（青州市廉颇村）			120	105	90	5.84917
890	山东省	2009年山东省基于Nmin值的基肥用量与比例的确定小麦试验研究（青州市廉颇村）			120	105	90	7.69167
893	山东省	2009年山东省基于Nmin值的基肥用量与比例的确定小麦试验研究（青州市廉颇村）			120	105	90	8.6
901	山东省	2009年山东省基于Nmin值的基肥用量与比例的确定小麦试验研究（青州市廉颇村）			120	105	90	7.5425
905	山东省	2009年山东省基于Nmin值的基肥用量与比例的确定小麦试验研究（青州市廉颇村）			120	105	90	6.8575
909	山东省	2009年山东省基于Nmin值的基肥用量与比例的确定小麦试验研究（青州市廉颇村）			180	105	90	2.94167
918	山东省	2009年山东省基于Nmin值的基肥用量与比例的确定小麦试验研究（青州市廉颇村）			180	105	90	3.07722
925	山东省	2009年山东省基于Nmin值的基肥用量与比例的确定小麦试验研究（青州市廉颇村）			180	105	90	2.49444
929	山东省	2009年山东省基于Nmin值的基肥用量与比例的确定小麦试验研究（青州市廉颇村）			180	105	90	2.47222
933	山东省	2009年山东省基于Nmin值的基肥用量与比例的确定小麦试验研究（青州市廉颇村）			180	105	90	5.39889
942	山东省	2009年山东省基于Nmin值的基肥用量与比例的确定小麦试验研究（青州市廉颇村）			180	105	90	5.95889
950	山东省	2009年山东省基于Nmin值的基肥用量与比例的确定小麦试验研究（青州市廉颇村）			180	105	90	4.86611
953	山东省	2009年山东省基于Nmin值的基肥用量与比例的确定小麦试验研究（青州市廉颇村）			180	105	90	5.94056
957	山东省	2009年山东省基于Nmin值的基肥用量与比例的确定小麦试验研究（青州市廉颇村）			180	105	90	7.255
966	山东省	2009年山东省基于Nmin值的基肥用量与比例的确定小麦试验研究（青州市廉颇村）			180	105	90	6.41056
969	山东省	2009年山东省基于Nmin值的基肥用量与比例的确定小麦试验研究（青州市廉颇村）			180	105	90	7.02056
978	山东省	2009年山东省基于Nmin值的基肥用量与比例的确定小麦试验研究（青州市廉颇村）			180	105	90	6.45111
981	山东省	2008年山东省小麦-玉米养分限制因子定位试验研究（小麦，青州廉颇村）			210	75	60	2.55596	2.75669	6.5292
982	山东省	2008年山东省小麦-玉米养分限制因子定位试验研究（小麦，青州廉颇村）			210	75	60	3.28009	4.78424	9.06364
983	山东省	2008年山东省小麦-玉米养分限制因子定位试验研究（小麦，青州廉颇村）			210	75	60	2.20177	1.76496	5.28953
984	山东省	2009年山东省基于土壤测试和目标产量的OPT小麦试验研究（青州市廉颇村）			240	75	90	5.41792	2.284	4.37
985	山东省	2009年山东省基于土壤测试和目标产量的OPT小麦试验研究（青州市廉颇村）			240	75	90	5.605	2.88267	4.86889
986	山东省	2009年山东省基于土壤测试和目标产量的OPT小麦试验研究（青州市廉颇村）			240	75	90	5.045	1.09067	3.37556
987	山东省	2009年山东省基于土壤测试和目标产量的OPT小麦试验研究（青州市廉颇村）			0	75	90
988	山东省	2009年山东省基于土壤测试和目标产量的OPT小麦试验研究（青州市廉颇村）			0	75	90
989	山东省	2009年山东省基于土壤测试和目标产量的OPT小麦试验研究（青州市廉颇村）			0	75	90
990	山东省	2009年山东省基于土壤测试和目标产量的OPT小麦试验研究（青州市廉颇村）			240	0	90
991	山东省	2009年山东省基于土壤测试和目标产量的OPT小麦试验研究（青州市廉颇村）			240	0	90
992	山东省	2009年山东省基于土壤测试和目标产量的OPT小麦试验研究（青州市廉颇村）			240	0	90
993	山东省	2009年山东省基于土壤测试和目标产量的OPT小麦试验研究（青州市廉颇村）			240	75	0
994	山东省	2009年山东省基于土壤测试和目标产量的OPT小麦试验研究（青州市廉颇村）			240	75	0
995	山东省	2009年山东省基于土壤测试和目标产量的OPT小麦试验研究（青州市廉颇村）			240	75	0
996	山东省	2009年山东省基于土壤测试和目标产量的OPT小麦试验研究（青州市廉颇村）			144	75	90	4.48333
997	山东省	2009年山东省基于土壤测试和目标产量的OPT小麦试验研究（青州市廉颇村）			144	75	90	6.22014
998	山东省	2009年山东省基于土壤测试和目标产量的OPT小麦试验研究（青州市廉颇村）			144	75	90	5.62569
999	山东省	2009年山东省基于土壤测试和目标产量的OPT小麦试验研究（青州市廉颇村）			80	80	80
1000	山东省	2009年山东省基于土壤测试和目标产量的OPT小麦试验研究（青州市廉颇村）			80	80	80
1001	山东省	2009年山东省基于土壤测试和目标产量的OPT小麦试验研究（青州市廉颇村）			80	80	80
1002	山东省	2009年山东省基于土壤测试和目标产量的OPT小麦试验研究（青州市廉颇村）			240	90	90
1003	山东省	2009年山东省基于土壤测试和目标产量的OPT小麦试验研究（青州市廉颇村）			240	90	90
1004	山东省	2009年山东省基于土壤测试和目标产量的OPT小麦试验研究（青州市廉颇村）			240	90	90
1011	山东省	2008年山东省小麦-玉米养分限制因子定位试验研究（小麦，青州廉颇村）			0	75	60
1012	山东省	2008年山东省小麦-玉米养分限制因子定位试验研究（小麦，青州廉颇村）			0	75	60
1013	山东省	2008年山东省小麦-玉米养分限制因子定位试验研究（小麦，青州廉颇村）			0	75	60
1014	山东省	2008年山东省小麦-玉米养分限制因子定位试验研究（小麦，青州廉颇村）			210	0	60
1015	山东省	2008年山东省小麦-玉米养分限制因子定位试验研究（小麦，青州廉颇村）			210	0	60
1016	山东省	2008年山东省小麦-玉米养分限制因子定位试验研究（小麦，青州廉颇村）			210	0	60
1017	山东省	2008年山东省小麦-玉米养分限制因子定位试验研究（小麦，青州廉颇村）			210	75	0
1018	山东省	2008年山东省小麦-玉米养分限制因子定位试验研究（小麦，青州廉颇村）			210	75	0
1019	山东省	2008年山东省小麦-玉米养分限制因子定位试验研究（小麦，青州廉颇村）			210	75	0
1020	山东省	2008年山东省小麦-玉米养分限制因子定位试验研究（小麦，青州廉颇村）			222	31.5	120.75
1021	山东省	2008年山东省小麦-玉米养分限制因子定位试验研究（小麦，青州廉颇村）			222	31.5	120.75
1022	山东省	2008年山东省小麦-玉米养分限制因子定位试验研究（小麦，青州廉颇村）			222	31.5	120.75
1023	山东省	2008年山东省小麦-玉米养分限制因子定位试验研究（小麦，青州廉颇村）			0	0	0
1024	山东省	2008年山东省小麦-玉米养分限制因子定位试验研究（小麦，青州廉颇村）			0	0	0
1025	山东省	2008年山东省小麦-玉米养分限制因子定位试验研究（小麦，青州廉颇村）			0	0	0
1027	山东省	2010年山东省基于Nmin值的基肥用量与比例的确定小麦试验研究（德州市平原县）			0	105	90
1032	山东省	2010年山东省基于Nmin值的基肥用量与比例的确定小麦试验研究（德州市平原县）			0	105	90
1037	山东省	2010年山东省基于Nmin值的基肥用量与比例的确定小麦试验研究（德州市平原县）			0	105	90
1043	山东省	2010年山东省基于Nmin值的基肥用量与比例的确定小麦试验研究（德州市平原县）			120	105	90	3.4275
1049	山东省	2010年山东省基于Nmin值的基肥用量与比例的确定小麦试验研究（德州市平原县）			120	105	90	4.81667
1054	山东省	2010年山东省基于Nmin值的基肥用量与比例的确定小麦试验研究（德州市平原县）			120	105	90
1059	山东省	2010年山东省基于Nmin值的基肥用量与比例的确定小麦试验研究（德州市平原县）			120	105	90	6.48333
1064	山东省	2010年山东省基于Nmin值的基肥用量与比例的确定小麦试验研究（德州市平原县）			120	105	90	8.98333
1069	山东省	2010年山东省基于Nmin值的基肥用量与比例的确定小麦试验研究（德州市平原县）			120	105	90	10.0942
1075	山东省	2010年山东省基于Nmin值的基肥用量与比例的确定小麦试验研究（德州市平原县）			120	105	90	9.81667
1080	山东省	2010年山东省基于Nmin值的基肥用量与比例的确定小麦试验研究（德州市平原县）			120	105	90	12.0392
1081	山东省	2010年山东省基于Nmin值的基肥用量与比例的确定小麦试验研究（德州市平原县）			120	105	90	9.53917
1086	山东省	2010年山东省基于Nmin值的基肥用量与比例的确定小麦试验研究（德州市平原县）			180	105	90	3.02611
1091	山东省	2010年山东省基于Nmin值的基肥用量与比例的确定小麦试验研究（德州市平原县）			180	105	90	1.915
1097	山东省	2010年山东省基于Nmin值的基肥用量与比例的确定小麦试验研究（德州市平原县）			180	105	90	3.21111
1102	山东省	2010年山东省基于Nmin值的基肥用量与比例的确定小麦试验研究（德州市平原县）			180	105	90	6.35944
1107	山东省	2010年山东省基于Nmin值的基肥用量与比例的确定小麦试验研究（德州市平原县）			180	105	90	7.285
1112	山东省	2010年山东省基于Nmin值的基肥用量与比例的确定小麦试验研究（德州市平原县）			180	105	90	8.02611
1117	山东省	2010年山东省基于Nmin值的基肥用量与比例的确定小麦试验研究（德州市平原县）			180	105	90	9.32222
1123	山东省	2010年山东省基于Nmin值的基肥用量与比例的确定小麦试验研究（德州市平原县）			180	105	90	10.9889
1129	山东省	2010年山东省基于Nmin值的基肥用量与比例的确定小麦试验研究（德州市平原县）			180	105	90	8.21111
1135	山东省	2010年山东省小麦返青期和拔节期追肥SPAD阈值的确定试验研究（青州市廉颇村）			0	105	90
1140	山东省	2010年山东省小麦返青期和拔节期追肥SPAD阈值的确定试验研究（青州市廉颇村）			0	105	90
1145	山东省	2010年山东省小麦返青期和拔节期追肥SPAD阈值的确定试验研究（青州市廉颇村）			0	105	90
1150	山东省	2010年山东省小麦返青期和拔节期追肥SPAD阈值的确定试验研究（青州市廉颇村）			60	105	90	15.3783
1155	山东省	2010年山东省小麦返青期和拔节期追肥SPAD阈值的确定试验研究（青州市廉颇村）			60	105	90	7.045
1160	山东省	2010年山东省小麦返青期和拔节期追肥SPAD阈值的确定试验研究（青州市廉颇村）			60	105	90	8.155
1161	山东省	2010年山东省小麦返青期和拔节期追肥SPAD阈值的确定试验研究（青州市廉颇村）			120	105	90	8.24417
1166	山东省	2010年山东省小麦返青期和拔节期追肥SPAD阈值的确定试验研究（青州市廉颇村）			120	105	90	5.18917
1171	山东省	2010年山东省小麦返青期和拔节期追肥SPAD阈值的确定试验研究（青州市廉颇村）			120	105	90	9.63333
1177	山东省	2010年山东省小麦返青期和拔节期追肥SPAD阈值的确定试验研究（青州市廉颇村）			180	105	90	6.97778
1182	山东省	2010年山东省小麦返青期和拔节期追肥SPAD阈值的确定试验研究（青州市廉颇村）			180	105	90	5.49611
1188	山东省	2010年山东省小麦返青期和拔节期追肥SPAD阈值的确定试验研究（青州市廉颇村）			180	105	90	8.27389
1193	山东省	2010年山东省小麦返青期和拔节期追肥SPAD阈值的确定试验研究（青州市廉颇村）			240	105	90	7.31667
1199	山东省	2010年山东省小麦返青期和拔节期追肥SPAD阈值的确定试验研究（青州市廉颇村）			240	105	90	6.62208
1204	山东省	2010年山东省小麦返青期和拔节期追肥SPAD阈值的确定试验研究（青州市廉颇村）			240	105	90	8.15
1210	山东省	2010年山东省小麦返青期和拔节期追肥SPAD阈值的确定试验研究（青州市廉颇村）			300	105	90	6.07567
1215	山东省	2010年山东省小麦返青期和拔节期追肥SPAD阈值的确定试验研究（青州市廉颇村）			300	105	90	5.18667
1220	山东省	2010年山东省小麦返青期和拔节期追肥SPAD阈值的确定试验研究（青州市廉颇村）			300	105	90	7.07567
1221	山东省	2010年山东省基于土壤测试和目标产量的OPT小麦试验研究（青州市廉颇村）			240	75	90	8.47222	20.0044	15.9259
1222	山东省	2010年山东省基于土壤测试和目标产量的OPT小麦试验研究（青州市廉颇村）			240	75	90	4.58333	7.56	5.55556
1223	山东省	2010年山东省基于土壤测试和目标产量的OPT小麦试验研究（青州市廉颇村）			240	75	90	5.69444	11.1156	8.51852
1224	山东省	2010年山东省基于土壤测试和目标产量的OPT小麦试验研究（青州市廉颇村）			0	75	90
1225	山东省	2010年山东省基于土壤测试和目标产量的OPT小麦试验研究（青州市廉颇村）			0	75	90
1226	山东省	2010年山东省基于土壤测试和目标产量的OPT小麦试验研究（青州市廉颇村）			0	75	90
1227	山东省	2010年山东省基于土壤测试和目标产量的OPT小麦试验研究（青州市廉颇村）			240	0	90
1228	山东省	2010年山东省基于土壤测试和目标产量的OPT小麦试验研究（青州市廉颇村）			240	0	90
1229	山东省	2010年山东省基于土壤测试和目标产量的OPT小麦试验研究（青州市廉颇村）			240	0	90
1230	山东省	2010年山东省基于土壤测试和目标产量的OPT小麦试验研究（青州市廉颇村）			240	75	0
1231	山东省	2010年山东省基于土壤测试和目标产量的OPT小麦试验研究（青州市廉颇村）			240	75	0
1232	山东省	2010年山东省基于土壤测试和目标产量的OPT小麦试验研究（青州市廉颇村）			240	75	0
1233	山东省	2010年山东省基于土壤测试和目标产量的OPT小麦试验研究（青州市廉颇村）			144	75	90	9.72222
1234	山东省	2010年山东省基于土壤测试和目标产量的OPT小麦试验研究（青州市廉颇村）			144	75	90	10.8796
1235	山东省	2010年山东省基于土壤测试和目标产量的OPT小麦试验研究（青州市廉颇村）			144	75	90	8.33333
1236	山东省	2010年山东省基于土壤测试和目标产量的OPT小麦试验研究（青州市廉颇村）			80	80	80
1237	山东省	2010年山东省基于土壤测试和目标产量的OPT小麦试验研究（青州市廉颇村）			80	80	80
1238	山东省	2010年山东省基于土壤测试和目标产量的OPT小麦试验研究（青州市廉颇村）			80	80	80
1239	山东省	2010年山东省基于土壤测试和目标产量的OPT小麦试验研究（青州市廉颇村）			240	90	90
1240	山东省	2010年山东省基于土壤测试和目标产量的OPT小麦试验研究（青州市廉颇村）			240	90	90
1241	山东省	2010年山东省基于土壤测试和目标产量的OPT小麦试验研究（青州市廉颇村）			240	90	90
337	河南省	2008-2009河南新坡小麦OPT试验			180	105	105	11.0111	11.3238	7.56476
338	河南省	2008-2009河南新坡小麦OPT试验			180	105	105	12.2389	13.4286	9.66952
339	河南省	2008-2009河南新坡小麦OPT试验			180	105	105	13.0389	14.8	11.041
340	河南省	2008-2009河南新坡小麦OPT试验			0	105	105
341	河南省	2008-2009河南新坡小麦OPT试验			0	105	105
342	河南省	2008-2009河南新坡小麦OPT试验			0	105	105
343	河南省	2008-2009河南新坡小麦OPT试验			180	0	105
344	河南省	2008-2009河南新坡小麦OPT试验			180	0	105
345	河南省	2008-2009河南新坡小麦OPT试验			180	0	105
346	河南省	2008-2009河南新坡小麦OPT试验			180	105	0
347	河南省	2008-2009河南新坡小麦OPT试验			180	105	0
348	河南省	2008-2009河南新坡小麦OPT试验			180	105	0
349	河南省	2008-2009河南新坡小麦OPT试验			195	75	75
350	河南省	2008-2009河南新坡小麦OPT试验			195	75	75
351	河南省	2008-2009河南新坡小麦OPT试验			195	75	75
352	河南省	2008-2009河南新坡小麦OPT试验			0	0	0
353	河南省	2008-2009河南新坡小麦OPT试验			0	0	0
354	河南省	2008-2009河南新坡小麦OPT试验			0	0	0
355	河南省	2008-2009河南平陵小麦OPT试验			225	105	105	9.07556	10.1876	7.79714
356	河南省	2008-2009河南平陵小麦OPT试验			225	105	105	10.0844	12.3495	9.95905
357	河南省	2008-2009河南平陵小麦OPT试验			225	105	105	10.7467	13.7686	11.3781
358	河南省	2008-2009河南平陵小麦OPT试验			0	105	105
359	河南省	2008-2009河南平陵小麦OPT试验			0	105	105
360	河南省	2008-2009河南平陵小麦OPT试验			0	105	105
361	河南省	2008-2009河南平陵小麦OPT试验			225	0	105
362	河南省	2008-2009河南平陵小麦OPT试验			225	0	105
363	河南省	2008-2009河南平陵小麦OPT试验			225	0	105
364	河南省	2008-2009河南平陵小麦OPT试验			225	105	0
365	河南省	2008-2009河南平陵小麦OPT试验			225	105	0
366	河南省	2008-2009河南平陵小麦OPT试验			225	105	0
367	河南省	2008-2009河南平陵小麦OPT试验			195	75	75
368	河南省	2008-2009河南平陵小麦OPT试验			195	75	75
369	河南省	2008-2009河南平陵小麦OPT试验			195	75	75
370	河南省	2008-2009河南平陵小麦OPT试验			0	0	0
371	河南省	2008-2009河南平陵小麦OPT试验			0	0	0
372	河南省	2008-2009河南平陵小麦OPT试验			0	0	0
373	河南省	2008-2009河南朱寨小麦OPT试验			225	105	105	8.94222	10.9714	7.68286
374	河南省	2008-2009河南朱寨小麦OPT试验			225	105	105	9.93778	13.1048	9.81619
375	河南省	2008-2009河南朱寨小麦OPT试验			225	105	105	10.5867	14.4952	11.2067
376	河南省	2008-2009河南朱寨小麦OPT试验			0	105	105
377	河南省	2008-2009河南朱寨小麦OPT试验			0	105	105
378	河南省	2008-2009河南朱寨小麦OPT试验			0	105	105
379	河南省	2008-2009河南朱寨小麦OPT试验			225	0	105
380	河南省	2008-2009河南朱寨小麦OPT试验			225	0	105
381	河南省	2008-2009河南朱寨小麦OPT试验			225	0	105
382	河南省	2008-2009河南朱寨小麦OPT试验			225	105	0
383	河南省	2008-2009河南朱寨小麦OPT试验			225	105	0
384	河南省	2008-2009河南朱寨小麦OPT试验			225	105	0
385	河南省	2008-2009河南朱寨小麦OPT试验			195	75	75
386	河南省	2008-2009河南朱寨小麦OPT试验			195	75	75
387	河南省	2008-2009河南朱寨小麦OPT试验			195	75	75
388	河南省	2008-2009河南朱寨小麦OPT试验			0	0	0
389	河南省	2008-2009河南朱寨小麦OPT试验			0	0	0
390	河南省	2008-2009河南朱寨小麦OPT试验			0	0	0
391	河南省	2008-2009河南平陵小麦氮素用量试验			0	0	0
392	河南省	2008-2009河南平陵小麦氮素用量试验			0	0	0
393	河南省	2008-2009河南平陵小麦氮素用量试验			0	0	0
394	河南省	2008-2009河南平陵小麦氮素用量试验			0	75	60
395	河南省	2008-2009河南平陵小麦氮素用量试验			0	75	60
396	河南省	2008-2009河南平陵小麦氮素用量试验			0	75	60
397	河南省	2008-2009河南平陵小麦氮素用量试验			135	75	60	1.42963
398	河南省	2008-2009河南平陵小麦氮素用量试验			135	75	60	2.68889
399	河南省	2008-2009河南平陵小麦氮素用量试验			135	75	60	3.08148
400	河南省	2008-2009河南平陵小麦氮素用量试验			180	75	60	2.37778
401	河南省	2008-2009河南平陵小麦氮素用量试验			180	75	60	3.19444
402	河南省	2008-2009河南平陵小麦氮素用量试验			180	75	60	3.88333
403	河南省	2008-2009河南平陵小麦氮素用量试验			225	75	60	3.14222
404	河南省	2008-2009河南平陵小麦氮素用量试验			225	75	60	3.57778
405	河南省	2008-2009河南平陵小麦氮素用量试验			225	75	60	3.93333
406	河南省	2008-2009河南平陵小麦氮素用量试验			270	75	60	2.02963
407	河南省	2008-2009河南平陵小麦氮素用量试验			270	75	60	2.47778
408	河南省	2008-2009河南平陵小麦氮素用量试验			270	75	60	2.94444
409	河南省	2008年河南省浚县冬小麦养分限制因子试验			240	105	90	4.14583	5.48381	4.09222
410	河南省	2008年河南省浚县冬小麦养分限制因子试验			240	105	90	4.75	6.86476	5.70333
411	河南省	2008年河南省浚县冬小麦养分限制因子试验			240	105	90	4.04167	5.24571	3.81444
412	河南省	2008年河南省浚县冬小麦养分限制因子试验			0	105	90
413	河南省	2008年河南省浚县冬小麦养分限制因子试验			0	105	90
414	河南省	2008年河南省浚县冬小麦养分限制因子试验			0	105	90
415	河南省	2008年河南省浚县冬小麦养分限制因子试验			240	0	90
416	河南省	2008年河南省浚县冬小麦养分限制因子试验			240	0	90
417	河南省	2008年河南省浚县冬小麦养分限制因子试验			240	0	90
418	河南省	2008年河南省浚县冬小麦养分限制因子试验			240	105	0
419	河南省	2008年河南省浚县冬小麦养分限制因子试验			240	105	0
420	河南省	2008年河南省浚县冬小麦养分限制因子试验			240	105	0
421	河南省	2008年河南省浚县冬小麦养分限制因子试验			0	0	0
422	河南省	2008年河南省浚县冬小麦养分限制因子试验			0	0	0
423	河南省	2008年河南省浚县冬小麦养分限制因子试验			0	0	0
424	河南省	2008年河南省浚县冬小麦养分限制因子试验			270	90	0
425	河南省	2008年河南省浚县冬小麦养分限制因子试验			270	90	0
426	河南省	2008年河南省浚县冬小麦养分限制因子试验			270	90	0
427	河南省	2008年河南省浚县冬小麦氮肥基追比试验			240	105	90	5.11792
428	河南省	2008年河南省浚县冬小麦氮肥基追比试验			240	105	90	3.63875
429	河南省	2008年河南省浚县冬小麦氮肥基追比试验			240	105	90	4.34708
430	河南省	2008年河南省浚县冬小麦氮肥基追比试验			240	105	90	4.9825
431	河南省	2008年河南省浚县冬小麦氮肥基追比试验			240	105	90	2.67
432	河南省	2008年河南省浚县冬小麦氮肥基追比试验			240	105	90	4.15958
433	河南省	2008年河南省浚县冬小麦氮肥基追比试验			0	105	90
434	河南省	2008年河南省浚县冬小麦氮肥基追比试验			0	105	90
435	河南省	2008年河南省浚县冬小麦氮肥基追比试验			0	105	90
436	河南省	2008年河南省浚县冬小麦氮肥基追比试验			240	105	90	0.930417
437	河南省	2008年河南省浚县冬小麦氮肥基追比试验			240	105	90	1.75333
438	河南省	2008年河南省浚县冬小麦氮肥基追比试验			240	105	90	0.190833
439	河南省	2008年河南省浚县冬小麦氮肥基追比试验			240	105	90	3.06583
440	河南省	2008年河南省浚县冬小麦氮肥基追比试验			240	105	90	3.21167
441	河南省	2008年河南省浚县冬小麦氮肥基追比试验			240	105	90	4.88875
442	河南省	2008年河南省浚县冬小麦钾肥基追比试验			240	105	0
443	河南省	2008年河南省浚县冬小麦钾肥基追比试验			240	105	0
444	河南省	2008年河南省浚县冬小麦钾肥基追比试验			240	105	0
445	河南省	2008年河南省浚县冬小麦钾肥基追比试验			240	105	90			5.25333
446	河南省	2008年河南省浚县冬小麦钾肥基追比试验			240	105	90			5.90333
447	河南省	2008年河南省浚县冬小麦钾肥基追比试验			240	105	90			6.09222
448	河南省	2008年河南省浚县冬小麦钾肥基追比试验			240	105	90			5.48111
449	河南省	2008年河南省浚县冬小麦钾肥基追比试验			240	105	90			5.87
450	河南省	2008年河南省浚县冬小麦钾肥基追比试验			240	105	90			10.3422
451	河南省	2008年河南省浚县冬小麦钾肥基追比试验			240	105	90			3.00889
452	河南省	2008年河南省浚县冬小麦钾肥基追比试验			240	105	90			2.59222
453	河南省	2008年河南省浚县冬小麦钾肥基追比试验			240	105	90			2.34222
454	河南省	2008年河南省浚县冬小麦需肥规律试验			240	105	90
455	河南省	2008年河南省浚县冬小麦需肥规律试验			240	105	90
456	河南省	2008年河南省浚县冬小麦需肥规律试验			240	105	90
457	河南省	2008年河南省浚县冬小麦需肥规律试验			0	0	0
458	河南省	2008年河南省浚县冬小麦需肥规律试验			0	0	0
459	河南省	2008年河南省浚县冬小麦需肥规律试验			0	0	0
460	河南省	2009年河南省浚县冬小麦氮肥运筹试验			0	90	90
461	河南省	2009年河南省浚县冬小麦氮肥运筹试验			0	90	90
462	河南省	2009年河南省浚县冬小麦氮肥运筹试验			0	90	90
463	河南省	2009年河南省浚县冬小麦氮肥运筹试验			0	90	90
464	河南省	2009年河南省浚县冬小麦氮肥运筹试验			120	90	90	5.13192
465	河南省	2009年河南省浚县冬小麦氮肥运筹试验			120	90	90	3.42142
466	河南省	2009年河南省浚县冬小麦氮肥运筹试验			120	90	90	3.7065
467	河南省	2009年河南省浚县冬小麦氮肥运筹试验			120	90	90	5.417
468	河南省	2009年河南省浚县冬小麦氮肥运筹试验			120	90	90	4.70433
469	河南省	2009年河南省浚县冬小麦氮肥运筹试验			120	90	90	6.69992
470	河南省	2009年河南省浚县冬小麦氮肥运筹试验			120	90	90	2.70867
471	河南省	2009年河南省浚县冬小麦氮肥运筹试验			120	90	90	5.55958
472	河南省	2009年河南省浚县冬小麦氮肥运筹试验			120	90	90	6.27225
473	河南省	2009年河南省浚县冬小麦氮肥运筹试验			120	90	90	7.98283
474	河南省	2009年河南省浚县冬小麦氮肥运筹试验			120	90	90	9.83592
475	河南省	2009年河南省浚县冬小麦氮肥运筹试验			120	90	90	8.6955
476	河南省	2009年河南省浚县冬小麦氮肥运筹试验			180	90	90	4.56161
477	河南省	2009年河南省浚县冬小麦氮肥运筹试验			180	90	90	7.69761
478	河南省	2009年河南省浚县冬小麦氮肥运筹试验			180	90	90	8.07772
479	河南省	2009年河南省浚县冬小麦氮肥运筹试验			180	90	90	6.65228
480	河南省	2009年河南省浚县冬小麦氮肥运筹试验			180	90	90	4.95783
481	河南省	2009年河南省浚县冬小麦氮肥运筹试验			180	90	90	6.49144
482	河南省	2009年河南省浚县冬小麦氮肥运筹试验			180	90	90	4.24439
483	河南省	2009年河南省浚县冬小麦氮肥运筹试验			180	90	90	3.9505
484	河南省	2009年河南省浚县冬小麦氮肥运筹试验			180	90	90	5.51194
485	河南省	2009年河南省浚县冬小麦氮肥运筹试验			180	90	90	5.702
486	河南省	2009年河南省浚县冬小麦氮肥运筹试验			180	90	90	6.46222
487	河南省	2009年河南省浚县冬小麦氮肥运筹试验			180	90	90	7.22244
488	河南省	2009年河南省浚县冬小麦氮肥用量试验			0	90	90
489	河南省	2009年河南省浚县冬小麦氮肥用量试验			0	90	90
490	河南省	2009年河南省浚县冬小麦氮肥用量试验			0	90	90
491	河南省	2009年河南省浚县冬小麦氮肥用量试验			0	90	90
492	河南省	2009年河南省浚县冬小麦氮肥用量试验			60	90	90	4.277
493	河南省	2009年河南省浚县冬小麦氮肥用量试验			60	90	90	2.5665
494	河南省	2009年河南省浚县冬小麦氮肥用量试验			60	90	90	5.7025
495	河南省	2009年河南省浚县冬小麦氮肥用量试验			60	90	90	5.41733
496	河南省	2009年河南省浚县冬小麦氮肥用量试验			120	90	90	6.27225
497	河南省	2009年河南省浚县冬小麦氮肥用量试验			120	90	90	7.98283
498	河南省	2009年河南省浚县冬小麦氮肥用量试验			120	90	90	9.83592
499	河南省	2009年河南省浚县冬小麦氮肥用量试验			120	90	90	8.6955
500	河南省	2009年河南省浚县冬小麦氮肥用量试验			180	90	90	5.51194
501	河南省	2009年河南省浚县冬小麦氮肥用量试验			180	90	90	5.702
502	河南省	2009年河南省浚县冬小麦氮肥用量试验			180	90	90	6.46222
503	河南省	2009年河南省浚县冬小麦氮肥用量试验			180	90	90	7.22244
504	河南省	2009年河南省浚县冬小麦氮肥用量试验			240	90	90	3.99142
505	河南省	2009年河南省浚县冬小麦氮肥用量试验			240	90	90	3.92012
506	河南省	2009年河南省浚县冬小麦氮肥用量试验			240	90	90	5.27979
507	河南省	2009年河南省浚县冬小麦氮肥用量试验			240	90	90	3.56379
508	河南省	2009年河南省浚县冬小麦氮肥用量试验			300	90	90	1.7905
509	河南省	2009年河南省浚县冬小麦氮肥用量试验			300	90	90	1.65363
510	河南省	2009年河南省浚县冬小麦氮肥用量试验			300	90	90	1.88173
511	河南省	2009年河南省浚县冬小麦氮肥用量试验			300	90	90	2.4519
544	河南省	2002-2003小麦河南省洛阳孟津县送庄乡朱寨村养分监测村OPT试验			180	120	120	10.3739	11.3975	5.5225
545	河南省	2002-2003小麦河南省洛阳孟津县送庄乡朱寨村养分监测村OPT试验			180	120	120	9.69056	10.3725	4.4975
546	河南省	2002-2003小麦河南省洛阳孟津县送庄乡朱寨村养分监测村OPT试验			180	120	120	7.00722	6.3475	0.4725
547	河南省	2002-2003小麦河南省洛阳孟津县送庄乡朱寨村养分监测村OPT试验			0	120	120
548	河南省	2002-2003小麦河南省洛阳孟津县送庄乡朱寨村养分监测村OPT试验			0	120	120
549	河南省	2002-2003小麦河南省洛阳孟津县送庄乡朱寨村养分监测村OPT试验			0	120	120
550	河南省	2002-2003小麦河南省洛阳孟津县送庄乡朱寨村养分监测村OPT试验			180	0	120
551	河南省	2002-2003小麦河南省洛阳孟津县送庄乡朱寨村养分监测村OPT试验			180	0	120
552	河南省	2002-2003小麦河南省洛阳孟津县送庄乡朱寨村养分监测村OPT试验			180	0	120
553	河南省	2002-2003小麦河南省洛阳孟津县送庄乡朱寨村养分监测村OPT试验			180	120	0
554	河南省	2002-2003小麦河南省洛阳孟津县送庄乡朱寨村养分监测村OPT试验			180	120	0
555	河南省	2002-2003小麦河南省洛阳孟津县送庄乡朱寨村养分监测村OPT试验			180	120	0
556	河南省	2002-2003小麦河南省洛阳孟津县送庄乡朱寨村养分监测村OPT试验			0	0	0
557	河南省	2002-2003小麦河南省洛阳孟津县送庄乡朱寨村养分监测村OPT试验			0	0	0
558	河南省	2002-2003小麦河南省洛阳孟津县送庄乡朱寨村养分监测村OPT试验			0	0	0
575	河南省	2002-2003小麦河南省驻马店遂平县和兴乡养分村OPT试验			180	120	120	0.926111	4.0275	4.7225
576	河南省	2002-2003小麦河南省驻马店遂平县和兴乡养分村OPT试验			180	120	120	2.03722	5.69417	6.38917
577	河南省	2002-2003小麦河南省驻马店遂平县和兴乡养分村OPT试验			180	120	120	2.59278	6.5275	7.2225
578	河南省	2002-2003小麦河南省驻马店遂平县和兴乡养分村OPT试验			0	120	120
579	河南省	2002-2003小麦河南省驻马店遂平县和兴乡养分村OPT试验			0	120	120
580	河南省	2002-2003小麦河南省驻马店遂平县和兴乡养分村OPT试验			0	120	120
581	河南省	2002-2003小麦河南省驻马店遂平县和兴乡养分村OPT试验			180	0	120
582	河南省	2002-2003小麦河南省驻马店遂平县和兴乡养分村OPT试验			180	0	120
583	河南省	2002-2003小麦河南省驻马店遂平县和兴乡养分村OPT试验			180	0	120
584	河南省	2002-2003小麦河南省驻马店遂平县和兴乡养分村OPT试验			180	120	0
585	河南省	2002-2003小麦河南省驻马店遂平县和兴乡养分村OPT试验			180	120	0
586	河南省	2002-2003小麦河南省驻马店遂平县和兴乡养分村OPT试验			180	120	0
587	河南省	2002-2003小麦河南省驻马店遂平县和兴乡养分村OPT试验			0	0	0
588	河南省	2002-2003小麦河南省驻马店遂平县和兴乡养分村OPT试验			0	0	0
589	河南省	2002-2003小麦河南省驻马店遂平县和兴乡养分村OPT试验			0	0	0
590	河南省	2003-2004小麦河南驻马店遂平和兴OPT			0	0	0
591	河南省	2003-2004小麦河南驻马店遂平和兴OPT			0	0	0
592	河南省	2003-2004小麦河南驻马店遂平和兴OPT			0	0	0
593	河南省	2003-2004小麦河南驻马店遂平和兴OPT			0	120	120
594	河南省	2003-2004小麦河南驻马店遂平和兴OPT			0	120	120
595	河南省	2003-2004小麦河南驻马店遂平和兴OPT			0	120	120
596	河南省	2003-2004小麦河南驻马店遂平和兴OPT			225	0	120
597	河南省	2003-2004小麦河南驻马店遂平和兴OPT			225	0	120
598	河南省	2003-2004小麦河南驻马店遂平和兴OPT			225	0	120
599	河南省	2003-2004小麦河南驻马店遂平和兴OPT			225	120	0
600	河南省	2003-2004小麦河南驻马店遂平和兴OPT			225	120	0
601	河南省	2003-2004小麦河南驻马店遂平和兴OPT			225	120	0
602	河南省	2003-2004小麦河南驻马店遂平和兴OPT			225	120	120	23.7133	5.73333	9.5875
603	河南省	2003-2004小麦河南驻马店遂平和兴OPT			225	120	120	22.16	2.82083	6.675
604	河南省	2003-2004小麦河南驻马店遂平和兴OPT			225	120	120	22.6067	3.65833	7.5125
623	河南省	2004-2005小麦河南洛阳孟津OPT			0	0	0
624	河南省	2004-2005小麦河南洛阳孟津OPT			0	0	0
625	河南省	2004-2005小麦河南洛阳孟津OPT			0	0	0
626	河南省	2004-2005小麦河南洛阳孟津OPT			0	120	120
627	河南省	2004-2005小麦河南洛阳孟津OPT			0	120	120
628	河南省	2004-2005小麦河南洛阳孟津OPT			0	120	120
629	河南省	2004-2005小麦河南洛阳孟津OPT			180	0	120
630	河南省	2004-2005小麦河南洛阳孟津OPT			180	0	120
631	河南省	2004-2005小麦河南洛阳孟津OPT			180	0	120
632	河南省	2004-2005小麦河南洛阳孟津OPT			180	120	0
633	河南省	2004-2005小麦河南洛阳孟津OPT			180	120	0
634	河南省	2004-2005小麦河南洛阳孟津OPT			180	120	0
635	河南省	2004-2005小麦河南洛阳孟津OPT			180	120	120	6.91667	4.75	5.33333
636	河南省	2004-2005小麦河南洛阳孟津OPT			180	120	120	6.5	4.125	4.70833
637	河南省	2004-2005小麦河南洛阳孟津OPT			180	120	120	7.5	5.625	6.20833
638	河南省	2004-2005小麦河南驻马店遂平和兴OPT			0	0	0
639	河南省	2004-2005小麦河南驻马店遂平和兴OPT			0	0	0
640	河南省	2004-2005小麦河南驻马店遂平和兴OPT			0	0	0
641	河南省	2004-2005小麦河南驻马店遂平和兴OPT			0	120	120
642	河南省	2004-2005小麦河南驻马店遂平和兴OPT			0	120	120
643	河南省	2004-2005小麦河南驻马店遂平和兴OPT			0	120	120
644	河南省	2004-2005小麦河南驻马店遂平和兴OPT			180	0	120
645	河南省	2004-2005小麦河南驻马店遂平和兴OPT			180	0	120
646	河南省	2004-2005小麦河南驻马店遂平和兴OPT			180	0	120
647	河南省	2004-2005小麦河南驻马店遂平和兴OPT			180	120	0
648	河南省	2004-2005小麦河南驻马店遂平和兴OPT			180	120	0
649	河南省	2004-2005小麦河南驻马店遂平和兴OPT			180	120	0
650	河南省	2004-2005小麦河南驻马店遂平和兴OPT			180	120	120	26.5	4.81667	7.60833
651	河南省	2004-2005小麦河南驻马店遂平和兴OPT			180	120	120	26.5667	4.91667	7.70833
652	河南省	2004-2005小麦河南驻马店遂平和兴OPT			180	120	120	26.4167	4.69167	7.48333
674	河南省	2005-2006小麦驻马店市遂平县和兴乡和兴村opt试验			225	120	180	11.8667	7.25	8.16667
675	河南省	2005-2006小麦驻马店市遂平县和兴乡和兴村opt试验			225	120	180	12	7.5	8.33333
676	河南省	2005-2006小麦驻马店市遂平县和兴乡和兴村opt试验			225	120	180	13.1333	9.625	9.75
677	河南省	2005-2006小麦驻马店市遂平县和兴乡和兴村opt试验			0	120	180
678	河南省	2005-2006小麦驻马店市遂平县和兴乡和兴村opt试验			0	120	180
679	河南省	2005-2006小麦驻马店市遂平县和兴乡和兴村opt试验			0	120	180
680	河南省	2005-2006小麦驻马店市遂平县和兴乡和兴村opt试验			225	0	180
681	河南省	2005-2006小麦驻马店市遂平县和兴乡和兴村opt试验			225	0	180
682	河南省	2005-2006小麦驻马店市遂平县和兴乡和兴村opt试验			225	0	180
683	河南省	2005-2006小麦驻马店市遂平县和兴乡和兴村opt试验			225	120	0
684	河南省	2005-2006小麦驻马店市遂平县和兴乡和兴村opt试验			225	120	0
685	河南省	2005-2006小麦驻马店市遂平县和兴乡和兴村opt试验			225	120	0
686	河南省	2005-2006小麦驻马店市遂平县和兴乡和兴村opt试验			0	0	0
687	河南省	2005-2006小麦驻马店市遂平县和兴乡和兴村opt试验			0	0	0
688	河南省	2005-2006小麦驻马店市遂平县和兴乡和兴村opt试验			0	0	0
689	河南省	2005-2006小麦洛阳孟津县送庄乡朱寨村opt试验			225	120	180	10	8.75	8.33333
690	河南省	2005-2006小麦洛阳孟津县送庄乡朱寨村opt试验			225	120	180	9.2	7.25	7.33333
691	河南省	2005-2006小麦洛阳孟津县送庄乡朱寨村opt试验			225	120	180	8.8	6.5	6.83333
692	河南省	2005-2006小麦洛阳孟津县送庄乡朱寨村opt试验			0	120	180
693	河南省	2005-2006小麦洛阳孟津县送庄乡朱寨村opt试验			0	120	180
694	河南省	2005-2006小麦洛阳孟津县送庄乡朱寨村opt试验			0	120	180
695	河南省	2005-2006小麦洛阳孟津县送庄乡朱寨村opt试验			225	0	180
696	河南省	2005-2006小麦洛阳孟津县送庄乡朱寨村opt试验			225	0	180
697	河南省	2005-2006小麦洛阳孟津县送庄乡朱寨村opt试验			225	0	180
698	河南省	2005-2006小麦洛阳孟津县送庄乡朱寨村opt试验			225	120	0
699	河南省	2005-2006小麦洛阳孟津县送庄乡朱寨村opt试验			225	120	0
700	河南省	2005-2006小麦洛阳孟津县送庄乡朱寨村opt试验			225	120	0
701	河南省	2005-2006小麦洛阳孟津县送庄乡朱寨村opt试验			0	0	0
702	河南省	2005-2006小麦洛阳孟津县送庄乡朱寨村opt试验			0	0	0
703	河南省	2005-2006小麦洛阳孟津县送庄乡朱寨村opt试验			0	0	0
704	河南省	2005-2006小麦南阳市农科所opt试验			225	120	180	5.8	6.375	1.5
705	河南省	2005-2006小麦南阳市农科所opt试验			225	120	180	7.13333	8.875	3.16667
706	河南省	2005-2006小麦南阳市农科所opt试验			225	120	180	7.46667	9.5	3.58333
707	河南省	2005-2006小麦南阳市农科所opt试验			0	120	180
708	河南省	2005-2006小麦南阳市农科所opt试验			0	120	180
709	河南省	2005-2006小麦南阳市农科所opt试验			0	120	180
710	河南省	2005-2006小麦南阳市农科所opt试验			225	0	180
711	河南省	2005-2006小麦南阳市农科所opt试验			225	0	180
712	河南省	2005-2006小麦南阳市农科所opt试验			225	0	180
713	河南省	2005-2006小麦南阳市农科所opt试验			225	120	0
714	河南省	2005-2006小麦南阳市农科所opt试验			225	120	0
715	河南省	2005-2006小麦南阳市农科所opt试验			225	120	0
716	河南省	2005-2006小麦南阳市农科所opt试验			0	0	0
717	河南省	2005-2006小麦南阳市农科所opt试验			0	0	0
718	河南省	2005-2006小麦南阳市农科所opt试验			0	0	0
719	河南省	2005-2006小麦新乡市延津县平陵村opt试验			225	120	180	8.66667	5.625	5.83333
720	河南省	2005-2006小麦新乡市延津县平陵村opt试验			225	120	180	9.33333	6.875	6.66667
721	河南省	2005-2006小麦新乡市延津县平陵村opt试验			225	120	180	10	8.125	7.5
722	河南省	2005-2006小麦新乡市延津县平陵村opt试验			0	120	180
723	河南省	2005-2006小麦新乡市延津县平陵村opt试验			0	120	180
724	河南省	2005-2006小麦新乡市延津县平陵村opt试验			0	120	180
725	河南省	2005-2006小麦新乡市延津县平陵村opt试验			225	0	180
726	河南省	2005-2006小麦新乡市延津县平陵村opt试验			225	0	180
727	河南省	2005-2006小麦新乡市延津县平陵村opt试验			225	0	180
728	河南省	2005-2006小麦新乡市延津县平陵村opt试验			225	120	0
729	河南省	2005-2006小麦新乡市延津县平陵村opt试验			225	120	0
730	河南省	2005-2006小麦新乡市延津县平陵村opt试验			225	120	0
731	河南省	2005-2006小麦新乡市延津县平陵村opt试验			0	0	0
732	河南省	2005-2006小麦新乡市延津县平陵村opt试验			0	0	0
733	河南省	2005-2006小麦新乡市延津县平陵村opt试验			0	0	0
734	河南省	2005-2006小麦驻马店市驿城区水屯镇新坡村opt试验			225	120	180	11.6667	6.875	7.91667
735	河南省	2005-2006小麦驻马店市驿城区水屯镇新坡村opt试验			225	120	180	12.1333	7.75	8.5
736	河南省	2005-2006小麦驻马店市驿城区水屯镇新坡村opt试验			225	120	180	12.2	7.875	8.58333
737	河南省	2005-2006小麦驻马店市驿城区水屯镇新坡村opt试验			0	120	180
738	河南省	2005-2006小麦驻马店市驿城区水屯镇新坡村opt试验			0	120	180
739	河南省	2005-2006小麦驻马店市驿城区水屯镇新坡村opt试验			0	120	180
740	河南省	2005-2006小麦驻马店市驿城区水屯镇新坡村opt试验			225	0	180
741	河南省	2005-2006小麦驻马店市驿城区水屯镇新坡村opt试验			225	0	180
742	河南省	2005-2006小麦驻马店市驿城区水屯镇新坡村opt试验			225	0	180
743	河南省	2005-2006小麦驻马店市驿城区水屯镇新坡村opt试验			225	120	0
744	河南省	2005-2006小麦驻马店市驿城区水屯镇新坡村opt试验			225	120	0
745	河南省	2005-2006小麦驻马店市驿城区水屯镇新坡村opt试验			225	120	0
746	河南省	2005-2006小麦驻马店市驿城区水屯镇新坡村opt试验			0	0	0
747	河南省	2005-2006小麦驻马店市驿城区水屯镇新坡村opt试验			0	0	0
748	河南省	2005-2006小麦驻马店市驿城区水屯镇新坡村opt试验			0	0	0
918	河南省	2006-2007洛阳孟津县送庄乡朱寨村优质小麦OPT试验			225	120	180	10.8698	17.4275	7.82222
919	河南省	2006-2007洛阳孟津县送庄乡朱寨村优质小麦OPT试验			225	120	180	11.1898	18.0275	8.22222
920	河南省	2006-2007洛阳孟津县送庄乡朱寨村优质小麦OPT试验			225	120	180	11.2653	18.1692	8.31667
921	河南省	2006-2007洛阳孟津县送庄乡朱寨村优质小麦OPT试验			0	120	180
922	河南省	2006-2007洛阳孟津县送庄乡朱寨村优质小麦OPT试验			0	120	180
923	河南省	2006-2007洛阳孟津县送庄乡朱寨村优质小麦OPT试验			0	120	180
924	河南省	2006-2007洛阳孟津县送庄乡朱寨村优质小麦OPT试验			225	0	180
925	河南省	2006-2007洛阳孟津县送庄乡朱寨村优质小麦OPT试验			225	0	180
926	河南省	2006-2007洛阳孟津县送庄乡朱寨村优质小麦OPT试验			225	0	180
927	河南省	2006-2007洛阳孟津县送庄乡朱寨村优质小麦OPT试验			225	120	0
928	河南省	2006-2007洛阳孟津县送庄乡朱寨村优质小麦OPT试验			225	120	0
929	河南省	2006-2007洛阳孟津县送庄乡朱寨村优质小麦OPT试验			225	120	0
930	河南省	2006-2007洛阳孟津县送庄乡朱寨村优质小麦OPT试验			180	75	75	7.49611	13.8493	8.89733
931	河南省	2006-2007洛阳孟津县送庄乡朱寨村优质小麦OPT试验			180	75	75	7.12944	12.9693	8.01733
932	河南省	2006-2007洛阳孟津县送庄乡朱寨村优质小麦OPT试验			180	75	75	8.00722	15.076	10.124
933	河南省	2006-2007洛阳孟津县送庄乡朱寨村优质小麦OPT试验			0	75	75
934	河南省	2006-2007洛阳孟津县送庄乡朱寨村优质小麦OPT试验			0	75	75
935	河南省	2006-2007洛阳孟津县送庄乡朱寨村优质小麦OPT试验			0	75	75
936	河南省	2006-2007洛阳孟津县送庄乡朱寨村优质小麦OPT试验			180	0	75
937	河南省	2006-2007洛阳孟津县送庄乡朱寨村优质小麦OPT试验			180	0	75
938	河南省	2006-2007洛阳孟津县送庄乡朱寨村优质小麦OPT试验			180	0	75
939	河南省	2006-2007洛阳孟津县送庄乡朱寨村优质小麦OPT试验			180	75	0
940	河南省	2006-2007洛阳孟津县送庄乡朱寨村优质小麦OPT试验			180	75	0
941	河南省	2006-2007洛阳孟津县送庄乡朱寨村优质小麦OPT试验			180	75	0
942	河南省	2006-2007洛阳孟津县送庄乡朱寨村优质小麦OPT试验			0	0	0
943	河南省	2006-2007洛阳孟津县送庄乡朱寨村优质小麦OPT试验			0	0	0
944	河南省	2006-2007洛阳孟津县送庄乡朱寨村优质小麦OPT试验			0	0	0
945	河南省	2006-2007新乡市延津县司寨乡平陵村优质小麦OPT试验			225	120	180	12.3022	20.0642	10.715
946	河南省	2006-2007新乡市延津县司寨乡平陵村优质小麦OPT试验			225	120	180	12.2756	20.0142	10.6817
947	河南省	2006-2007新乡市延津县司寨乡平陵村优质小麦OPT试验			225	120	180	12.8756	21.1392	11.4317
948	河南省	2006-2007新乡市延津县司寨乡平陵村优质小麦OPT试验			0	120	180
949	河南省	2006-2007新乡市延津县司寨乡平陵村优质小麦OPT试验			0	120	180
950	河南省	2006-2007新乡市延津县司寨乡平陵村优质小麦OPT试验			0	120	180
951	河南省	2006-2007新乡市延津县司寨乡平陵村优质小麦OPT试验			225	0	180
952	河南省	2006-2007新乡市延津县司寨乡平陵村优质小麦OPT试验			225	0	180
953	河南省	2006-2007新乡市延津县司寨乡平陵村优质小麦OPT试验			225	0	180
954	河南省	2006-2007新乡市延津县司寨乡平陵村优质小麦OPT试验			225	120	0
955	河南省	2006-2007新乡市延津县司寨乡平陵村优质小麦OPT试验			225	120	0
956	河南省	2006-2007新乡市延津县司寨乡平陵村优质小麦OPT试验			225	120	0
957	河南省	2006-2007新乡市延津县司寨乡平陵村优质小麦OPT试验			0	0	0
958	河南省	2006-2007新乡市延津县司寨乡平陵村优质小麦OPT试验			0	0	0
959	河南省	2006-2007新乡市延津县司寨乡平陵村优质小麦OPT试验			0	0	0
960	河南省	2007-2008新乡延津县司寨乡平陵村小麦养分吸收规律研究			0	0	0
961	河南省	2007-2008新乡延津县司寨乡平陵村小麦养分吸收规律研究			0	0	0
962	河南省	2007-2008新乡延津县司寨乡平陵村小麦养分吸收规律研究			0	0	0
963	河南省	2007-2008新乡延津县司寨乡平陵村小麦养分吸收规律研究			225	105	105
964	河南省	2007-2008新乡延津县司寨乡平陵村小麦养分吸收规律研究			225	105	105
965	河南省	2007-2008新乡延津县司寨乡平陵村小麦养分吸收规律研究			225	105	105
966	河南省	2007-2008新乡延津县司寨乡平陵村小麦氮肥用量试验			0	0	0
967	河南省	2007-2008新乡延津县司寨乡平陵村小麦氮肥用量试验			0	0	0
968	河南省	2007-2008新乡延津县司寨乡平陵村小麦氮肥用量试验			0	0	0
969	河南省	2007-2008新乡延津县司寨乡平陵村小麦氮肥用量试验			135	75	60
970	河南省	2007-2008新乡延津县司寨乡平陵村小麦氮肥用量试验			135	75	60
971	河南省	2007-2008新乡延津县司寨乡平陵村小麦氮肥用量试验			135	75	60
972	河南省	2007-2008新乡延津县司寨乡平陵村小麦氮肥用量试验			180	75	60
973	河南省	2007-2008新乡延津县司寨乡平陵村小麦氮肥用量试验			180	75	60
974	河南省	2007-2008新乡延津县司寨乡平陵村小麦氮肥用量试验			180	75	60
975	河南省	2007-2008新乡延津县司寨乡平陵村小麦氮肥用量试验			220	75	60
976	河南省	2007-2008新乡延津县司寨乡平陵村小麦氮肥用量试验			220	75	60
977	河南省	2007-2008新乡延津县司寨乡平陵村小麦氮肥用量试验			220	75	60
978	河南省	2007-2008新乡延津县司寨乡平陵村小麦氮肥用量试验			270	75	60
979	河南省	2007-2008新乡延津县司寨乡平陵村小麦氮肥用量试验			270	75	60
980	河南省	2007-2008新乡延津县司寨乡平陵村小麦氮肥用量试验			270	75	60
981	河南省	2007-2008新乡延津县司寨乡平陵村小麦氮肥用量试验			225	75	60
982	河南省	2007-2008新乡延津县司寨乡平陵村小麦氮肥用量试验			225	75	60
983	河南省	2007-2008新乡延津县司寨乡平陵村小麦氮肥用量试验			225	75	60
984	河南省	2007-2008驻马店驿城区水屯镇新坡村冬小麦OPT定位试验			225	105	105	9.34667	17.3143	8.02857
985	河南省	2007-2008驻马店驿城区水屯镇新坡村冬小麦OPT定位试验			225	105	105	10.3867	19.5429	10.2571
986	河南省	2007-2008驻马店驿城区水屯镇新坡村冬小麦OPT定位试验			225	105	105	11.0667	21	11.7143
987	河南省	2007-2008驻马店驿城区水屯镇新坡村冬小麦OPT定位试验			0	105	105
988	河南省	2007-2008驻马店驿城区水屯镇新坡村冬小麦OPT定位试验			0	105	105
989	河南省	2007-2008驻马店驿城区水屯镇新坡村冬小麦OPT定位试验			0	105	105
990	河南省	2007-2008驻马店驿城区水屯镇新坡村冬小麦OPT定位试验			225	0	105
991	河南省	2007-2008驻马店驿城区水屯镇新坡村冬小麦OPT定位试验			225	0	105
992	河南省	2007-2008驻马店驿城区水屯镇新坡村冬小麦OPT定位试验			225	0	105
993	河南省	2007-2008驻马店驿城区水屯镇新坡村冬小麦OPT定位试验			225	105	0
994	河南省	2007-2008驻马店驿城区水屯镇新坡村冬小麦OPT定位试验			225	105	0
995	河南省	2007-2008驻马店驿城区水屯镇新坡村冬小麦OPT定位试验			225	105	0
996	河南省	2007-2008驻马店驿城区水屯镇新坡村冬小麦OPT定位试验			195	75	75
997	河南省	2007-2008驻马店驿城区水屯镇新坡村冬小麦OPT定位试验			195	75	75
998	河南省	2007-2008驻马店驿城区水屯镇新坡村冬小麦OPT定位试验			195	75	75
999	河南省	2007-2008驻马店驿城区水屯镇新坡村冬小麦OPT定位试验			0	0	0
1000	河南省	2007-2008驻马店驿城区水屯镇新坡村冬小麦OPT定位试验			0	0	0
1001	河南省	2007-2008驻马店驿城区水屯镇新坡村冬小麦OPT定位试验			0	0	0
1002	河南省	2007-2008新乡延津县司寨乡平陵村冬小麦OPT定位试验			210	105	105	12.8095	12.5495	10.7429
1003	河南省	2007-2008新乡延津县司寨乡平陵村冬小麦OPT定位试验			210	105	105	13.7286	14.3876	12.581
1004	河南省	2007-2008新乡延津县司寨乡平陵村冬小麦OPT定位试验			210	105	105	14.4524	15.8352	14.0286
1005	河南省	2007-2008新乡延津县司寨乡平陵村冬小麦OPT定位试验			0	105	105
1006	河南省	2007-2008新乡延津县司寨乡平陵村冬小麦OPT定位试验			0	105	105
1007	河南省	2007-2008新乡延津县司寨乡平陵村冬小麦OPT定位试验			0	105	105
1008	河南省	2007-2008新乡延津县司寨乡平陵村冬小麦OPT定位试验			210	0	105
1009	河南省	2007-2008新乡延津县司寨乡平陵村冬小麦OPT定位试验			210	0	105
1010	河南省	2007-2008新乡延津县司寨乡平陵村冬小麦OPT定位试验			210	0	105
1011	河南省	2007-2008新乡延津县司寨乡平陵村冬小麦OPT定位试验			210	105	0
1012	河南省	2007-2008新乡延津县司寨乡平陵村冬小麦OPT定位试验			210	105	0
1013	河南省	2007-2008新乡延津县司寨乡平陵村冬小麦OPT定位试验			210	105	0
1014	河南省	2007-2008新乡延津县司寨乡平陵村冬小麦OPT定位试验			195	75	75
1015	河南省	2007-2008新乡延津县司寨乡平陵村冬小麦OPT定位试验			195	75	75
1016	河南省	2007-2008新乡延津县司寨乡平陵村冬小麦OPT定位试验			195	75	75
1017	河南省	2007-2008新乡延津县司寨乡平陵村冬小麦OPT定位试验			0	0	0
1018	河南省	2007-2008新乡延津县司寨乡平陵村冬小麦OPT定位试验			0	0	0
1019	河南省	2007-2008新乡延津县司寨乡平陵村冬小麦OPT定位试验			0	0	0
1020	河南省	2007-2008驻马店农科所小麦轮作体系养分需求与供应同步机制研究			225	180	0
1021	河南省	2007-2008驻马店农科所小麦轮作体系养分需求与供应同步机制研究			225	180	0
1022	河南省	2007-2008驻马店农科所小麦轮作体系养分需求与供应同步机制研究			225	180	0
1023	河南省	2007-2008驻马店农科所小麦轮作体系养分需求与供应同步机制研究			225	180	84			5.81786
1024	河南省	2007-2008驻马店农科所小麦轮作体系养分需求与供应同步机制研究			225	180	84			3.94881
1025	河南省	2007-2008驻马店农科所小麦轮作体系养分需求与供应同步机制研究			225	180	84			0.94881
1026	河南省	2007-2008驻马店农科所小麦轮作体系养分需求与供应同步机制研究			225	180	105			7.45429
1027	河南省	2007-2008驻马店农科所小麦轮作体系养分需求与供应同步机制研究			225	180	105			5.79714
1028	河南省	2007-2008驻马店农科所小麦轮作体系养分需求与供应同步机制研究			225	180	105			4.74
1029	河南省	2007-2008驻马店农科所小麦轮作体系养分需求与供应同步机制研究			225	120	0
1030	河南省	2007-2008驻马店农科所小麦轮作体系养分需求与供应同步机制研究			225	120	0
1031	河南省	2007-2008驻马店农科所小麦轮作体系养分需求与供应同步机制研究			225	120	0
1032	河南省	2007-2008驻马店农科所小麦轮作体系养分需求与供应同步机制研究			225	120	84			6.46071
1033	河南省	2007-2008驻马店农科所小麦轮作体系养分需求与供应同步机制研究			225	120	84			4.6631
1034	河南省	2007-2008驻马店农科所小麦轮作体系养分需求与供应同步机制研究			225	120	84			1.73452
1035	河南省	2007-2008驻马店农科所小麦轮作体系养分需求与供应同步机制研究			225	120	105			8.75905
1036	河南省	2007-2008驻马店农科所小麦轮作体系养分需求与供应同步机制研究			225	120	105			7.07333
1037	河南省	2007-2008驻马店农科所小麦轮作体系养分需求与供应同步机制研究			225	120	105			5.16857
1038	河南省	2007-2008驻马店农科所小麦轮作体系养分需求与供应同步机制研究			225	90	0
1039	河南省	2007-2008驻马店农科所小麦轮作体系养分需求与供应同步机制研究			225	90	0
1040	河南省	2007-2008驻马店农科所小麦轮作体系养分需求与供应同步机制研究			225	90	0
1041	河南省	2007-2008驻马店农科所小麦轮作体系养分需求与供应同步机制研究			225	90	84			6.75
1042	河南省	2007-2008驻马店农科所小麦轮作体系养分需求与供应同步机制研究			225	90	84			4.39286
1043	河南省	2007-2008驻马店农科所小麦轮作体系养分需求与供应同步机制研究			225	90	84			1.17857
1044	河南省	2007-2008驻马店农科所小麦轮作体系养分需求与供应同步机制研究			225	90	105			8.3619
1045	河南省	2007-2008驻马店农科所小麦轮作体系养分需求与供应同步机制研究			225	90	105			6.68571
1046	河南省	2007-2008驻马店农科所小麦轮作体系养分需求与供应同步机制研究			225	90	105			5.53333
1047	河南省	2007-2008驻马店农科所小麦轮作体系养分需求与供应同步机制研究			0	0	0
1048	河南省	2007-2008驻马店农科所小麦轮作体系养分需求与供应同步机制研究			0	0	0
1049	河南省	2007-2008驻马店农科所小麦轮作体系养分需求与供应同步机制研究			0	0	0
1110	河南省	2007-2008新乡延津县司寨乡平陵村氮肥不同基追比对小麦养分需求与供应的影响			0	105	105
1111	河南省	2007-2008新乡延津县司寨乡平陵村氮肥不同基追比对小麦养分需求与供应的影响			0	105	105
1112	河南省	2007-2008新乡延津县司寨乡平陵村氮肥不同基追比对小麦养分需求与供应的影响			0	105	105
1113	河南省	2007-2008新乡延津县司寨乡平陵村氮肥不同基追比对小麦养分需求与供应的影响			225	105	105	2.96444
1114	河南省	2007-2008新乡延津县司寨乡平陵村氮肥不同基追比对小麦养分需求与供应的影响			225	105	105	3.69333
1115	河南省	2007-2008新乡延津县司寨乡平陵村氮肥不同基追比对小麦养分需求与供应的影响			225	105	105	4.28
1116	河南省	2007-2008新乡延津县司寨乡平陵村氮肥不同基追比对小麦养分需求与供应的影响			225	105	105	5.4
1117	河南省	2007-2008新乡延津县司寨乡平陵村氮肥不同基追比对小麦养分需求与供应的影响			225	105	105	6.03111
1118	河南省	2007-2008新乡延津县司寨乡平陵村氮肥不同基追比对小麦养分需求与供应的影响			225	105	105	7.01333
1119	河南省	2007-2008新乡延津县司寨乡平陵村氮肥不同基追比对小麦养分需求与供应的影响			225	105	105	10.6844
1120	河南省	2007-2008新乡延津县司寨乡平陵村氮肥不同基追比对小麦养分需求与供应的影响			225	105	105	11.5378
1121	河南省	2007-2008新乡延津县司寨乡平陵村氮肥不同基追比对小麦养分需求与供应的影响			225	105	105	12.2044
1122	河南省	2007-2008新乡延津县司寨乡平陵村氮肥不同基追比对小麦养分需求与供应的影响			225	105	105	8.68
1123	河南省	2007-2008新乡延津县司寨乡平陵村氮肥不同基追比对小麦养分需求与供应的影响			225	105	105	9.05778
1124	河南省	2007-2008新乡延津县司寨乡平陵村氮肥不同基追比对小麦养分需求与供应的影响			225	105	105	9.58222
1125	河南省	2007-2008新乡延津县司寨乡平陵村钾肥不同基追比对小麦养分需求与供应的影响			225	105	0
1126	河南省	2007-2008新乡延津县司寨乡平陵村钾肥不同基追比对小麦养分需求与供应的影响			225	105	0
1127	河南省	2007-2008新乡延津县司寨乡平陵村钾肥不同基追比对小麦养分需求与供应的影响			225	105	0
1128	河南省	2007-2008新乡延津县司寨乡平陵村钾肥不同基追比对小麦养分需求与供应的影响			225	105	105			11.721
1129	河南省	2007-2008新乡延津县司寨乡平陵村钾肥不同基追比对小麦养分需求与供应的影响			225	105	105			12.7114
1130	河南省	2007-2008新乡延津县司寨乡平陵村钾肥不同基追比对小麦养分需求与供应的影响			225	105	105			13.6257
1131	河南省	2007-2008新乡延津县司寨乡平陵村钾肥不同基追比对小麦养分需求与供应的影响			225	105	105			14.3495
1132	河南省	2007-2008新乡延津县司寨乡平陵村钾肥不同基追比对小麦养分需求与供应的影响			225	105	105			14.9495
1133	河南省	2007-2008新乡延津县司寨乡平陵村钾肥不同基追比对小麦养分需求与供应的影响			225	105	105			15.721
1134	河南省	2007-2008新乡延津县司寨乡平陵村钾肥不同基追比对小麦养分需求与供应的影响			225	105	105			16.6543
1135	河南省	2007-2008新乡延津县司寨乡平陵村钾肥不同基追比对小麦养分需求与供应的影响			225	105	105			17.74
1136	河南省	2007-2008新乡延津县司寨乡平陵村钾肥不同基追比对小麦养分需求与供应的影响			225	105	105			18.5781
1137	河南省	2006-2007驻马店市遂平县和兴乡和兴村优质小麦OPT试验			225	120	180	9.73644	15.0642	8.61833
1138	河南省	2006-2007驻马店市遂平县和兴乡和兴村优质小麦OPT试验			225	120	180	10.0698	15.6892	9.035
1139	河南省	2006-2007驻马店市遂平县和兴乡和兴村优质小麦OPT试验			225	120	180	10.4164	16.3392	9.46833
1140	河南省	2006-2007驻马店市遂平县和兴乡和兴村优质小麦OPT试验			0	120	180
1141	河南省	2006-2007驻马店市遂平县和兴乡和兴村优质小麦OPT试验			0	120	180
1142	河南省	2006-2007驻马店市遂平县和兴乡和兴村优质小麦OPT试验			0	120	180
1143	河南省	2006-2007驻马店市遂平县和兴乡和兴村优质小麦OPT试验			225	0	180
1144	河南省	2006-2007驻马店市遂平县和兴乡和兴村优质小麦OPT试验			225	0	180
1145	河南省	2006-2007驻马店市遂平县和兴乡和兴村优质小麦OPT试验			225	0	180
1146	河南省	2006-2007驻马店市遂平县和兴乡和兴村优质小麦OPT试验			225	120	0
1147	河南省	2006-2007驻马店市遂平县和兴乡和兴村优质小麦OPT试验			225	120	0
1148	河南省	2006-2007驻马店市遂平县和兴乡和兴村优质小麦OPT试验			225	120	0
1149	河南省	2006-2007驻马店市遂平县和兴乡和兴村优质小麦OPT试验			180	75	75	7.79056	16.4307	11.7067
1150	河南省	2006-2007驻马店市遂平县和兴乡和兴村优质小麦OPT试验			180	75	75	8.37389	17.8307	13.1067
1151	河南省	2006-2007驻马店市遂平县和兴乡和兴村优质小麦OPT试验			180	75	75	8.80167	18.8573	14.1333
1152	河南省	2006-2007驻马店市遂平县和兴乡和兴村优质小麦OPT试验			0	75	75
1153	河南省	2006-2007驻马店市遂平县和兴乡和兴村优质小麦OPT试验			0	75	75
1154	河南省	2006-2007驻马店市遂平县和兴乡和兴村优质小麦OPT试验			0	75	75
1155	河南省	2006-2007驻马店市遂平县和兴乡和兴村优质小麦OPT试验			180	0	75
1156	河南省	2006-2007驻马店市遂平县和兴乡和兴村优质小麦OPT试验			180	0	75
1157	河南省	2006-2007驻马店市遂平县和兴乡和兴村优质小麦OPT试验			180	0	75
1158	河南省	2006-2007驻马店市遂平县和兴乡和兴村优质小麦OPT试验			180	75	0
1159	河南省	2006-2007驻马店市遂平县和兴乡和兴村优质小麦OPT试验			180	75	0
1160	河南省	2006-2007驻马店市遂平县和兴乡和兴村优质小麦OPT试验			180	75	0
1161	河南省	2006-2007驻马店市遂平县和兴乡和兴村优质小麦OPT试验			0	0	0
1162	河南省	2006-2007驻马店市遂平县和兴乡和兴村优质小麦OPT试验			0	0	0
1163	河南省	2006-2007驻马店市遂平县和兴乡和兴村优质小麦OPT试验			0	0	0
1164	河南省	2006-2007驻马店市驿城区水屯镇新坡村优质小麦OPT试验			225	120	180	9.14089	14.3667	8.39611
1165	河南省	2006-2007驻马店市驿城区水屯镇新坡村优质小麦OPT试验			225	120	180	8.68756	13.5167	7.82944
1166	河南省	2006-2007驻马店市驿城区水屯镇新坡村优质小麦OPT试验			225	120	180	9.07867	14.25	8.31833
1167	河南省	2006-2007驻马店市驿城区水屯镇新坡村优质小麦OPT试验			0	120	180
1168	河南省	2006-2007驻马店市驿城区水屯镇新坡村优质小麦OPT试验			0	120	180
1169	河南省	2006-2007驻马店市驿城区水屯镇新坡村优质小麦OPT试验			0	120	180
1170	河南省	2006-2007驻马店市驿城区水屯镇新坡村优质小麦OPT试验			225	0	180
1171	河南省	2006-2007驻马店市驿城区水屯镇新坡村优质小麦OPT试验			225	0	180
1172	河南省	2006-2007驻马店市驿城区水屯镇新坡村优质小麦OPT试验			225	0	180
1173	河南省	2006-2007驻马店市驿城区水屯镇新坡村优质小麦OPT试验			225	120	0
1174	河南省	2006-2007驻马店市驿城区水屯镇新坡村优质小麦OPT试验			225	120	0
1175	河南省	2006-2007驻马店市驿城区水屯镇新坡村优质小麦OPT试验			225	120	0
1176	河南省	2006-2007驻马店市驿城区水屯镇新坡村优质小麦OPT试验			180	75	75	6.27611	9.19067	7.72933
1177	河南省	2006-2007驻马店市驿城区水屯镇新坡村优质小麦OPT试验			180	75	75	5.95944	8.43067	6.96933
1178	河南省	2006-2007驻马店市驿城区水屯镇新坡村优质小麦OPT试验			180	75	75	6.88722	10.6573	9.196
1179	河南省	2006-2007驻马店市驿城区水屯镇新坡村优质小麦OPT试验			0	75	75
1180	河南省	2006-2007驻马店市驿城区水屯镇新坡村优质小麦OPT试验			0	75	75
1181	河南省	2006-2007驻马店市驿城区水屯镇新坡村优质小麦OPT试验			0	75	75
1182	河南省	2006-2007驻马店市驿城区水屯镇新坡村优质小麦OPT试验			180	0	75
1183	河南省	2006-2007驻马店市驿城区水屯镇新坡村优质小麦OPT试验			180	0	75
1184	河南省	2006-2007驻马店市驿城区水屯镇新坡村优质小麦OPT试验			180	0	75
1185	河南省	2006-2007驻马店市驿城区水屯镇新坡村优质小麦OPT试验			180	75	0
1186	河南省	2006-2007驻马店市驿城区水屯镇新坡村优质小麦OPT试验			180	75	0
1187	河南省	2006-2007驻马店市驿城区水屯镇新坡村优质小麦OPT试验			180	75	0
1188	河南省	2006-2007驻马店市驿城区水屯镇新坡村优质小麦OPT试验			0	0	0
1189	河南省	2006-2007驻马店市驿城区水屯镇新坡村优质小麦OPT试验			0	0	0
1190	河南省	2006-2007驻马店市驿城区水屯镇新坡村优质小麦OPT试验			0	0	0
1191	河南省	2009-2010新乡小麦OPT试验			225	90	120	12.4831	16.27	10.65
1192	河南省	2009-2010新乡小麦OPT试验			225	90	120	11.0876	12.7811	8.03333
1193	河南省	2009-2010新乡小麦OPT试验			225	90	120	12.8342	17.1478	11.3083
1194	河南省	2009-2010新乡小麦OPT试验			0	90	120
1195	河南省	2009-2010新乡小麦OPT试验			0	90	120
1196	河南省	2009-2010新乡小麦OPT试验			0	90	120
1197	河南省	2009-2010新乡小麦OPT试验			225	0	120
1198	河南省	2009-2010新乡小麦OPT试验			225	0	120
1199	河南省	2009-2010新乡小麦OPT试验			225	0	120
1200	河南省	2009-2010新乡小麦OPT试验			225	90	0
1201	河南省	2009-2010新乡小麦OPT试验			225	90	0
1202	河南省	2009-2010新乡小麦OPT试验			225	90	0
1203	河南省	2009-2010新乡小麦OPT试验			195	75	75
1204	河南省	2009-2010新乡小麦OPT试验			195	75	75
1205	河南省	2009-2010新乡小麦OPT试验			195	75	75
1206	河南省	2009-2010新乡小麦OPT试验			0	0	0
1207	河南省	2009-2010新乡小麦OPT试验			0	0	0
1208	河南省	2009-2010新乡小麦OPT试验			0	0	0
1209	河南省	2009-2010洛阳孟津小麦OPT试验			225	120	180	10.7142	17.425	6.7
1210	河南省	2009-2010洛阳孟津小麦OPT试验			225	120	180	9.35422	14.875	5
1211	河南省	2009-2010洛阳孟津小麦OPT试验			225	120	180	11.052	18.0583	7.12222
1212	河南省	2009-2010洛阳孟津小麦OPT试验			0	120	180
1213	河南省	2009-2010洛阳孟津小麦OPT试验			0	120	180
1214	河南省	2009-2010洛阳孟津小麦OPT试验			0	120	180
1215	河南省	2009-2010洛阳孟津小麦OPT试验			225	0	180
1216	河南省	2009-2010洛阳孟津小麦OPT试验			225	0	180
1217	河南省	2009-2010洛阳孟津小麦OPT试验			225	0	180
1218	河南省	2009-2010洛阳孟津小麦OPT试验			225	120	0
1219	河南省	2009-2010洛阳孟津小麦OPT试验			225	120	0
1220	河南省	2009-2010洛阳孟津小麦OPT试验			225	120	0
1221	河南省	2009-2010洛阳孟津小麦OPT试验			180	75	75
1222	河南省	2009-2010洛阳孟津小麦OPT试验			180	75	75
1223	河南省	2009-2010洛阳孟津小麦OPT试验			180	75	75
1224	河南省	2009-2010洛阳孟津小麦OPT试验			0	0	0
1225	河南省	2009-2010洛阳孟津小麦OPT试验			0	0	0
1226	河南省	2009-2010洛阳孟津小麦OPT试验			0	0	0
1227	河南省	2009-2010驻马店市水屯小麦OPT试验			225	60	90	16.0978	15.2717	13.0411
1228	河南省	2009-2010驻马店市水屯小麦OPT试验			225	60	90	14.6978	10.0217	9.54111
1229	河南省	2009-2010驻马店市水屯小麦OPT试验			225	60	90	16.4489	16.5883	13.9189
1230	河南省	2009-2010驻马店市水屯小麦OPT试验			0	60	90
1231	河南省	2009-2010驻马店市水屯小麦OPT试验			0	60	90
1232	河南省	2009-2010驻马店市水屯小麦OPT试验			0	60	90
1233	河南省	2009-2010驻马店市水屯小麦OPT试验			225	0	90
1234	河南省	2009-2010驻马店市水屯小麦OPT试验			225	0	90
1235	河南省	2009-2010驻马店市水屯小麦OPT试验			225	0	90
1236	河南省	2009-2010驻马店市水屯小麦OPT试验			225	60	0
1237	河南省	2009-2010驻马店市水屯小麦OPT试验			225	60	0
1238	河南省	2009-2010驻马店市水屯小麦OPT试验			225	60	0
1239	河南省	2009-2010驻马店市水屯小麦OPT试验			195	60	0
1240	河南省	2009-2010驻马店市水屯小麦OPT试验			195	60	0
1241	河南省	2009-2010驻马店市水屯小麦OPT试验			195	60	0
1242	河南省	2009-2010驻马店市水屯小麦OPT试验			0	0	0
1243	河南省	2009-2010驻马店市水屯小麦OPT试验			0	0	0
1244	河南省	2009-2010驻马店市水屯小麦OPT试验			0	0	0
1245	河南省	2009-2010驻马店水屯小麦氮肥用量试验			0	0	0
1246	河南省	2009-2010驻马店水屯小麦氮肥用量试验			0	0	0
1247	河南省	2009-2010驻马店水屯小麦氮肥用量试验			0	0	0
1248	河南省	2009-2010驻马店水屯小麦氮肥用量试验			0	75	100
1249	河南省	2009-2010驻马店水屯小麦氮肥用量试验			0	75	100
1250	河南省	2009-2010驻马店水屯小麦氮肥用量试验			0	75	100
1251	河南省	2009-2010驻马店水屯小麦氮肥用量试验			75	75	100	17
1252	河南省	2009-2010驻马店水屯小麦氮肥用量试验			75	75	100	22.4667
1253	河南省	2009-2010驻马店水屯小麦氮肥用量试验			75	75	100	23.2533
1254	河南省	2009-2010驻马店水屯小麦氮肥用量试验			150	75	100	20.1933
1255	河南省	2009-2010驻马店水屯小麦氮肥用量试验			150	75	100	22.1867
1256	河南省	2009-2010驻马店水屯小麦氮肥用量试验			150	75	100	21.1867
1257	河南省	2009-2010驻马店水屯小麦氮肥用量试验			225	75	100	14.2622
1258	河南省	2009-2010驻马店水屯小麦氮肥用量试验			225	75	100	16
1259	河南省	2009-2010驻马店水屯小麦氮肥用量试验			225	75	100	16.6933
1260	河南省	2009-2010驻马店水屯小麦氮肥用量试验			300	75	100	9.81667
1261	河南省	2009-2010驻马店水屯小麦氮肥用量试验			300	75	100	10.8
1262	河南省	2009-2010驻马店水屯小麦氮肥用量试验			300	75	100	10.3067
1263	河南省	2009-2010新乡平陵小麦氮素基施的条件试验			0	90	120
1264	河南省	2009-2010新乡平陵小麦氮素基施的条件试验			0	90	120
1265	河南省	2009-2010新乡平陵小麦氮素基施的条件试验			0	90	120
1266	河南省	2009-2010新乡平陵小麦氮素基施的条件试验			0	90	120
1267	河南省	2009-2010新乡平陵小麦氮素基施的条件试验			80	90	120	16.875
1268	河南省	2009-2010新乡平陵小麦氮素基施的条件试验			80	90	120	13.9375
1269	河南省	2009-2010新乡平陵小麦氮素基施的条件试验			80	90	120	15.4125
1270	河南省	2009-2010新乡平陵小麦氮素基施的条件试验			80	90	120	18.35
1271	河南省	2009-2010新乡平陵小麦氮素基施的条件试验			120	90	120	20.2917
1272	河南省	2009-2010新乡平陵小麦氮素基施的条件试验			120	90	120	17.9667
1273	河南省	2009-2010新乡平陵小麦氮素基施的条件试验			120	90	120	19.1333
1274	河南省	2009-2010新乡平陵小麦氮素基施的条件试验			120	90	120	21.45
1275	河南省	2009-2010新乡平陵小麦氮素基施的条件试验			120	90	120	15.0583
1276	河南省	2009-2010新乡平陵小麦氮素基施的条件试验			120	90	120	12.9417
1277	河南省	2009-2010新乡平陵小麦氮素基施的条件试验			120	90	120	14
1278	河南省	2009-2010新乡平陵小麦氮素基施的条件试验			120	90	120	16.1083
1279	河南省	2009-2010新乡平陵小麦氮素基施的条件试验			180	90	120	16.6056
1280	河南省	2009-2010新乡平陵小麦氮素基施的条件试验			180	90	120	14.9333
1281	河南省	2009-2010新乡平陵小麦氮素基施的条件试验			180	90	120	15.7667
1282	河南省	2009-2010新乡平陵小麦氮素基施的条件试验			180	90	120	17.4389
1283	河南省	2009-2010新乡平陵小麦氮素基施的条件试验			160	90	120	14.6937
1284	河南省	2009-2010新乡平陵小麦氮素基施的条件试验			160	90	120	12.9688
1285	河南省	2009-2010新乡平陵小麦氮素基施的条件试验			160	90	120	13.8313
1286	河南省	2009-2010新乡平陵小麦氮素基施的条件试验			160	90	120	15.55
1287	河南省	2009-2010新乡平陵小麦氮素基施的条件试验			240	90	120	15.3708
1288	河南省	2009-2010新乡平陵小麦氮素基施的条件试验			240	90	120	14.0042
1289	河南省	2009-2010新乡平陵小麦氮素基施的条件试验			240	90	120	14.6875
1290	河南省	2009-2010新乡平陵小麦氮素基施的条件试验			240	90	120	16.0542
1291	河南省	2009-2010新乡平陵小麦氮素基施的条件试验			200	90	120	15.595
1292	河南省	2009-2010新乡平陵小麦氮素基施的条件试验			200	90	120	14.06
1293	河南省	2009-2010新乡平陵小麦氮素基施的条件试验			200	90	120	14.82
1294	河南省	2009-2010新乡平陵小麦氮素基施的条件试验			200	90	120	16.345
1295	河南省	2009-2010新乡平陵小麦氮素基施的条件试验			240	90	120	14
1296	河南省	2009-2010新乡平陵小麦氮素基施的条件试验			240	90	120	12.6833
1297	河南省	2009-2010新乡平陵小麦氮素基施的条件试验			240	90	120	13.3375
1298	河南省	2009-2010新乡平陵小麦氮素基施的条件试验			240	90	120	14.6458
1299	河南省	2009-2010新乡平陵小麦氮素基施的条件试验			240	90	51
1300	河南省	2009-2010新乡平陵小麦氮素基施的条件试验			240	90	51
1301	河南省	2009-2010新乡平陵小麦氮素基施的条件试验			240	90	51
1302	河南省	2009-2010新乡平陵小麦氮素基施的条件试验			240	90	51
	河南省
	河南省	高产冬小麦需肥规律研究
	河南省	河南省浚县巨桥镇姜庄
	河南省
	河南省
	河南省
	2006-2007河南农大超高产冬小麦OPT试验				210	90	60	2.21238	7.17333	2.09
	河南省				0	90	60
	河南省				210	0	60
	河南省				210	90	0
	河南省				270	90	0		0.166667
	河南省				0	90	0
	河南省				270	0	0
	河南省				360	210	135
	河南省				0	0	0
	河南省				210	90	60	4.76095	2.27444	12.2483
	河南省				0	90	60
	河南省				210	0	60
	河南省				210	90	0
	河南省				270	90	0	3.22222	2.11111
	河南省				0	90	0
	河南省				270	0	0
	河南省				360	210	135
	河南省				0	0	0
	河南省				210	90	60	4.07429	6.66333	13.0783
	河南省				0	90	60
	河南省				210	0	60
	河南省				210	90	0
	河南省				270	90	0		3.72222
	河南省				0	90	0
	河南省				270	0	0
	河南省				360	210	135
	河南省				0	0	0
159	河北省	2002年辛集钾肥定位试验（冬小麦）			225	90	0
163	河北省	2002年辛集钾肥定位试验（冬小麦）			225	90	150			4.33333
167	河北省	2002年辛集钾肥定位试验（冬小麦）			225	90	150			4.33333
171	河北省	2002年辛集钾肥定位试验（冬小麦）			225	90	0
199	河北省	2003年辛集钾肥定位试验（冬小麦）			225	90	0
203	河北省	2003年辛集钾肥定位试验（冬小麦）			225	90	150			1.73333
207	河北省	2003年辛集钾肥定位试验（冬小麦）			225	90	150			1.93333
211	河北省	2003年辛集钾肥定位试验（冬小麦）			225	90	0
278	河北省	2004年辛集钾肥定位试验（冬小麦）			225	90	0
282	河北省	2004年辛集钾肥定位试验（冬小麦）			225	90	150			4.5
286	河北省	2004年辛集钾肥定位试验（冬小麦）			225	90	150			3.6
290	河北省	2004年辛集钾肥定位试验（冬小麦）			225	90	0
472	河北省	2007年河北辛集冬小麦养分限制因子研究试验			180	100	75	11.5278
473	河北省	2007年河北辛集冬小麦养分限制因子研究试验			180	100	75	4.16667
474	河北省	2007年河北辛集冬小麦养分限制因子研究试验			180	100	75	10.1389		14.3333
475	河北省	2007年河北辛集冬小麦养分限制因子研究试验			0	100	75
476	河北省	2007年河北辛集冬小麦养分限制因子研究试验			0	100	75
477	河北省	2007年河北辛集冬小麦养分限制因子研究试验			0	100	75
478	河北省	2007年河北辛集冬小麦养分限制因子研究试验			180	0	75
479	河北省	2007年河北辛集冬小麦养分限制因子研究试验			180	0	75
480	河北省	2007年河北辛集冬小麦养分限制因子研究试验			180	0	75
481	河北省	2007年河北辛集冬小麦养分限制因子研究试验			180	100	0
482	河北省	2007年河北辛集冬小麦养分限制因子研究试验			180	100	0
483	河北省	2007年河北辛集冬小麦养分限制因子研究试验			180	100	0
484	河北省	2007年河北辛集冬小麦养分限制因子研究试验			300	150	0
485	河北省	2007年河北辛集冬小麦养分限制因子研究试验			300	150	0
486	河北省	2007年河北辛集冬小麦养分限制因子研究试验			300	150	0
487	河北省	2007年河北辛集冬小麦养分限制因子研究试验			0	0	0
488	河北省	2007年河北辛集冬小麦养分限制因子研究试验			0	0	0
489	河北省	2007年河北辛集冬小麦养分限制因子研究试验			0	0	0
495	河北省	2009年河北辛集冬小麦氮肥不同用量研究总结			0	60	90
501	河北省	2009年河北辛集冬小麦氮肥不同用量研究总结			0	60	90
502	河北省	2009年河北辛集冬小麦氮肥不同用量研究总结			0	60	90
508	河北省	2009年河北辛集冬小麦氮肥不同用量研究总结			60	60	90	6.86667
[truncated: 2,580 more rows]

## Sheet: OPT treatment select(1999-2010)
No.	Data source	Treatments		FN	FP（P2O5）	FK（K2O）	AEN	AEP	AEK
27		N210/3		210	150	90	2.74286
197		T4		225	90	90	11.4756
215		N270		270	135	135	3.7
220		N270		270	135	135	3.41
224		N180		180	135	135	3.26
229		N180		180	135	135	4.95
281		15		240	150	225			5.8844
286		15		240	150	225			6.467
296		基施150		135	67.5	150			3.8
305		N270		270	90	75	6.36667
354				180	150	75	9.03278
359				180	150	75	11.1439
495		N240		240	105	75	6.34648
499		N240		240	105	75	4.97895
503		N240		240	105	75	8.417
507		N240		240	105	75	5.6544
554		N270		270	135	156	6.27604
559		N240		240	105	135	4.95858
733		P100		160	100	0		9.97
764		N240		240	135	0	15.4583
769		N240		240	135	0	14.4167
774		N225P120K120		225	120	120
783		NPK		266	137	219	8.43609	8.88321	3.58447
984				210	96	208	6.18571
988				120	150	0	25.0083
1018		NPK（配方）		189	60	90	15.0794
1021		NPK（配方）		175.5	60	90	19.2821
1024		NPK（配方）		171	60	90	15.2632
1096		N 1		210	90	180	7.86429
1137		262.5		262.5	150	150	15.5196
1210		N2P2K2		195	60	90	12.7385	8.7275	6.19667
1226		N2P2K2		195	60	90	19.94	10.26	5.09667
1242		N2P2K2		195	60	90	22.83	15.25	9.795
1258		N2P2K2		195	60	90	17.1915	5.385	2.91833
1274		N2P2K2		195	60	90	18.56	10.06
1290		N2P2K2		195	60	90	19.8785	15.02	5.83333
1303				210	90	180	7.86429
1425				225	90	135	11.3133
1432				225	150	300	13.22
1439				225	90	135	12.0067
1446				225	150	300	14.08
1647		120		120	60	0	12.2083
1654		N150		150	90	0	1.55333
1683		P60		240	60	90		10.4167
1	山西省	2004年小麦山西临汾市乔李镇南麻村养分缺素试验		180	150	150	15.5111	2.48	1.24
25	山西省	2005年小麦山西临汾市乔李南麻村养分缺素试验		180	150	150	5.14444	8.70667
49	山西省	2003年小麦山西临汾市乔李镇南麻村养分缺素试验		180	150	150	8.43333	10.3667	7.65333
151	山西省	2003年小麦山西临汾市乔李镇南麻村磷钾肥肥效试验		180	150	150			6.2
199	山西省	2007年冬小麦不同品种钾肥（硫酸钾、氯化钾）对产量和品质的影响02		195	90	150			9.99333
203	山西省	2007年冬小麦不同品种钾肥（硫酸钾、氯化钾）对产量和品质的影响02		195	90	150			3.49333
211	山西省	2007年冬小麦不同品种钾肥（硫酸钾、氯化钾）对产量和品质的影响01		195	90	150			0.64
215	山西省	2007年冬小麦不同品种钾肥（硫酸钾、氯化钾）对产量和品质的影响01		195	90	150			1.99333
219	山西省	2007年冬小麦养分限制因子研究		195	90	150	4.54359	5.07778	0.486667
255	山西省	2007年冬小麦－夏玉米轮作条件下养分限制因子研究（小麦）		180	150	200	24.2	11.52	3.46
298	山西省	2008年山西省冬小麦－夏玉米轮作条件下不同施氮肥方式对作物产量、品质及环境的影响01		225	150	150	14.5027
299	山西省	2008年山西省冬小麦－夏玉米轮作条件下不同施氮肥方式对作物产量、品质及环境的影响01		225	150	150	16.0024
300	山西省	2008年山西省冬小麦－夏玉米轮作条件下不同施氮肥方式对作物产量、品质及环境的影响01		225	150	150	11.6704
301	山西省	2008年山西省冬小麦－夏玉米轮作条件下不同施氮肥方式对作物产量、品质及环境的影响01		225	150	150	13.8795
302	山西省	2008年山西省冬小麦－夏玉米轮作条件下不同施氮肥方式对作物产量、品质及环境的影响01		225	150	150	13.8795
303	山西省	2008年山西省冬小麦－夏玉米轮作条件下不同施氮肥方式对作物产量、品质及环境的影响01		225	150	150	17.2893
304	山西省	2008年山西省冬小麦－夏玉米轮作条件下不同施氮肥方式对作物产量、品质及环境的影响01		225	150	150	16.4736
305	山西省	2008年山西省冬小麦－夏玉米轮作条件下不同施氮肥方式对作物产量、品质及环境的影响01		225	150	150	14.0923
306	山西省	2008年山西省冬小麦－夏玉米轮作条件下不同施氮肥方式对作物产量、品质及环境的影响01		225	150	150	16.2051
307	山西省	2008年山西省冬小麦－夏玉米轮作条件下不同施氮肥方式对作物产量、品质及环境的影响01		225	150	150	16.4989
308	山西省	2008年山西省冬小麦－夏玉米轮作条件下不同施氮肥方式对作物产量、品质及环境的影响01		225	150	150	17.5731
309	山西省	2008年山西省冬小麦－夏玉米轮作条件下不同施氮肥方式对作物产量、品质及环境的影响01		225	150	150	15.744
310	山西省	2008年山西省冬小麦－夏玉米轮作条件下不同施氮肥方式对作物产量、品质及环境的影响01		225	150	150	14.9739
311	山西省	2008年山西省冬小麦－夏玉米轮作条件下不同施氮肥方式对作物产量、品质及环境的影响01		225	150	150	17.9632
312	山西省	2008年山西省冬小麦－夏玉米轮作条件下不同施氮肥方式对作物产量、品质及环境的影响01		225	150	150	18.4597
324	山西省	2009年山西省冬小麦不同施氮量及氮肥分配方式对作物产量及环境的影响(试验1)		120	105	75	9.66383
325	山西省	2009年山西省冬小麦不同施氮量及氮肥分配方式对作物产量及环境的影响(试验1)		120	105	75	6.91833
326	山西省	2009年山西省冬小麦不同施氮量及氮肥分配方式对作物产量及环境的影响(试验1)		120	105	75	9.41683
327	山西省	2009年山西省冬小麦不同施氮量及氮肥分配方式对作物产量及环境的影响(试验1)		120	105	75
356	山西省	2009年山西省冬小麦养分限制因子研究(试验3)		210	105	90	2.89886	2.79029	4.944
357	山西省	2009年山西省冬小麦养分限制因子研究(试验3)		210	105	90	4.00629	9.576	12.582
358	山西省	2009年山西省冬小麦养分限制因子研究(试验3)		210	105	90	3.55571	5.96057	3.22133
413	山西省	2009年山西省冬小麦氮适宜用量研究(试验2)		180	210	150	7.24844
414	山西省	2009年山西省冬小麦氮适宜用量研究(试验2)		180	210	150	6.80511
415	山西省	2009年山西省冬小麦氮适宜用量研究(试验2)		180	210	150	5.89311
416	山西省	2009年山西省冬小麦氮适宜用量研究(试验2)		180	210	150	12.6444
433	山西省	2009年山西省冬小麦磷适宜用量研究(试验2)		180	210	150		9.85286
453	山西省	2009年山西省冬小麦钾适宜用量研究(试验2)		180	210	150			13.794
461	山西省	2009年山西省轮作条件下冬小麦养分耗竭后土壤恢复研究(试验6)		180	150	200	6.89689	15.3669	6.6492
462	山西省	2009年山西省轮作条件下冬小麦养分耗竭后土壤恢复研究(试验6)		180	150	200	2.55222	10.1533	2.739
501	山西省	2008年山西省冬小麦－夏玉米轮作条件下养分限制因子研究01		180	150	200	32.9078	10.188	3.0525
502	山西省	2008年山西省冬小麦－夏玉米轮作条件下养分限制因子研究01		180	150	200	31.1978	8.136	1.5135
597	山西省	2006年冬小麦/夏玉米轮作条件下冬小麦养分限制因子研究		180	150	200	15.2127	5.244	1.6701
526	山东省	2006年山东省小麦平衡施肥试验（海阳杜格庄村）		180	120	180			7.92778
527	山东省	2006年山东省小麦平衡施肥试验（海阳杜格庄村）		180	120	180			8.98333
528	山东省	2006年山东省小麦平衡施肥试验（海阳杜格庄村）		180	120	180			8.20556
533	山东省	2006年山东省小麦平衡施肥示范（海阳杜格庄村）		180	120	180			6.67333
564	山东省	2007年山东省小麦养分限制因子试验（海阳市成家）		240	30	120	8.66667		11.6083
565	山东省	2007年山东省小麦养分限制因子试验（海阳市成家）		240	30	120	8.01042		10.2958
566	山东省	2007年山东省小麦养分限制因子试验（海阳市成家）		240	30	120	7.16667		8.60833
618	山东省	2008年山东省冬小麦养分吸收规律研究（青州廉颇村）		240	135	90
626	山东省	2008年山东省冬小麦养分吸收规律研究（青州廉颇村）		240	135	90
632	山东省	2008年山东省冬小麦养分吸收规律研究（青州廉颇村）		240	135	90
638	山东省	2008年山东省冬小麦养分吸收规律研究（青州廉颇村）		240	135	90
645	山东省	2008年山东省钾肥不同基追比对小麦/玉米养分需求与供给的影响研究（小麦，青州廉颇村）		240	135	120			7.94167
646	山东省	2008年山东省钾肥不同基追比对小麦/玉米养分需求与供给的影响研究（小麦，青州廉颇村）		240	135	120			6.44167
647	山东省	2008年山东省钾肥不同基追比对小麦/玉米养分需求与供给的影响研究（小麦，青州廉颇村）		240	135	120			6.775
663	山东省	2008年山东省氮肥不同基追比对小麦/玉米养分需求与供给的影响研究（小麦，青州廉颇村）		240	30	30	7.62517
664	山东省	2008年山东省氮肥不同基追比对小麦/玉米养分需求与供给的影响研究（小麦，青州廉颇村）		240	30	30	6.69907
665	山东省	2008年山东省氮肥不同基追比对小麦/玉米养分需求与供给的影响研究（小麦，青州廉颇村）		240	30	30	5.20579
768	山东省	2009年山东省小麦返青期和拔节期追肥SPAD阈值的确定试验研究（青州市廉颇村）		240	105	90	5.585
776	山东省	2009年山东省小麦返青期和拔节期追肥SPAD阈值的确定试验研究（青州市廉颇村）		240	105	90	5.14833
780	山东省	2009年山东省小麦返青期和拔节期追肥SPAD阈值的确定试验研究（青州市廉颇村）		240	105	90	4.60292
786	山东省	2009年山东省小麦返青期和拔节期追肥SPAD阈值的确定试验研究（青州市廉颇村）		240	105	90	5.08708
890	山东省	2009年山东省基于Nmin值的基肥用量与比例的确定小麦试验研究（青州市廉颇村）		120	105	90	7.69167
893	山东省	2009年山东省基于Nmin值的基肥用量与比例的确定小麦试验研究（青州市廉颇村）		120	105	90	8.6
901	山东省	2009年山东省基于Nmin值的基肥用量与比例的确定小麦试验研究（青州市廉颇村）		120	105	90	7.5425
905	山东省	2009年山东省基于Nmin值的基肥用量与比例的确定小麦试验研究（青州市廉颇村）		120	105	90	6.8575
957	山东省	2009年山东省基于Nmin值的基肥用量与比例的确定小麦试验研究（青州市廉颇村）		180	105	90	7.255
966	山东省	2009年山东省基于Nmin值的基肥用量与比例的确定小麦试验研究（青州市廉颇村）		180	105	90	6.41056
969	山东省	2009年山东省基于Nmin值的基肥用量与比例的确定小麦试验研究（青州市廉颇村）		180	105	90	7.02056
978	山东省	2009年山东省基于Nmin值的基肥用量与比例的确定小麦试验研究（青州市廉颇村）		180	105	90	6.45111
981	山东省	2008年山东省小麦-玉米养分限制因子定位试验研究（小麦，青州廉颇村）		210	75	60	2.55596	2.75669	6.5292
982	山东省	2008年山东省小麦-玉米养分限制因子定位试验研究（小麦，青州廉颇村）		210	75	60	3.28009	4.78424	9.06364
983	山东省	2008年山东省小麦-玉米养分限制因子定位试验研究（小麦，青州廉颇村）		210	75	60	2.20177	1.76496	5.28953
984	山东省	2009年山东省基于土壤测试和目标产量的OPT小麦试验研究（青州市廉颇村）		240	75	90	5.41792	2.284	4.37
985	山东省	2009年山东省基于土壤测试和目标产量的OPT小麦试验研究（青州市廉颇村）		240	75	90	5.605	2.88267	4.86889
986	山东省	2009年山东省基于土壤测试和目标产量的OPT小麦试验研究（青州市廉颇村）		240	75	90	5.045	1.09067	3.37556
1002	山东省	2009年山东省基于土壤测试和目标产量的OPT小麦试验研究（青州市廉颇村）		240	90	90
1003	山东省	2009年山东省基于土壤测试和目标产量的OPT小麦试验研究（青州市廉颇村）		240	90	90
1004	山东省	2009年山东省基于土壤测试和目标产量的OPT小麦试验研究（青州市廉颇村）		240	90	90
1075	山东省	2010年山东省基于Nmin值的基肥用量与比例的确定小麦试验研究（德州市平原县）		120	105	90	9.81667
1080	山东省	2010年山东省基于Nmin值的基肥用量与比例的确定小麦试验研究（德州市平原县）		120	105	90	12.0392
1081	山东省	2010年山东省基于Nmin值的基肥用量与比例的确定小麦试验研究（德州市平原县）		120	105	90	9.53917
1117	山东省	2010年山东省基于Nmin值的基肥用量与比例的确定小麦试验研究（德州市平原县）		180	105	90	9.32222
1123	山东省	2010年山东省基于Nmin值的基肥用量与比例的确定小麦试验研究（德州市平原县）		180	105	90	10.9889
1129	山东省	2010年山东省基于Nmin值的基肥用量与比例的确定小麦试验研究（德州市平原县）		180	105	90	8.21111
1193	山东省	2010年山东省小麦返青期和拔节期追肥SPAD阈值的确定试验研究（青州市廉颇村）		240	105	90	7.31667
1199	山东省	2010年山东省小麦返青期和拔节期追肥SPAD阈值的确定试验研究（青州市廉颇村）		240	105	90	6.62208
1204	山东省	2010年山东省小麦返青期和拔节期追肥SPAD阈值的确定试验研究（青州市廉颇村）		240	105	90	8.15
1221	山东省	2010年山东省基于土壤测试和目标产量的OPT小麦试验研究（青州市廉颇村）		240	75	90	8.47222	20.0044	15.9259
1222	山东省	2010年山东省基于土壤测试和目标产量的OPT小麦试验研究（青州市廉颇村）		240	75	90	4.58333	7.56	5.55556
1223	山东省	2010年山东省基于土壤测试和目标产量的OPT小麦试验研究（青州市廉颇村）		240	75	90	5.69444	11.1156	8.51852
1239	山东省	2010年山东省基于土壤测试和目标产量的OPT小麦试验研究（青州市廉颇村）		240	90	90
1240	山东省	2010年山东省基于土壤测试和目标产量的OPT小麦试验研究（青州市廉颇村）		240	90	90
1241	山东省	2010年山东省基于土壤测试和目标产量的OPT小麦试验研究（青州市廉颇村）		240	90	90
337	河南省	2008-2009河南新坡小麦OPT试验		180	105	105	11.0111	11.3238	7.56476
338	河南省	2008-2009河南新坡小麦OPT试验		180	105	105	12.2389	13.4286	9.66952
339	河南省	2008-2009河南新坡小麦OPT试验		180	105	105	13.0389	14.8	11.041
355	河南省	2008-2009河南平陵小麦OPT试验		225	105	105	9.07556	10.1876	7.79714
356	河南省	2008-2009河南平陵小麦OPT试验		225	105	105	10.0844	12.3495	9.95905
357	河南省	2008-2009河南平陵小麦OPT试验		225	105	105	10.7467	13.7686	11.3781
373	河南省	2008-2009河南朱寨小麦OPT试验		225	105	105	8.94222	10.9714	7.68286
374	河南省	2008-2009河南朱寨小麦OPT试验		225	105	105	9.93778	13.1048	9.81619
375	河南省	2008-2009河南朱寨小麦OPT试验		225	105	105	10.5867	14.4952	11.2067
403	河南省	2008-2009河南平陵小麦氮素用量试验		225	75	60	3.14222
404	河南省	2008-2009河南平陵小麦氮素用量试验		225	75	60	3.57778
405	河南省	2008-2009河南平陵小麦氮素用量试验		225	75	60	3.93333
409	河南省	2008年河南省浚县冬小麦养分限制因子试验		240	105	90	4.14583	5.48381	4.09222
410	河南省	2008年河南省浚县冬小麦养分限制因子试验		240	105	90	4.75	6.86476	5.70333
411	河南省	2008年河南省浚县冬小麦养分限制因子试验		240	105	90	4.04167	5.24571	3.81444
448	河南省	2008年河南省浚县冬小麦钾肥基追比试验		240	105	90			5.48111
449	河南省	2008年河南省浚县冬小麦钾肥基追比试验		240	105	90			5.87
450	河南省	2008年河南省浚县冬小麦钾肥基追比试验		240	105	90			10.3422
454	河南省	2008年河南省浚县冬小麦需肥规律试验		240	105	90
455	河南省	2008年河南省浚县冬小麦需肥规律试验		240	105	90
456	河南省	2008年河南省浚县冬小麦需肥规律试验		240	105	90
476	河南省	2009年河南省浚县冬小麦氮肥运筹试验		180	90	90	4.56161
477	河南省	2009年河南省浚县冬小麦氮肥运筹试验		180	90	90	7.69761
478	河南省	2009年河南省浚县冬小麦氮肥运筹试验		180	90	90	8.07772
479	河南省	2009年河南省浚县冬小麦氮肥运筹试验		180	90	90	6.65228
500	河南省	2009年河南省浚县冬小麦氮肥用量试验		180	90	90	5.51194
501	河南省	2009年河南省浚县冬小麦氮肥用量试验		180	90	90	5.702
502	河南省	2009年河南省浚县冬小麦氮肥用量试验		180	90	90	6.46222
503	河南省	2009年河南省浚县冬小麦氮肥用量试验		180	90	90	7.22244
544	河南省	2002-2003小麦河南省洛阳孟津县送庄乡朱寨村养分监测村OPT试验		180	120	120	10.3739	11.3975	5.5225
545	河南省	2002-2003小麦河南省洛阳孟津县送庄乡朱寨村养分监测村OPT试验		180	120	120	9.69056	10.3725	4.4975
546	河南省	2002-2003小麦河南省洛阳孟津县送庄乡朱寨村养分监测村OPT试验		180	120	120	7.00722	6.3475	0.4725
575	河南省	2002-2003小麦河南省驻马店遂平县和兴乡养分村OPT试验		180	120	120	0.926111	4.0275	4.7225
576	河南省	2002-2003小麦河南省驻马店遂平县和兴乡养分村OPT试验		180	120	120	2.03722	5.69417	6.38917
577	河南省	2002-2003小麦河南省驻马店遂平县和兴乡养分村OPT试验		180	120	120	2.59278	6.5275	7.2225
602	河南省	2003-2004小麦河南驻马店遂平和兴OPT		225	120	120	23.7133	5.73333	9.5875
603	河南省	2003-2004小麦河南驻马店遂平和兴OPT		225	120	120	22.16	2.82083	6.675
604	河南省	2003-2004小麦河南驻马店遂平和兴OPT		225	120	120	22.6067	3.65833	7.5125
635	河南省	2004-2005小麦河南洛阳孟津OPT		180	120	120	6.91667	4.75	5.33333
636	河南省	2004-2005小麦河南洛阳孟津OPT		180	120	120	6.5	4.125	4.70833
637	河南省	2004-2005小麦河南洛阳孟津OPT		180	120	120	7.5	5.625	6.20833
650	河南省	2004-2005小麦河南驻马店遂平和兴OPT		180	120	120	26.5	4.81667	7.60833
651	河南省	2004-2005小麦河南驻马店遂平和兴OPT		180	120	120	26.5667	4.91667	7.70833
652	河南省	2004-2005小麦河南驻马店遂平和兴OPT		180	120	120	26.4167	4.69167	7.48333
674	河南省	2005-2006小麦驻马店市遂平县和兴乡和兴村opt试验		225	120	180	11.8667	7.25	8.16667
675	河南省	2005-2006小麦驻马店市遂平县和兴乡和兴村opt试验		225	120	180	12	7.5	8.33333
676	河南省	2005-2006小麦驻马店市遂平县和兴乡和兴村opt试验		225	120	180	13.1333	9.625	9.75
689	河南省	2005-2006小麦洛阳孟津县送庄乡朱寨村opt试验		225	120	180	10	8.75	8.33333
690	河南省	2005-2006小麦洛阳孟津县送庄乡朱寨村opt试验		225	120	180	9.2	7.25	7.33333
691	河南省	2005-2006小麦洛阳孟津县送庄乡朱寨村opt试验		225	120	180	8.8	6.5	6.83333
704	河南省	2005-2006小麦南阳市农科所opt试验		225	120	180	5.8	6.375	1.5
705	河南省	2005-2006小麦南阳市农科所opt试验		225	120	180	7.13333	8.875	3.16667
706	河南省	2005-2006小麦南阳市农科所opt试验		225	120	180	7.46667	9.5	3.58333
719	河南省	2005-2006小麦新乡市延津县平陵村opt试验		225	120	180	8.66667	5.625	5.83333
720	河南省	2005-2006小麦新乡市延津县平陵村opt试验		225	120	180	9.33333	6.875	6.66667
721	河南省	2005-2006小麦新乡市延津县平陵村opt试验		225	120	180	10	8.125	7.5
734	河南省	2005-2006小麦驻马店市驿城区水屯镇新坡村opt试验		225	120	180	11.6667	6.875	7.91667
735	河南省	2005-2006小麦驻马店市驿城区水屯镇新坡村opt试验		225	120	180	12.1333	7.75	8.5
736	河南省	2005-2006小麦驻马店市驿城区水屯镇新坡村opt试验		225	120	180	12.2	7.875	8.58333
918	河南省	2006-2007洛阳孟津县送庄乡朱寨村优质小麦OPT试验		225	120	180	10.8698	17.4275	7.82222
919	河南省	2006-2007洛阳孟津县送庄乡朱寨村优质小麦OPT试验		225	120	180	11.1898	18.0275	8.22222
920	河南省	2006-2007洛阳孟津县送庄乡朱寨村优质小麦OPT试验		225	120	180	11.2653	18.1692	8.31667
945	河南省	2006-2007新乡市延津县司寨乡平陵村优质小麦OPT试验		225	120	180	12.3022	20.0642	10.715
946	河南省	2006-2007新乡市延津县司寨乡平陵村优质小麦OPT试验		225	120	180	12.2756	20.0142	10.6817
947	河南省	2006-2007新乡市延津县司寨乡平陵村优质小麦OPT试验		225	120	180	12.8756	21.1392	11.4317
975	河南省	2007-2008新乡延津县司寨乡平陵村小麦氮肥用量试验		220	75	60
976	河南省	2007-2008新乡延津县司寨乡平陵村小麦氮肥用量试验		220	75	60
977	河南省	2007-2008新乡延津县司寨乡平陵村小麦氮肥用量试验		220	75	60
984	河南省	2007-2008驻马店驿城区水屯镇新坡村冬小麦OPT定位试验		225	105	105	9.34667	17.3143	8.02857
985	河南省	2007-2008驻马店驿城区水屯镇新坡村冬小麦OPT定位试验		225	105	105	10.3867	19.5429	10.2571
986	河南省	2007-2008驻马店驿城区水屯镇新坡村冬小麦OPT定位试验		225	105	105	11.0667	21	11.7143
1002	河南省	2007-2008新乡延津县司寨乡平陵村冬小麦OPT定位试验		210	105	105	12.8095	12.5495	10.7429
1003	河南省	2007-2008新乡延津县司寨乡平陵村冬小麦OPT定位试验		210	105	105	13.7286	14.3876	12.581
1004	河南省	2007-2008新乡延津县司寨乡平陵村冬小麦OPT定位试验		210	105	105	14.4524	15.8352	14.0286
1035	河南省	2007-2008驻马店农科所小麦轮作体系养分需求与供应同步机制研究		225	120	105			8.75905
1036	河南省	2007-2008驻马店农科所小麦轮作体系养分需求与供应同步机制研究		225	120	105			7.07333
1037	河南省	2007-2008驻马店农科所小麦轮作体系养分需求与供应同步机制研究		225	120	105			5.16857
1119	河南省	2007-2008新乡延津县司寨乡平陵村氮肥不同基追比对小麦养分需求与供应的影响		225	105	105	10.6844
1120	河南省	2007-2008新乡延津县司寨乡平陵村氮肥不同基追比对小麦养分需求与供应的影响		225	105	105	11.5378
1121	河南省	2007-2008新乡延津县司寨乡平陵村氮肥不同基追比对小麦养分需求与供应的影响		225	105	105	12.2044
1134	河南省	2007-2008新乡延津县司寨乡平陵村钾肥不同基追比对小麦养分需求与供应的影响		225	105	105			16.6543
1135	河南省	2007-2008新乡延津县司寨乡平陵村钾肥不同基追比对小麦养分需求与供应的影响		225	105	105			17.74
1136	河南省	2007-2008新乡延津县司寨乡平陵村钾肥不同基追比对小麦养分需求与供应的影响		225	105	105			18.5781
1137	河南省	2006-2007驻马店市遂平县和兴乡和兴村优质小麦OPT试验		225	120	180	9.73644	15.0642	8.61833
1138	河南省	2006-2007驻马店市遂平县和兴乡和兴村优质小麦OPT试验		225	120	180	10.0698	15.6892	9.035
1139	河南省	2006-2007驻马店市遂平县和兴乡和兴村优质小麦OPT试验		225	120	180	10.4164	16.3392	9.46833
1164	河南省	2006-2007驻马店市驿城区水屯镇新坡村优质小麦OPT试验		225	120	180	9.14089	14.3667	8.39611
1165	河南省	2006-2007驻马店市驿城区水屯镇新坡村优质小麦OPT试验		225	120	180	8.68756	13.5167	7.82944
1166	河南省	2006-2007驻马店市驿城区水屯镇新坡村优质小麦OPT试验		225	120	180	9.07867	14.25	8.31833
1191	河南省	2009-2010新乡小麦OPT试验		225	90	120	12.4831	16.27	10.65
1192	河南省	2009-2010新乡小麦OPT试验		225	90	120	11.0876	12.7811	8.03333
1193	河南省	2009-2010新乡小麦OPT试验		225	90	120	12.8342	17.1478	11.3083
1209	河南省	2009-2010洛阳孟津小麦OPT试验		225	120	180	10.7142	17.425	6.7
1210	河南省	2009-2010洛阳孟津小麦OPT试验		225	120	180	9.35422	14.875	5
1211	河南省	2009-2010洛阳孟津小麦OPT试验		225	120	180	11.052	18.0583	7.12222
1227	河南省	2009-2010驻马店市水屯小麦OPT试验		225	60	90	16.0978	15.2717	13.0411
1228	河南省	2009-2010驻马店市水屯小麦OPT试验		225	60	90	14.6978	10.0217	9.54111
1229	河南省	2009-2010驻马店市水屯小麦OPT试验		225	60	90	16.4489	16.5883	13.9189
1257	河南省	2009-2010驻马店水屯小麦氮肥用量试验		225	75	100	14.2622
1258	河南省	2009-2010驻马店水屯小麦氮肥用量试验		225	75	100	16
1259	河南省	2009-2010驻马店水屯小麦氮肥用量试验		225	75	100	16.6933
1287	河南省	2009-2010新乡平陵小麦氮素基施的条件试验		240	90	120	15.3708
1288	河南省	2009-2010新乡平陵小麦氮素基施的条件试验		240	90	120	14.0042
1289	河南省	2009-2010新乡平陵小麦氮素基施的条件试验		240	90	120	14.6875
1290	河南省	2009-2010新乡平陵小麦氮素基施的条件试验		240	90	120	16.0542
	河南省
	河南省	河南省浚县巨桥镇姜庄
	河南省
	2006-2007河南农大超高产冬小麦OPT试验			210	90	60	2.21238	7.17333	2.09
	河南省			210	90	60	4.76095	2.27444	12.2483
	河南省			210	90	60	4.07429	6.66333	13.0783
472	河北省	2007年河北辛集冬小麦养分限制因子研究试验		180	100	75	11.5278
473	河北省	2007年河北辛集冬小麦养分限制因子研究试验		180	100	75	4.16667
474	河北省	2007年河北辛集冬小麦养分限制因子研究试验		180	100	75	10.1389		14.3333
566	河北省	2009年河北辛集冬小麦氮肥不同用量研究总结		240	60	90	4.375
573	河北省	2009年河北辛集冬小麦氮肥不同用量研究总结		240	60	90	3.13333
579	河北省	2009年河北辛集冬小麦氮肥不同用量研究总结		240	60	90	7.5625
706	河北省	2009年河北辛集冬小麦氮肥基追肥用量试验总结		180	60	90	3.40556
713	河北省	2009年河北辛集冬小麦氮肥基追肥用量试验总结		180	60	90	9.16667
720	河北省	2009年河北辛集冬小麦氮肥基追肥用量试验总结		180	60	90	9.88889
724	河北省	2009年河北辛集冬小麦OPT试验总结		180	60	90	15.7611	13.8833
725	河北省	2009年河北辛集冬小麦OPT试验总结		180	60	90	11.9833	2.55
726	河北省	2009年河北辛集冬小麦OPT试验总结		180	60	90	17.8833	20.25
742	河北省	2009年河北衡水冬小麦OPT试验总结		225	120	90	3.98222	0.3
743	河北省	2009年河北衡水冬小麦OPT试验总结		225	120	90	9.18222	8.25	9.2
744	河北省	2009年河北衡水冬小麦OPT试验总结		225	120	90	8.51556	4.45	7.53333
795	河北省	2008年河北辛集冬小麦养分吸收规律试验总结		180	75	120
796	河北省	2008年河北辛集冬小麦养分吸收规律试验总结		180	75	120
797	河北省	2008年河北辛集冬小麦养分吸收规律试验总结		180	75	120
798	河北省	2008年河北辛集冬小麦OPT定位试验总结		180	75	120	5.31667	4.53333	2.80833
799	河北省	2008年河北辛集冬小麦OPT定位试验总结		180	75	120	3.35
800	河北省	2008年河北辛集冬小麦OPT定位试验总结		180	75	120	2.05556
819	河北省	2008年河北正定冬小麦钾肥不同基追比试验总结		180	75	120			0.791667
820	河北省	2008年河北正定冬小麦钾肥不同基追比试验总结		180	75	120			5.39167
821	河北省	2008年河北正定冬小麦钾肥不同基追比试验总结		180	75	120			8.61667
834	河北省	2007年河北正定冬小麦钾肥适宜用量研究试验总结		180	40	120			5.275
835	河北省	2007年河北正定冬小麦钾肥适宜用量研究试验总结		180	40	120			11.85
836	河北省	2007年河北正定冬小麦钾肥适宜用量研究试验总结		180	40	120			1.175
1007	河北省	控释尿素在小麦生产中的应用效果研究（保定）		270	75	90	7.12111
1008	河北省	控释尿素在小麦生产中的应用效果研究（保定）		270	75	90	8.56933
1009	河北省	控释尿素在小麦生产中的应用效果研究（保定）		270	75	90	6.45822
1034	河北省	控释尿素在小麦生产中的应用效果研究（沧州）		210	75	90	5.97218
1035	河北省	控释尿素在小麦生产中的应用效果研究（沧州）		210	75	90	11.1418
1036	河北省	控释尿素在小麦生产中的应用效果研究（沧州）		210	75	90	4.30452
		正定OPT试验		225	60	90	5.85778	2.85	4.96667
				225	60	90	6.98222	7.06667	7.77778
				225	60	90	3.02667
				180	75	120
				180	75	120
				180	75	120
882	河北省	2006年河北辛集冬小麦OPT试验总结		255	150	150		13.5533	3.5
300	北京市	2009年河北省衡水市冬小麦氮肥用量试验		60	90	90	4.54167
306	北京市	2009年河北省衡水市冬小麦氮肥用量试验		60	90	90	7.18667
312	北京市	2009年河北省衡水市冬小麦氮肥用量试验		60	90	90	3.48333
937	北京市	2009年河北省辛集市马庄冬小麦氮肥不同基追比试验		240	90	90	11.1226
943	北京市	2009年河北省辛集市马庄冬小麦氮肥不同基追比试验		240	90	90	14.1413
948	北京市	2009年河北省辛集市马庄冬小麦氮肥不同基追比试验		240	90	90	11.6617
956	北京市	2009年河北省辛集市马庄冬小麦氮肥不同基追比试验		240	90	90	15.7947
		2009年河北省小麦氮肥运筹试验		180			3.53056
		2009年河北省小麦氮肥运筹试验		240			3.5
	甘肃省	2006春小麦甘肃钾肥产量效应与养分利用率研究		150	150	150	0.988667
	甘肃省	2006春小麦甘肃钾肥产量效应与养分利用率研究		150	150	150	4.73533	3.01133
	甘肃省	2006春小麦甘肃钾肥产量效应与养分利用率研究		150	150	150	0.115333
	甘肃省	2006春小麦（带田）甘肃钾肥产量效应与养分利用率研究		300	120	150
	甘肃省	2006春小麦（带田）甘肃钾肥产量效应与养分利用率研究		300	120	150
	甘肃省	2006春小麦（带田）甘肃钾肥产量效应与养分利用率研究		300	120	150
	甘肃省	2009年甘肃全膜覆土穴播小麦养分积累及其水分利用效率研究		150	120	84	10.48
	甘肃省	2009年甘肃全膜覆土穴播小麦养分积累及其水分利用效率研究		150	120	84
	甘肃省	2009年甘肃全膜覆土穴播小麦养分积累及其水分利用效率研究		150	120	84	13.84
	甘肃省	2009年甘肃全膜覆土穴播小麦养分积累及其水分利用效率研究		150	120	84	8.15333
	甘肃省	2009年甘肃全膜覆土穴播小麦养分积累及其水分利用效率研究		150	120	84	6.75333
	甘肃省	2009年甘肃全膜覆土穴播小麦养分积累及其水分利用效率研究		150	120	84	7.45333
	甘肃省	2010年甘肃半干旱区全膜覆土穴播小麦高产施肥技术研究		180	120	90
	甘肃省	2010年甘肃陇东平衡施肥对全膜覆土穴播冬小麦产量及养分吸收特性的影响		150	180	90	6.80667	4.37778	8.42222
	宁夏回族自治区	2006年宁夏吴忠市东塔乡刘碱滩村小麦套种玉米氮肥用量试验（试验12）		120	90	90	17.25
	宁夏回族自治区	2008宁夏吴忠利通区国家农业科技园区春小麦氮肥用量试验（试验01）		240	120	90	4.92917
	宁夏回族自治区	2008宁夏吴忠利通区国家农业科技园区春小麦氮肥用量试验（试验01）		240	120	90	4.4375
	宁夏回族自治区	2008宁夏吴忠利通区国家农业科技园区春小麦磷肥用量试验（试验02）		240	60	90		9.175
	宁夏回族自治区	2008宁夏吴忠利通区国家农业科技园区春小麦磷肥用量试验（试验02）		240	60	90		11.9583
231	北京市	2007-08年湖北省潜江市小麦氮同步研究机制		135	120	105	5.62
238	北京市	2007-08年湖北省潜江市小麦氮同步研究机制		135	120	105	8.02889
244	北京市	2007-08年湖北省潜江市小麦氮同步研究机制		135	120	105	10.4378
440	北京市	2009年湖北省小麦氮素用量研究		120	90	120	11.6333
448	北京市	2009年湖北省小麦氮素用量研究		120	90	120	11.0667
454	北京市	2009年湖北省小麦氮素用量研究		120	90	120	7.28333
460	北京市	2009年湖北省小麦氮素用量研究		120	90	120	11.825
743	北京市	2008-2009湖北省冬小麦SPAD阈值确定与应用试验		130	90	120	5.92308
749	北京市	2008-2009湖北省冬小麦SPAD阈值确定与应用试验		130	90	120	9.13846
757	北京市	2008-2009湖北省冬小麦SPAD阈值确定与应用试验		130	90	120	11.8231
763	北京市	2008-2009湖北省冬小麦SPAD阈值确定与应用试验		130	90	120	8.58462
819	北京市	2009-10年湖北省小麦氮素基施条件的研究		180	90	120	12.2239
822	北京市	2009-10年湖北省小麦氮素基施条件的研究		180	90	120	14.7183
826	北京市	2009-10年湖北省小麦氮素基施条件的研究		180	90	120	12.8628
1024	北京市	2009-10年湖北省小麦SPAD阈值应用研究		100	90	120	23.21
1027	北京市	2009-10年湖北省小麦SPAD阈值应用研究		100	90	120	26.47
1030	北京市	2009-10年湖北省小麦SPAD阈值应用研究		100	90	120	26.03
112	北京市	2008北京房山氮肥不同基追比对冬小麦养分需求与供应的影响		225	90	75	2.88889
117	北京市	2008北京房山氮肥不同基追比对冬小麦养分需求与供应的影响		225	90	75	3.66667
122	北京市	2008北京房山氮肥不同基追比对冬小麦养分需求与供应的影响		225	90	75	5
144	北京市	2008北京房山冬小麦养分吸收规律研究		225	90	75	2.148
149	北京市	2008北京房山冬小麦养分吸收规律研究		225	90	75	3.03689
155	北京市	2008北京房山冬小麦养分吸收规律研究		225	90	75	3.92578
158	北京市			225	90	150			16.6173
163	北京市			225	90	150			8.96733
166	北京市			225	90	150			7.89267
5		N3(225)		225	180	90	9.69778
8		N1(90)		90	90	90	2.64444
15		150		150	90	90	16.4267
20		150		150	90	90	19.6867
80		N225		225	103.5	75	13.7333
121		N150		150	0	0	19.6867
126				150	105	135	2.90513
133				225			13.2778
135				225			15.5116
137				225			16.8747
139				225			13.4502
141				225			7.23067
143				225			9.78889
145				225			14.3178
147				225			16.1333
149				225			15.3782
151				225			9.89556
170		N3		240	105	90	4.36792
176		N270		270	150	150	3.70222
181		N270		270	150	150	3.40722
185		N180		180	150	150	11.5933
190		N180		180	150	150	4.95417
235		优化		150	97.5	37.5	3.18733
239		优化		127.5	120	45	20.3898
292		K3		105.8	75	112.5			5.23822
327				180	150	150	2
333				240	150	150	10.3021
339				300	150	150	6.92
343				240	150	150	5.96667
347				180	150	150	6.3
365		K3		210	120	225			6.49867
384				90			35.5556
389				180			15
512		N2		168	135	105	4.9175
540		225		225	90	60	4.60886
566		K45+45		240	105	90			6.85222
573		K45+45		240	105	90			9.22222
594		P4		210	135	135		5.68148
598		P3		210	105	135		3.64762
626				240	172.5	142.9	9.89375
631				240	172.5	142.9	9.725
636				240	172.5	142.9	7.05
641				240	172.5	142.9	7.1375
647				150	135	105	2.122
655				195	135	105	2.33487
663				195	135	105	2.58179
670				195	135	105	2.20854
696		N225.0		225	90	75	10.9644
1032		N300		300	60	120	9.5
1039		N300		300	60	120	8.76667
1063		N3		225	100	150	15.2573
1068		N3		225	100	150	19.1348
1074		N3		244	56	56	13.8115
1078		N3		244	56	56	11.4262
1085		N2P2K2		199	75	112.5	13.3643	9.92933	8.46933
1170		270		270	67.5	157.5	6.87778
1175		240
1179		240
1309				180	108	108		14.8267
1315				180	108	108		15.5138
1329	120	120		240	150	150
1338				202.5	90	135	16.6452
1345				270	90	135	12.1336
1352				337.5	90	135	8.73073
1356				202.5	90	135	16.2748
1363				270	90	135	12.0225
1370				337.5	90	135	9.21221
1374				270	90	135		7.72833
1378				270	90	135		9.45333
1383				270	135	135		6.38222
1386				270	90	135		9.82667
1390				270	90	135		9.77578
1395				270	135	135		5.36778
1398				270	90	135			5.27444
1402				270	90	135			6.55163
1406				270	90	135			5.09281
1410				270	90	135			6.13778
1414				270	90	135			6.78333
1419				270	90	202.5			3.89926
1598		5∶5		270	105	225	19.2094
1607		4∶6		270	105	225	19.2883
1611		N10/0		210	90	150	12.0238
1618		K2		180	60	80			5.9375
1639				180	74.7		8.88889	6.69344	2.67738
1658				180			9.72222
1665				270			13.1481
1679		N240		240	120	90	4.85833
1811		N3		225	90	90	7.72356
2537		180		180	36	90	3.91333
2542		180		180	36	90	1.63611
2548		270		270	36	90	5.18185
2552		180		180	36	90	4.36222
2557		180		180	36	90	1.50611
2562		180		180	36	90	1.835
3		N135P225K120		135	225	120
359		OPT		180	105	60	13.4081
791		N2P2K2		210	105	60	7.85714	5.5	17.925
424		T5		180	105	135
1434		225		225	90	112.5	9.51333
170		底180+返青60		240			11.6562
179		底施240		240			7.0625
185		底180+返青60		240			8.48125
343		N6		225	84	84	10.1378
448		T5		180	100	120	23.6167
453		T5		180	100	120	22.3
456		OPT		154.5	84	16
459		OPT		131.5	84	16
462		OPT		125.1	88	20
465		OPT		155.5	88	20
468		OPT		125.9	84	16
471		OPT		164.4	84	16
474		OPT		144	88	20
477		OPT		141	88	20
898		N2P2K2		180	90	72	9.79167	11.0833	8.4375
933		N180		180	150	0	15.1889
939		N270		270	150	0	11.0519
993		N2P2K2		180	90	150	9.23333	10.9167	6.28
2590				150			3.29
2595				150			5.03
2600				150			3.90333
2605				150			1.54
2610				150			1.78
2615				150			7.57
2620				150			3.9
2627				240			9.53125
2633				360			5.09528
2639				120	39.3013	37.3444	14.0867
2645				150	52.4017	93.361	8.934
2652				180	52.4017	93.361	10.875
2658				180	52.4017	93.361	10.7417
2663				240			12.4875
2665	没有养分吸收数据			205	135	93.361	3.53756	2.75926
2671				150	78			15.5577
2677				150	78		17.9
2684				127.5	90	90		6.26667
2688				127.5	60	90		3.025
2693				127.5	60	90		5.65
2780				150	58.952	99.5851	11.324
2796				180	39.3013	74.6888	13.3812
2806				300	58.952	99.5851	3.76667
2811				300	58.952	99.5851	6.8335
2814				150	58.952	99.5851	4.444
2821				300	58.952	99.5851	4.86133
2824				150	58.952	99.5851	7
2831				300	58.952	99.5851	7.4725
2835				225	58.952	99.5851	6.904
2842				300			15.2036
2845					112			21.6983
2847					112			26.7859
2849					112			10.7144
2851					112			23.3038
2853					112			12.5893
2855					112			5.89286
2857					112			32.1458
2859					112			16.8751
2861					112			9.375
2863					112			18.4822
2865					112			13.6608
2867					112			30.5359
2869					112			23.3037
2871					112			11.3394
2873					112			29.4644
2875					112			16.8732
2881				225	20.79	33.6	13.2116
			Min	60	0	0	0.115333	0.3	0.4725
			Max	360	225	300	35.5556	32.1458	18.5781
			Aver.	205.516	102.766	112.434	9.86551	10.5844	7.47649
			0.025	120	36	16	2.02047	2.28233	1.16542
			0.975	300	172.5	200	23.9323	23.9132	16.6183
			Median	225	105	105	9.16667	9.80122	7.50625
			SD	44.9264	32.867	43.5465	5.69695	6.13631	3.57456
			0.25	180	90	90	5.595	5.70396	5.26539
			0.75	240	120	138.95	12.8692	14.7238	9.20556
			COUNT	488	474	455	383	154	160
